# Supplementary material for: A new cell culture resource for investigations of reptilian gene function
Source: Development. 2024 Nov 22;151(22):dev204275. doi: 10.1242/dev.204275 (PMC11607698; doi:10.1242/dev.204275)
Supplement: Table S4. Differentially expressed genes in response to 200 nM SAG exposure for 24 hr in A. sagrei and M. musculus primary limb cells. [file develop-151-204275-TableS4.xlsx]

## Sheet: AS-upregulated
transcript_id	gene_symbol	baseMean	log2FoldChange	lfcSE	stat	pvalue	padj
ANOSAT004270	Gli1	240.274	7.74305	0.541522	14.2987	2.23035e-46	2.63315e-42
ANOSAT009813	G0s2	1688.67	1.93256	0.150233	12.8637	7.20342e-38	4.25218e-34
ANOSAT001353	Mcm6	786.103	1.36915	0.145354	9.41944	4.53492e-21	1.78464e-17
ANOSAT011997	Mcm5	552.321	1.34577	0.144431	9.3178	1.1878e-20	3.5058e-17
ANOSAT014565	Ramp2	215.667	1.98441	0.222981	8.89946	5.61166e-19	1.32503e-15
ANOSAT000221	Tnfaip2	1511.4	1.62314	0.183162	8.86177	7.8755e-19	1.54964e-15
ANOSAT011097	Mcm4	670.066	1.30091	0.157101	8.28071	1.22443e-16	2.06509e-13
ANOSAT001854	Mcm3	493.878	1.35007	0.166758	8.09602	5.67849e-16	8.38003e-13
ANOSAT008040	Scd	2736.86	1.34329	0.171325	7.84059	4.48444e-15	5.88258e-12
ANOSAT002041	Rrm2	461.594	1.11598	0.146197	7.63339	2.28661e-14	2.69957e-11
ANOSAT010184	Pcsk9	2401.17	0.764789	0.101146	7.56126	3.99184e-14	4.28433e-11
ANOSAT003033	Efemp1	1361.01	1.63286	0.2218	7.36186	1.81364e-13	1.78432e-10
ANOSAT003369	Lipg	2333.29	0.90025	0.126392	7.12268	1.0585e-12	9.61282e-10
ANOSAT015234	Insig1	6183.56	0.784732	0.115489	6.79484	1.08435e-11	9.14414e-09
ANOSAT001488	Cdca7	173.71	1.59697	0.241351	6.61679	3.67094e-11	2.74494e-08
ANOSAT014220	Clec11a	678.428	1.15368	0.174408	6.61482	3.72006e-11	2.74494e-08
ANOSAT015206	Idi1	2901.81	0.738613	0.112579	6.56085	5.35013e-11	3.71551e-08
ANOSAT001426	Fap	202.519	1.6261	0.251088	6.47621	9.40547e-11	6.16894e-08
ANOSAT005914	Mcm2	573.927	1.00221	0.15532	6.45255	1.09985e-10	6.68636e-08
ANOSAT014037	Baiap2	1832.78	0.752408	0.116687	6.44809	1.13271e-10	6.68636e-08
ANOSAT011037	Tyms	130.634	1.36682	0.21514	6.35315	2.10946e-10	1.13202e-07
ANOSAT003923	Bnc2	2520.59	0.568071	0.0899661	6.31427	2.71436e-10	1.39329e-07
ANOSAT014586	Limd2	1112.87	0.587491	0.094294	6.23042	4.65192e-10	2.28836e-07
ANOSAT016482	Uhrf1	844.602	0.869792	0.14074	6.18013	6.40505e-10	3.02472e-07
ANOSAT003974	Smc2	359.339	0.952692	0.155785	6.11541	9.63075e-10	4.21114e-07
ANOSAT011404	Sqle	4036.88	0.820691	0.134193	6.11576	9.60968e-10	4.21114e-07
ANOSAT005071	Tk1	159.065	1.23741	0.203167	6.0906	1.12489e-09	4.74304e-07
ANOSAT007166	Ptx3	4020.83	0.798097	0.131328	6.07711	1.22368e-09	4.98166e-07
ANOSAT001749	Lss	5976.94	0.684362	0.113561	6.0264	1.67651e-09	6.59761e-07
ANOSAT009812	Hsd11b1	3095.55	0.914459	0.152597	5.99265	2.06448e-09	7.86233e-07
ANOSAT003475	Hmgcs1	8595.63	0.840881	0.144202	5.83127	5.5008e-09	2.02945e-06
ANOSAT005332	Adgre5	1238.32	0.758801	0.13082	5.80033	6.6183e-09	2.36775e-06
ANOSAT002723	Vegfa	2737.57	0.870895	0.150527	5.78566	7.2229e-09	2.4407e-06
ANOSAT004332	Ebp	2423.94	0.6801	0.117555	5.78536	7.2357e-09	2.4407e-06
ANOSAT009953	Pim1	2258.25	0.47091	0.0818548	5.75299	8.76765e-09	2.8753e-06
ANOSAT015008	Sostdc1	127.415	1.69118	0.296383	5.70608	1.15611e-08	3.68893e-06
ANOSAT016105	Clspn	273.26	1.03758	0.182172	5.69561	1.22934e-08	3.81937e-06
ANOSAT018805	Adamts7	2413.91	0.838893	0.150157	5.58678	2.31318e-08	7.00242e-06
ANOSAT005081	Ptger1	756.309	0.914867	0.163963	5.57971	2.40917e-08	7.11068e-06
ANOSAT006940	Cldn1	93.7554	3.16277	0.574024	5.50982	3.59193e-08	9.42362e-06
ANOSAT007719	Kif11	687.084	0.65454	0.118655	5.51632	3.46172e-08	9.42362e-06
ANOSAT012982	Msmo1	4322.79	0.799355	0.14501	5.51243	3.53918e-08	9.42362e-06
ANOSAT015076	Cyp51a1	2285.04	0.725409	0.131589	5.51269	3.53381e-08	9.42362e-06
ANOSAT007490	Kazald1	742.093	0.833523	0.152316	5.47233	4.44148e-08	1.13992e-05
ANOSAT001270	Ralb	2792.83	0.436433	0.0801763	5.44342	5.22675e-08	1.31291e-05
ANOSAT012679	Mcm10	169.846	1.27702	0.235465	5.42338	5.84823e-08	1.43842e-05
ANOSAT014409	Top2a	1680.21	0.723707	0.134512	5.38022	7.43947e-08	1.79246e-05
ANOSAT003802	Ptch1	2168.69	3.01583	0.561938	5.36684	8.01279e-08	1.8039e-05
ANOSAT004144	Loc100564241	91.2432	1.5131	0.281945	5.36666	8.02066e-08	1.8039e-05
ANOSAT005143	Pmp22	17119.4	0.411477	0.0765656	5.37417	7.69361e-08	1.8039e-05
ANOSAT012920	Enpp6	1204.61	0.744316	0.138737	5.36493	8.09816e-08	1.8039e-05
ANOSAT005491	Pdlim4	739.815	0.628367	0.117874	5.33084	9.77594e-08	2.09845e-05
ANOSAT002234	Mms22l	126.888	1.46311	0.278136	5.26041	1.43737e-07	3.03028e-05
ANOSAT003704	Stard4	342.738	1.08512	0.208197	5.21199	1.86823e-07	3.7587e-05
ANOSAT000752	Dhcr7	2296.12	0.418375	0.0804673	5.19931	2.00029e-07	3.9359e-05
ANOSAT011286	Ccne2	129.805	1.24892	0.24106	5.18095	2.20754e-07	4.27249e-05
ANOSAT004871	Hlf	1262.47	0.578492	0.114011	5.07399	3.89559e-07	7.30021e-05
ANOSAT016465	Chaf1a	264.012	0.983422	0.19505	5.0419	4.60928e-07	8.50269e-05
ANOSAT016834	Aacs	1020.42	0.814609	0.163104	4.99441	5.90162e-07	0.000107192
ANOSAT012030	Lgals1	12786	0.495231	0.0997812	4.96317	6.93507e-07	0.000124054
ANOSAT003071	Esco2	120.53	1.16566	0.2355	4.9497	7.43261e-07	0.000130969
ANOSAT020858	Fdps	2010.09	0.758655	0.153785	4.9332	8.08921e-07	0.000140443
ANOSAT002382	Enpp3	3192.76	0.493054	0.10026	4.91774	8.75491e-07	0.000149798
ANOSAT018569	Shcbp1	214.606	0.925385	0.191559	4.83082	1.35973e-06	0.000222957
ANOSAT009567	Snai1	4902	0.563993	0.117717	4.79108	1.65883e-06	0.000268277
ANOSAT001976	Ckap2	494.434	0.632169	0.132328	4.77729	1.7767e-06	0.000283456
ANOSAT001061	Tmem132a	4676.66	0.590166	0.125734	4.69375	2.68243e-06	0.000416694
ANOSAT000921	Igf2	8169.54	0.55688	0.118939	4.68207	2.83991e-06	0.000435428
ANOSAT001446	Spc25	382.68	0.719011	0.154507	4.65357	3.26242e-06	0.000493797
ANOSAT013658	Kif4a	383.182	0.814115	0.175254	4.64535	3.39506e-06	0.000507369
ANOSAT014819	Kif15	306.727	0.948338	0.204451	4.63846	3.51014e-06	0.000518008
ANOSAT016248	Mfsd2a	574.139	0.879767	0.189832	4.63445	3.57892e-06	0.000521638
ANOSAT005122	Myh10	17463.2	0.62685	0.136427	4.59475	4.3326e-06	0.000611312
ANOSAT010822	Serpinb1	1468.47	0.658892	0.143426	4.59394	4.3495e-06	0.000611312
ANOSAT003588	Hmgcr	3739.54	0.672757	0.146957	4.57792	4.69612e-06	0.000652264
ANOSAT005003	Slc39a11	343.559	0.765319	0.167659	4.56473	5.00126e-06	0.000686569
ANOSAT007679	Mki67	1041.55	0.724959	0.15956	4.54348	5.5334e-06	0.000742356
ANOSAT003492	Fst	5205.9	0.520931	0.115078	4.52677	5.98922e-06	0.000777019
ANOSAT018792	Itga11	163.942	0.960117	0.21652	4.43431	9.23676e-06	0.00118532
ANOSAT017861	Ets1	800.19	0.67217	0.152397	4.41064	1.03067e-05	0.00130839
ANOSAT017728	Anxa4	520.575	0.866688	0.197131	4.39652	1.10001e-05	0.00135279
ANOSAT011100	Snai2	1138.39	0.558446	0.127323	4.38607	1.1542e-05	0.00140479
ANOSAT018812	Wdr76	312.081	0.760507	0.173782	4.37622	1.20754e-05	0.00145471
ANOSAT010329	Hs2st1	3008.82	0.499105	0.114367	4.36406	1.27668e-05	0.00150725
ANOSAT017009	Mvk	518.909	0.646921	0.149014	4.34136	1.41605e-05	0.00157716
ANOSAT018906	Pclaf	256.854	0.747671	0.172019	4.34645	1.3836e-05	0.00157716
ANOSAT005202	Rnf157	530.466	0.803126	0.186482	4.30672	1.65697e-05	0.00182824
ANOSAT020930	Nes	16461.8	0.372878	0.0867127	4.30015	1.70681e-05	0.0018658
ANOSAT005517	Cxcl14	944.123	0.865065	0.201474	4.29369	1.75729e-05	0.00190336
ANOSAT008082	Nsd2	691.388	0.852514	0.199241	4.2788	1.87906e-05	0.00194598
ANOSAT012340	Slc16a7	1329.8	0.672266	0.156909	4.28442	1.83218e-05	0.00194598
ANOSAT012408	Cped1	4031.1	0.422107	0.0985974	4.28112	1.85954e-05	0.00194598
ANOSAT014412	Cdc6	107.508	1.01559	0.237266	4.28041	1.86552e-05	0.00194598
ANOSAT010180	Dhcr24	1451.76	0.683433	0.1599	4.27414	1.91877e-05	0.00196983
ANOSAT010140	Orc1	123.715	1.17792	0.276545	4.25941	2.04965e-05	0.00206531
ANOSAT013004	Pdgfc	8690.82	0.480419	0.112832	4.25782	2.06426e-05	0.00206531
ANOSAT005304	Fasn	5287.29	0.718255	0.169195	4.24512	2.18477e-05	0.00215468
ANOSAT008746	Cip2a	519.197	0.551838	0.130493	4.22885	2.34885e-05	0.002273
ANOSAT005720	Sema3f	4113.64	0.677312	0.160392	4.22286	2.41219e-05	0.00231294
ANOSAT004581	Ldlr	6760.17	0.471476	0.111892	4.21367	2.51251e-05	0.00236935
ANOSAT009182	Rrm1	318.663	0.679846	0.161398	4.21222	2.5287e-05	0.00236935
ANOSAT005392	Dlc1	4375.01	0.438006	0.104338	4.19797	2.69318e-05	0.0025036
ANOSAT006942	P3h2	129.667	1.27273	0.303825	4.18901	2.80174e-05	0.00258417
ANOSAT006067	Impdh2	1708.13	0.361187	0.0864048	4.18017	2.91291e-05	0.00266588
ANOSAT010005	Csf1	2037.38	0.640601	0.153598	4.17064	3.03744e-05	0.0027374
ANOSAT003482	Fgf10	843.654	1.01975	0.245579	4.15244	3.28945e-05	0.00283885
ANOSAT003823	C9orf64	1206.71	0.460171	0.110777	4.15403	3.26672e-05	0.00283885
ANOSAT004711	Prc1	417.721	0.663753	0.159744	4.15511	3.25133e-05	0.00283885
ANOSAT005334	Asf1b	170.572	0.887635	0.213779	4.15211	3.29428e-05	0.00283885
ANOSAT019433	Ercc6l	287.545	0.883189	0.212569	4.15484	3.25514e-05	0.00283885
ANOSAT014146	Pkmyt1	177.386	0.862019	0.208546	4.13347	3.57327e-05	0.00305696
ANOSAT017407	Srebf1	1151.8	0.450987	0.110224	4.09154	4.28515e-05	0.00361361
ANOSAT017714	Pcna	1087	0.507964	0.12434	4.08527	4.40254e-05	0.0036607
ANOSAT007748	Kif20b	341.192	0.64305	0.157934	4.07164	4.66842e-05	0.00382746
ANOSAT008356	Shox	1940.69	0.715349	0.176973	4.04214	5.29665e-05	0.00431257
ANOSAT009648	Mybl2	140.414	1.14112	0.283799	4.02088	5.79804e-05	0.00462511
ANOSAT013337	Dck	473.87	0.679746	0.169163	4.01829	5.86226e-05	0.00464496
ANOSAT002066	Hmgcll1	914.597	0.692658	0.172674	4.01137	6.03682e-05	0.00475138
ANOSAT008078	Tacc3	785.905	0.461943	0.115225	4.00905	6.09638e-05	0.00476648
ANOSAT008332	Atp10a	1812.93	0.679964	0.17052	3.98759	6.67481e-05	0.00515051
ANOSAT008115	Hells	165.935	0.753809	0.18918	3.98461	6.75912e-05	0.0051817
ANOSAT000529	Nusap1	253.476	0.734543	0.184721	3.9765	6.99373e-05	0.00528637
ANOSAT008464	Pola1	462.66	0.688348	0.173037	3.97804	6.94865e-05	0.00528637
ANOSAT012318	Hmga2	2687.99	0.384102	0.0966252	3.97517	7.03287e-05	0.00528637
ANOSAT012496	Slit2	14851.5	0.610984	0.153977	3.96802	7.24712e-05	0.00534747
ANOSAT000513	Rad51	241.913	0.669156	0.169141	3.9562	7.61526e-05	0.00558421
ANOSAT007327	Dtymk	234.789	0.735341	0.186252	3.94809	7.87785e-05	0.00571863
ANOSAT014173	Atf5	16409	0.349071	0.0884361	3.94716	7.90838e-05	0.00571863
ANOSAT011227	Fabp5	1633.72	0.448376	0.113902	3.93649	8.26811e-05	0.00591596
ANOSAT010983	Ptpn2	1595.28	0.340217	0.0873368	3.89546	9.80111e-05	0.00692886
ANOSAT004958	Prim1	297.403	0.788779	0.202706	3.89124	9.97324e-05	0.0069671
ANOSAT017922	Sc5d	1224.12	0.568688	0.146234	3.8889	0.000100701	0.00699341
ANOSAT002523	Acat2	1567.5	0.528083	0.135911	3.8855	0.00010212	0.00705047
ANOSAT011031	Ndc80	262.581	0.77171	0.199133	3.87535	0.000106471	0.00730809
ANOSAT003063	Fdft1	2136.26	0.525217	0.135688	3.87075	0.000108499	0.00736174
ANOSAT000378	Jdp2	1336.1	0.420621	0.10873	3.86849	0.000109513	0.00738807
ANOSAT010057	Nasp	1713.9	0.494765	0.127942	3.86709	0.000110141	0.00738823
ANOSAT002384	Ccn2	39184.3	0.62319	0.161478	3.85929	0.000113718	0.00758503
ANOSAT011390	Atad2	1296.43	0.530716	0.137966	3.84672	0.000119711	0.00793993
ANOSAT017798	Ncaph	223.879	0.742005	0.193043	3.84372	0.000121181	0.00799254
ANOSAT010549	Nuf2	288.908	0.788666	0.205357	3.84046	0.000122806	0.00805469
ANOSAT012317	Llph	422.39	0.532512	0.138762	3.8376	0.000124244	0.008104
ANOSAT001254	Pecr	665.671	0.387118	0.10116	3.8268	0.00012982	0.00842121
ANOSAT009375	Tpx2	354.679	0.560377	0.146899	3.8147	0.000136348	0.00870124
ANOSAT015247	Rheb	5763.12	0.31154	0.0817406	3.81132	0.000138224	0.0087174
ANOSAT018403	Mvd	212.727	0.768757	0.201759	3.81027	0.000138817	0.0087174
ANOSAT012104	Ccdc134	1496.26	0.328381	0.0864214	3.79977	0.00014483	0.00904688
ANOSAT000111	Lgals3	6535.77	0.379894	0.100666	3.77381	0.000160775	0.00983474
ANOSAT012106	Srebf2	13908.4	0.342582	0.0908658	3.7702	0.000163117	0.00987567
ANOSAT013258	Ppm1k	1787.2	0.362168	0.0960531	3.7705	0.00016292	0.00987567
ANOSAT008135	Pcdh20	287.451	0.816635	0.217587	3.75313	0.000174638	0.010413
ANOSAT000108	Wdhd1	303.86	0.612729	0.163413	3.74957	0.000177139	0.010494
ANOSAT001414	Marchf7	3497.63	0.345752	0.0922333	3.74867	0.000177774	0.010494
ANOSAT009851	Slc45a3	727.861	0.381359	0.102061	3.73658	0.000186538	0.0109023
ANOSAT018882	Mapk6	5137.93	0.543705	0.145759	3.73015	0.000191363	0.0111215
ANOSAT000497	Bub1b	599.861	0.458062	0.123483	3.70951	0.000207663	0.0116108
ANOSAT007895	Cdk1	878.647	0.493421	0.133051	3.7085	0.000208494	0.0116108
ANOSAT010025	Ebna1bp2	593.526	0.398544	0.107507	3.70713	0.000209618	0.0116186
ANOSAT001634	Bard1	85.858	0.910824	0.248216	3.66948	0.000243041	0.012904
ANOSAT002696	Cyp1b1	1287.04	0.56909	0.15497	3.67227	0.000240406	0.012904
ANOSAT003623	Dhfr	72.7284	0.965512	0.262673	3.67571	0.000237186	0.012904
ANOSAT004906	Grasp	715.072	0.450379	0.122417	3.67906	0.000234096	0.012904
ANOSAT012500	Ncapg	421.82	0.656623	0.178752	3.67336	0.000239379	0.012904
ANOSAT014170	Znf219	1328.75	0.583663	0.158906	3.67302	0.000239703	0.012904
ANOSAT018743	Fgf7	152.208	1.38355	0.377117	3.66875	0.000243739	0.012904
ANOSAT001022	Incenp	564.289	0.531238	0.14538	3.65414	0.00025805	0.0136006
ANOSAT004636	Spc24	200.717	0.672219	0.184565	3.64218	0.000270337	0.0141849
ANOSAT009906	Foxp4	8807.59	0.406801	0.11189	3.63573	0.000277195	0.0144804
ANOSAT003423	Tars1	3099.28	0.456926	0.125826	3.63141	0.000281874	0.0146599
ANOSAT008601	Donson	150.957	0.866634	0.238997	3.62613	0.000287701	0.0148974
ANOSAT000112	Dlgap5	682.468	0.45018	0.124337	3.62063	0.000293883	0.0150592
ANOSAT004990	Krt75	2716.85	0.710633	0.19631	3.61996	0.000294654	0.0150592
ANOSAT014640	Cenpc	122.305	0.866721	0.239993	3.61144	0.000304498	0.0154953
ANOSAT001062	Tmem109	2096.63	0.429544	0.119131	3.60565	0.000311372	0.0155659
ANOSAT004853	Atad5	571.797	0.60817	0.168699	3.60506	0.000312084	0.0155659
ANOSAT008407	Fancb	92.6931	1.09928	0.30481	3.60645	0.000310411	0.0155659
ANOSAT009252	Mcm7	227.722	0.88176	0.244609	3.60477	0.000312432	0.0155659
ANOSAT015217	Ncapg2	291.183	0.70876	0.196619	3.60473	0.000312479	0.0155659
ANOSAT001387	Rif1	1178.21	0.576781	0.160295	3.59824	0.000320377	0.0157599
ANOSAT020877	Cd248	442.01	0.793721	0.220724	3.59598	0.000323168	0.0158312
ANOSAT012780	Gtse1	210.875	0.727777	0.203232	3.58101	0.000342268	0.0165801
ANOSAT010055	Kif2c	252.266	0.639158	0.178574	3.57923	0.000344614	0.0166062
ANOSAT010574	Hsd17b7	576.559	0.449119	0.125864	3.56828	0.000359333	0.0170373
ANOSAT013856	Hsd3b7	1240.81	0.505902	0.141769	3.56849	0.000359047	0.0170373
ANOSAT013119	Ccna2	420.367	0.508125	0.142539	3.56482	0.000364108	0.0171946
ANOSAT014097	Slc6a16	2880.3	0.489831	0.13784	3.55362	0.000379973	0.0177375
ANOSAT018800	Kif23	224.412	0.709509	0.199743	3.55211	0.000382151	0.0177625
ANOSAT014174	Lig1	670.265	0.467131	0.13175	3.54559	0.000391729	0.0180654
ANOSAT001607	Rftn2	376.039	0.568519	0.160428	3.54376	0.000394471	0.0181039
ANOSAT011833	Rerg	319.22	0.920329	0.259761	3.54298	0.000395631	0.0181039
ANOSAT003835	Psat1	1326.62	0.480491	0.13584	3.53717	0.000404432	0.0182275
ANOSAT004916	Timeless	626.155	0.526803	0.148903	3.53791	0.000403315	0.0182275
ANOSAT013128	Mad2l1	148.558	0.918652	0.259717	3.53713	0.000404506	0.0182275
ANOSAT001320	Dbi	1994.99	0.286624	0.0810732	3.53537	0.000407202	0.0182792
ANOSAT011295	Sdc2	9094.2	0.330102	0.0934229	3.53341	0.000410235	0.0183456
ANOSAT003803	Fancc	135.112	0.772177	0.219017	3.52565	0.000422449	0.0188205
ANOSAT016716	Pole	581.993	0.523939	0.149002	3.51632	0.00043758	0.0194213
ANOSAT010482	Hars1	2153.07	0.346054	0.0985105	3.51287	0.000443301	0.0196016
ANOSAT004942	C2h1orf112	90.4479	0.935768	0.269036	3.47823	0.000504732	0.0218111
ANOSAT012569	Rad51ap1	176.354	0.618498	0.177817	3.47829	0.000504632	0.0218111
ANOSAT015173	Jcad	7061.98	0.388495	0.111718	3.47745	0.000506203	0.0218111
ANOSAT003926	Sh3gl2	103.213	1.24071	0.357049	3.47492	0.000511014	0.0219383
ANOSAT019409	Nsdhl	1011.31	0.537582	0.154792	3.47294	0.000514782	0.02202
ANOSAT010460	Cxxc5	1299.68	0.412938	0.119147	3.46579	0.000528675	0.0225326
ANOSAT003867	Smc5	519.476	0.459533	0.13305	3.45384	0.000552666	0.0233863
ANOSAT005671	Rgs14	90.7942	1.07178	0.310243	3.45464	0.000551023	0.0233863
ANOSAT000265	Vrk1	917.504	0.344972	0.100158	3.44429	0.000572553	0.0241353
ANOSAT007277	Acsl3	2735.12	0.480594	0.13964	3.44167	0.000578141	0.0241353
ANOSAT019410	Cetn2	863.927	0.351426	0.102189	3.43898	0.000583904	0.0242731
ANOSAT001931	Ism1	1562.03	0.651684	0.190181	3.42665	0.000611067	0.0251368
ANOSAT010071	Ptch2	418.2	3.5589	1.04231	3.41443	0.000639157	0.0260566
ANOSAT017291	Cyth3	778.878	0.395233	0.115767	3.41405	0.00064005	0.0260566
ANOSAT012917	Primpol	88.0052	0.845732	0.248185	3.40766	0.000655214	0.0264009
ANOSAT001750	Lss	395.093	0.532222	0.156552	3.39965	0.000674727	0.026877
ANOSAT002305	Hdac2	2294.98	0.25311	0.0744904	3.3979	0.000679065	0.0269028
ANOSAT004725	Melk	180.193	0.703623	0.207322	3.39386	0.000689137	0.0269402
ANOSAT010075	Plk3	1147.08	0.510896	0.150609	3.39219	0.000693352	0.0270156
ANOSAT002476	Plekhg1	624.053	0.411925	0.122145	3.37244	0.000745064	0.028715
ANOSAT007101	Ect2	328.74	0.522746	0.155033	3.37183	0.000746696	0.028715
ANOSAT008530	Cbs	765.748	0.398709	0.1184	3.36746	0.000758636	0.0289853
ANOSAT002413	Arfgef3	326.04	0.470025	0.139634	3.36611	0.000762355	0.0290334
ANOSAT016114	Srsf10	1190.44	0.320265	0.0952332	3.36296	0.00077112	0.0292728
ANOSAT007683	Tcerg1l	223.044	0.846339	0.251804	3.3611	0.000776334	0.0293763
ANOSAT021572	Samd11	2055.27	0.454973	0.135836	3.34943	0.000809774	0.0305437
ANOSAT003973	Smc2	227.563	0.606231	0.1811	3.34749	0.000815473	0.0306607
ANOSAT006022	Lrig1	1605.04	0.452241	0.135437	3.33912	0.000840428	0.031399
ANOSAT000504	Disp2	191.189	0.654286	0.196258	3.33381	0.000856656	0.0319005
ANOSAT007064	Rfc4	173.384	0.659514	0.197928	3.33209	0.000861956	0.0319005
ANOSAT003598	Ankra2	801.216	0.347425	0.104377	3.32856	0.000872975	0.0321613
ANOSAT010248	Depdc1	240.258	0.571344	0.171673	3.32809	0.000874451	0.0321613
ANOSAT004488	Spice1	169.626	0.61826	0.186135	3.32156	0.000895156	0.0328206
ANOSAT017729	Anxa4	439.437	0.770989	0.232228	3.31997	0.000900287	0.0329065
ANOSAT001954	Hspa9	4020.4	0.326284	0.0983452	3.31774	0.00090749	0.0329656
ANOSAT018797	Anp32a	1678.07	0.3152	0.094986	3.31838	0.000905411	0.0329656
ANOSAT005483	Septin8	4191.33	0.348858	0.105216	3.31563	0.000914358	0.0331132
ANOSAT002195	Syncrip	6921.9	0.28887	0.0871561	3.31439	0.000918419	0.0331586
ANOSAT009695	Rbl1	776.842	0.39379	0.11899	3.30945	0.000934806	0.0336473
ANOSAT013121	Anxa5	20016.9	0.216096	0.065453	3.30155	0.000961525	0.0343856
ANOSAT002028	Lpin1	705.179	0.510049	0.154663	3.29781	0.000974422	0.0345742
ANOSAT013936	Kif22	241.37	0.558008	0.169217	3.29759	0.000975201	0.0345742
ANOSAT000906	Cars1	1852.36	0.349261	0.106093	3.29203	0.000994673	0.0350112
ANOSAT018610	Aars1	5056.82	0.275112	0.0836476	3.28895	0.00100563	0.0352298
ANOSAT001383	Rnd3	3965.37	0.376518	0.114527	3.28759	0.0010105	0.0352499
ANOSAT001386	Tnfaip6	259.429	1.045	0.318192	3.28417	0.00102285	0.0352499
ANOSAT001936	Mcm8	205.146	0.591101	0.179991	3.28405	0.00102325	0.0352499
ANOSAT008143	Bora	167.856	0.657315	0.20019	3.28346	0.00102542	0.0352499
ANOSAT013034	Fam160a1	286.765	0.621733	0.189292	3.28453	0.00102154	0.0352499
ANOSAT015066	Cdk6	5222.29	1.00639	0.307844	3.26915	0.0010787	0.0365952
ANOSAT003619	Ak6	397.508	0.536614	0.164205	3.26795	0.0010833	0.0366458
ANOSAT016880	Septin5	1237.07	0.325463	0.0998189	3.26053	0.00111204	0.0375105
ANOSAT002065	Bmp5	4873.94	1.10979	0.341054	3.254	0.00113793	0.0380577
ANOSAT013210	H2az1	1854.14	0.398081	0.122932	3.23822	0.00120279	0.039888
ANOSAT002966	Bub1	305.847	0.488139	0.151131	3.22991	0.00123828	0.040409
ANOSAT005461	Lars1	1802.16	0.39846	0.123224	3.23362	0.00122231	0.040409
ANOSAT006237	Vars	1397.5	0.428677	0.132635	3.23201	0.00122922	0.040409
ANOSAT013102	Plk4	543.043	0.506065	0.156613	3.23132	0.00123221	0.040409
ANOSAT003421	Sub1	2812.53	0.252152	0.0783282	3.21917	0.00128561	0.0415793
ANOSAT008382	Anos1	295.804	0.799435	0.248289	3.21978	0.00128288	0.0415793
ANOSAT010710	Kif14	135.314	0.810459	0.251819	3.21842	0.00128899	0.0415793
ANOSAT009696	Rbl1	510.583	0.375383	0.116921	3.21058	0.00132468	0.0424332
ANOSAT016749	Cit	588.3	0.481953	0.15013	3.21024	0.00132626	0.0424332
ANOSAT009909	Fance	69.5939	1.08492	0.338048	3.20938	0.00133023	0.042445
ANOSAT010913	Cdkal1	662.678	0.351839	0.109659	3.20848	0.0013344	0.0424633
ANOSAT018793	Itga11	128.835	0.863286	0.269296	3.20571	0.00134729	0.0427584
ANOSAT000829	Dkk3	4860.23	0.355596	0.111113	3.20032	0.00137275	0.0430658
ANOSAT005813	Iars1	5374.29	0.350868	0.109632	3.20041	0.00137231	0.0430658
ANOSAT002016	Gen1	79.4082	0.976688	0.3056	3.19597	0.00139361	0.0432359
ANOSAT015973	Fbl	1090.35	0.344393	0.10777	3.19562	0.0013953	0.0432359
ANOSAT013089	Slc7a11	72.0606	0.900572	0.282994	3.1823	0.0014611	0.0450385
ANOSAT001460	Ssb	2055.99	0.288305	0.0906207	3.18144	0.00146544	0.0450547
ANOSAT001604	Hspd1	4204.12	0.384401	0.120881	3.18001	0.00147272	0.0450592
ANOSAT005684	Kif20a	436.649	0.42856	0.134771	3.17991	0.00147322	0.0450592
ANOSAT000540	Mapkbp1	2346.67	0.29358	0.0923526	3.1789	0.00147836	0.0450815
ANOSAT007469	Slit1	989.933	0.516892	0.163055	3.17005	0.00152415	0.0460839
ANOSAT017572	Gins4	185.276	0.636773	0.200897	3.16965	0.00152624	0.0460839
ANOSAT018647	Fanci	554.845	0.507887	0.160426	3.16587	0.00154621	0.0464494
ANOSAT014544	Brca1	301.53	0.668134	0.211123	3.16467	0.00155258	0.0465223
ANOSAT014117	Ncr3lg1	1154.88	0.363526	0.115214	3.15521	0.0016038	0.047694
ANOSAT001006	Nlrp12	660.446	0.826917	0.262572	3.1493	0.00163664	0.048065
ANOSAT007296	Pik3cb	1129.57	0.40549	0.128986	3.14367	0.00166844	0.0487565
ANOSAT014902	Top2b	5334.21	0.296197	0.0945002	3.13435	0.00172235	0.050084
ANOSAT012931	Dctd	183.076	0.744177	0.238225	3.12384	0.00178506	0.0516531
ANOSAT001933	Esf1	751.353	0.33683	0.107866	3.12268	0.00179213	0.0516793
ANOSAT014260	Plxdc1	1739.23	0.299784	0.096063	3.1207	0.00180423	0.0518267
ANOSAT011055	Npc1	1828.48	0.239453	0.0769236	3.11287	0.00185275	0.0526476
ANOSAT012092	Rangap1	1165.84	0.388736	0.125848	3.08894	0.00200871	0.0556686
ANOSAT004126	Suv39h1	124.45	0.677761	0.219595	3.08641	0.00202591	0.0557771
ANOSAT010272	Rabggtb	1411.51	0.327857	0.106231	3.08628	0.0020268	0.0557771
ANOSAT005549	Dck	87.2467	1.01546	0.329329	3.08343	0.00204631	0.0560527
ANOSAT010414	Nsun2	1317.4	0.303913	0.0986082	3.08202	0.00205601	0.0561881
ANOSAT016832	Dhx37	565.194	0.371316	0.120584	3.0793	0.00207486	0.0564419
ANOSAT018563	Gpt2	148.878	0.657205	0.213549	3.07754	0.00208717	0.0566464
ANOSAT008305	Pdcl3	1222.89	0.265138	0.0865742	3.06255	0.00219457	0.0588208
ANOSAT013263	Spp1	16407.5	0.423094	0.138624	3.0521	0.00227244	0.0601534
ANOSAT010952	Zadh2	1925.7	0.31245	0.102536	3.04723	0.00230959	0.0606492
ANOSAT013124	Ndnf	1688.82	0.521139	0.171226	3.04358	0.0023378	0.061062
ANOSAT002579	Ttc13	531.655	0.347538	0.114305	3.04044	0.0023623	0.061352
ANOSAT002869	Dtl	88.5971	1.19622	0.393472	3.04016	0.00236449	0.061352
ANOSAT004266	Ddit3	458.527	0.439089	0.144804	3.03229	0.00242705	0.0625627
ANOSAT009674	Eif2s2	3239.71	0.308703	0.101965	3.02754	0.00246555	0.0634168
ANOSAT000749	Ccnd1	1329.33	0.304478	0.100596	3.02675	0.00247197	0.0634438
ANOSAT014837	Cdv3	14202.6	0.248053	0.0820737	3.02232	0.00250846	0.0640225
ANOSAT004033	Lpcat3	1347.48	0.355971	0.118292	3.00926	0.00261887	0.0659189
ANOSAT013931	Hirip3	510.191	0.412017	0.137022	3.00694	0.00263894	0.0661472
ANOSAT002643	Exo1	95.2942	0.811723	0.270365	3.00232	0.0026793	0.0669799
ANOSAT011211	Pkia	650.268	0.431481	0.143739	3.00184	0.00268351	0.0669799
ANOSAT001014	Psmd13	2321.01	0.22892	0.0762789	3.0011	0.00269009	0.0669924
ANOSAT010100	Mknk1	565.349	0.425349	0.14179	2.99986	0.00270103	0.0669924
ANOSAT011380	Mtbp	100.105	0.712975	0.237766	2.99864	0.00271189	0.0671207
ANOSAT013917	Tnfrsf12a	2906.71	0.313628	0.104619	2.99781	0.00271931	0.0671636
ANOSAT001823	Slc1a4	1955.28	0.520038	0.173612	2.99541	0.00274081	0.0675531
ANOSAT009376	Bcl2l1	2533.58	0.329303	0.110182	2.98872	0.00280151	0.0687623
ANOSAT004816	Cdk2	152.823	0.657683	0.220253	2.98603	0.00282623	0.0692251
ANOSAT001036	Fen1	357.959	0.487632	0.163432	2.9837	0.00284783	0.0693226
ANOSAT011719	Net1	2912.77	0.376519	0.126164	2.98436	0.0028417	0.0693226
ANOSAT004289	Itga5	3625.2	0.355439	0.119152	2.98306	0.0028538	0.0693249
ANOSAT001594	Stk17b	2031.97	0.298327	0.100089	2.98063	0.00287656	0.0697345
ANOSAT000704	Hsd17b12	975.858	0.370844	0.124573	2.97691	0.00291165	0.070153
ANOSAT004756	Dnaja1	3848.27	0.238768	0.0802022	2.97708	0.00291013	0.070153
ANOSAT003705	Nrep	38288.7	0.319025	0.107422	2.96984	0.00297954	0.0714969
ANOSAT009852	Klf15	72.5121	0.884562	0.298022	2.96811	0.00299634	0.071609
ANOSAT010208	Kank4	1118.24	1.0669	0.359377	2.96874	0.00299028	0.071609
ANOSAT006025	Magi1	1173.32	0.365527	0.123273	2.96518	0.00302507	0.0721494
ANOSAT002982	Srsf7	1946.94	0.291831	0.098454	2.96414	0.0030353	0.0722387
ANOSAT019751	Rfc2	529.679	0.382323	0.129008	2.96356	0.00304105	0.0722387
ANOSAT009573	Ptgis	315.564	0.652099	0.220146	2.96212	0.00305524	0.072367
ANOSAT012473	Pcdh7	3611.15	0.359844	0.121514	2.96134	0.00306299	0.072367
ANOSAT003398	Nars1	2596.51	0.342001	0.11567	2.9567	0.00310952	0.0731295
ANOSAT020864	Dap3	846.767	0.303972	0.102903	2.95397	0.00313712	0.0734857
ANOSAT000754	E2f8	143.991	0.83525	0.283242	2.94889	0.00318916	0.0744096
ANOSAT009581	Prex1	1307.92	0.417909	0.141829	2.94657	0.00321315	0.0748215
ANOSAT003702	Wdr36	707.162	0.319348	0.108479	2.94387	0.00324139	0.0751825
ANOSAT014961	Hnrnpa2b1	12184.9	0.274176	0.0931256	2.94416	0.00323835	0.0751825
ANOSAT017173	Palb2	104.626	0.935547	0.317988	2.94208	0.00326016	0.0753219
ANOSAT012227	Poc1b	70.0566	0.827113	0.281357	2.93973	0.00328498	0.0755993
ANOSAT017686	Robo3	443.991	0.438994	0.149311	2.94013	0.00328077	0.0755993
ANOSAT008100	Tmem72	1496.98	0.599049	0.203888	2.93812	0.00330206	0.0757926
ANOSAT019494	Rpl27	423.533	0.391995	0.13364	2.9332	0.00335484	0.0766098
ANOSAT000394	Npc2	2613.55	0.23794	0.081215	2.92975	0.00339235	0.0770436
ANOSAT010808	Bcl2	108.172	0.765037	0.261149	2.9295	0.00339505	0.0770436
ANOSAT012743	Orc5	153.139	0.657291	0.225339	2.9169	0.00353524	0.079348
ANOSAT004391	Bicd2	808.293	0.352056	0.121195	2.90488	0.00367397	0.0812265
ANOSAT002401	Mtfr2	112.8	0.642948	0.222687	2.88722	0.00388661	0.084039
ANOSAT002851	Cenpf	299.633	0.617937	0.214145	2.8856	0.00390673	0.0842466
ANOSAT015038	Rpa3	369.468	0.579362	0.201428	2.87627	0.004024	0.0862202
ANOSAT008759	Nxpe3	281.892	0.480638	0.167291	2.87306	0.00406519	0.0869449
ANOSAT012507	Ldb2	324.596	0.615743	0.214403	2.8719	0.00408016	0.0871073
ANOSAT004067	Ncapd2	770.919	0.435739	0.15178	2.87087	0.0040935	0.0872343
ANOSAT008188	Slitrk6	1150.46	0.393972	0.137288	2.86969	0.0041088	0.0874027
ANOSAT002289	Rpf2	195.521	0.557295	0.194245	2.86903	0.00411736	0.0874273
ANOSAT016869	Ranbp1	1891.19	0.402994	0.140515	2.86798	0.00413104	0.0875602
ANOSAT004749	Anp32b	3565.6	0.26725	0.0933786	2.86201	0.00420967	0.0885906
ANOSAT012887	Slc7a2	190.908	0.655658	0.22908	2.86213	0.00420799	0.0885906
ANOSAT014068	Bcat2	800.781	0.298121	0.104153	2.86235	0.00420511	0.0885906
ANOSAT005787	Gnl3	1277.11	0.288763	0.101122	2.8556	0.00429561	0.0895565
ANOSAT004890	Cers5	2135.93	0.239583	0.0841029	2.84869	0.00438992	0.0906073
ANOSAT002566	Thbs2	7172.74	0.428879	0.150742	2.84513	0.00443935	0.0913021
ANOSAT010209	Usp1	904.637	0.416899	0.146694	2.84197	0.00448361	0.0918984
ANOSAT012550	Nop14	672.772	0.319994	0.113395	2.82195	0.0047732	0.096992
ANOSAT007754	Lipa	7421.81	0.236877	0.0840438	2.81849	0.00482503	0.0973749
ANOSAT019725	Eln	5173.23	0.343542	0.12196	2.81684	0.00484981	0.0975415
ANOSAT017048	Ccnf	81.2417	0.816273	0.2899	2.8157	0.00486708	0.0977224
ANOSAT010861	Echdc2	403.282	0.422985	0.150578	2.80907	0.00496851	0.0989704
ANOSAT004367	Bgn	20917	0.487857	0.174077	2.80254	0.00507015	0.100268
ANOSAT011862	Adipor2	6302.23	0.199452	0.0711811	2.80203	0.00507821	0.100268
ANOSAT018959	Smpd3	402.184	0.581862	0.20774	2.80092	0.00509577	0.100268
ANOSAT018739	Cep152	159.909	0.642637	0.229514	2.79999	0.00511046	0.100389
ANOSAT014673	Trip13	214.666	0.6198	0.221405	2.79939	0.00511994	0.100409
ANOSAT012321	Lemd3	1754.19	0.240872	0.0862252	2.79352	0.0052138	0.101742
ANOSAT000041	Mis18bp1	190.432	0.529225	0.189668	2.79028	0.00526633	0.10226
ANOSAT000127	Peli2	1063.72	0.59212	0.212627	2.78479	0.00535628	0.103455
ANOSAT008408	Mospd2	1063.21	0.328863	0.11811	2.78439	0.00536291	0.103455
ANOSAT000633	Eif2s1	1711.77	0.234764	0.0845882	2.77538	0.0055137	0.105331
ANOSAT001030	Fads1	4057.91	0.261601	0.094341	2.77293	0.00555549	0.105958
ANOSAT005315	Notum	157.806	1.00406	0.363142	2.76493	0.00569348	0.107548
ANOSAT011878	Iqsec3	146.854	0.94539	0.342061	2.76381	0.0057131	0.107746
ANOSAT002926	Mcfd2	900.929	0.286567	0.103789	2.76106	0.00576146	0.108413
ANOSAT008380	Sts	84.0048	0.669111	0.242679	2.75719	0.00583009	0.108608
ANOSAT012006	Eif3d	4645.55	0.210671	0.0764114	2.75706	0.0058324	0.108608
ANOSAT005492	P4ha2	4691.09	0.196066	0.0712489	2.75185	0.00592601	0.109848
ANOSAT010777	Znf622	739.941	0.280494	0.10202	2.7494	0.00597046	0.110257
ANOSAT013083	Mgarp	145.779	0.529688	0.193194	2.74174	0.00611154	0.111865
ANOSAT005988	Chl1	1138.18	0.515957	0.188365	2.73913	0.00616019	0.112533
ANOSAT008570	Ets2	1057.16	0.288975	0.105513	2.73876	0.00616708	0.112533
ANOSAT005598	Galnt10	413.808	0.459049	0.167706	2.73722	0.00619601	0.112886
ANOSAT014940	Jazf1	246.395	0.498908	0.182349	2.73601	0.00621885	0.112954
ANOSAT010230	Pde4b	1699.79	0.333729	0.122037	2.73466	0.00624446	0.113244
ANOSAT016051	Yars1	2648.45	0.275156	0.100651	2.73377	0.0062613	0.113376
ANOSAT003333	Setbp1	1034.2	0.550484	0.2016	2.73058	0.00632232	0.114305
ANOSAT002720	Ephx1	1040.94	0.266316	0.0976435	2.72743	0.00638296	0.114773
ANOSAT019368	Acsl4	1121.24	0.302167	0.110766	2.72799	0.00637225	0.114773
ANOSAT001682	Sgo2	127.648	0.569462	0.208919	2.72575	0.00641551	0.115109
ANOSAT009758	Tnnt2	6502.32	0.7945	0.291552	2.72507	0.00642882	0.115172
ANOSAT004532	M6pr	4182.83	0.239197	0.0878027	2.72426	0.00644461	0.115182
ANOSAT006190	Mgat1	3329.68	0.25985	0.0954071	2.72359	0.00645769	0.115182
ANOSAT013297	Hnrnpd	4143.5	0.274909	0.101151	2.71782	0.00657137	0.116488
ANOSAT014715	Piga	220.275	0.417569	0.153635	2.71794	0.00656905	0.116488
ANOSAT014976	Igf2bp3	435.889	0.425367	0.156786	2.71304	0.00666686	0.117828
ANOSAT007324	Bok	189.266	0.483642	0.178678	2.70677	0.00679403	0.119006
ANOSAT012034	Triobp	2807.56	0.245972	0.0908683	2.70691	0.00679133	0.119006
ANOSAT005490	Slc22a4	1208.5	0.389404	0.143914	2.70581	0.00681388	0.119177
ANOSAT007768	Papss2	1230.54	0.331183	0.122532	2.70284	0.00687496	0.119937
ANOSAT014818	Kiaa1143	714.475	0.267056	0.0988106	2.70271	0.00687765	0.119937
ANOSAT008628	Cct8	4225.05	0.259765	0.0961568	2.70148	0.00690325	0.120206
ANOSAT010032	Cdc20	500.582	0.330068	0.122324	2.69831	0.00696921	0.120643
ANOSAT014984	Cdca7l	161.291	0.596713	0.221112	2.69869	0.00696135	0.120643
ANOSAT013229	Eif4e	2647.62	0.246768	0.0914717	2.69776	0.00698082	0.120667
ANOSAT002124	Prim2	158.71	0.57706	0.213969	2.69693	0.00699819	0.12079
ANOSAT018695	Nmrk2	3716.82	0.19671	0.073029	2.69358	0.0070689	0.121833
ANOSAT002563	Sult6b1	784.089	0.484282	0.179824	2.69309	0.00707935	0.121835
ANOSAT012785	Ugdh	1584.15	0.306433	0.113871	2.69105	0.00712286	0.122405
ANOSAT000902	Ptprj	2749.21	0.289801	0.107736	2.68993	0.0071468	0.122483
ANOSAT010797	Rcc1	70.5864	0.75978	0.282676	2.68781	0.00719223	0.12306
ANOSAT018813	Blm	197.779	0.564285	0.210157	2.68507	0.00725151	0.123716
ANOSAT005041	Endov	448.8	0.341846	0.127914	2.67246	0.00752976	0.126995
ANOSAT014964	Cunh7orf31	1364.99	0.318723	0.119296	2.67171	0.00754653	0.127096
ANOSAT000512	Knl1	88.5551	0.808578	0.303062	2.66803	0.00762977	0.127623
ANOSAT000695	Cd82	7090.87	0.211225	0.0791388	2.66904	0.00760674	0.127623
ANOSAT005694	Dag1	9674.83	0.231417	0.086816	2.66561	0.00768494	0.127864
ANOSAT011092	Mapre2	2664.93	0.391876	0.147082	2.66434	0.00771384	0.128087
ANOSAT017036	Nmrk2	197.44	0.75059	0.281795	2.6636	0.00773086	0.128189
ANOSAT004282	Nemp1	475.187	0.33575	0.126094	2.66269	0.00775184	0.128356
ANOSAT000870	Cyp2r1	435.764	0.496625	0.18673	2.65959	0.00782359	0.128822
ANOSAT012589	Pthlh	690.602	0.492414	0.185723	2.65134	0.00801731	0.130735
ANOSAT005591	G3bp1	1684.67	0.297761	0.11238	2.64959	0.00805905	0.130874
ANOSAT001925	Jag1	2283.26	0.265697	0.100503	2.64366	0.00820148	0.13256
ANOSAT011003	Ankrd12	1692.09	0.249614	0.0944272	2.64345	0.00820649	0.13256
ANOSAT001333	Actr3	14509.4	0.199377	0.0754518	2.64244	0.008231	0.132722
ANOSAT008255	Tfdp1	1913.77	0.263197	0.0996182	2.64206	0.0082403	0.132722
ANOSAT004161	Timp1	8035.62	0.230403	0.0873201	2.63861	0.00832477	0.133853
ANOSAT014960	Cbx3	4041.45	0.197136	0.0747218	2.63826	0.0083332	0.133853
ANOSAT009769	Nr1h4	73.4377	1.47625	0.559863	2.63681	0.00836907	0.134064
ANOSAT000780	Kif18a	126.643	0.646034	0.245396	2.63262	0.00847301	0.13514
ANOSAT011324	Azin1	5688.83	0.253297	0.0961877	2.63337	0.00845429	0.13514
ANOSAT015249	Wdr86	1386.16	0.249458	0.0947657	2.63237	0.00847922	0.13514
ANOSAT007141	Nmd3	636.196	0.305723	0.116216	2.63064	0.00852233	0.135599
ANOSAT007972	Bms1	759.065	0.347407	0.132266	2.62658	0.00862476	0.136676
ANOSAT002998	Msh6	3489.4	0.196558	0.0748634	2.62555	0.0086509	0.136724
ANOSAT005391	Rars1	1455.67	0.244254	0.0930212	2.62579	0.00864487	0.136724
ANOSAT010886	Pak1ip1	233.434	0.443729	0.169204	2.62245	0.00873004	0.13779
ANOSAT003538	Cenpk	110.904	0.632291	0.241228	2.62113	0.00876383	0.138139
ANOSAT002841	Rrp15	640.275	0.324815	0.124123	2.61688	0.00887363	0.138942
ANOSAT007148	Smc4	3462.57	0.422847	0.161556	2.61733	0.00886195	0.138942
ANOSAT009939	Oard1	715.123	0.349755	0.133629	2.61736	0.00886126	0.138942
ANOSAT000249	Wars1	1133.01	0.355959	0.136078	2.61586	0.00890041	0.138992
ANOSAT003509	Il6st	4818.12	0.209063	0.0799183	2.61596	0.00889775	0.138992
ANOSAT007727	Cep55	199.357	0.482095	0.184659	2.61073	0.00903479	0.140123
ANOSAT014510	Kif18b	99.6977	0.698925	0.267674	2.6111	0.00902504	0.140123
ANOSAT018775	Tipin	431.704	0.300419	0.115086	2.61038	0.00904404	0.140123
ANOSAT014980	Klhl7	1001.39	0.252841	0.0969412	2.60819	0.00910219	0.140754
ANOSAT016598	Cryab	3934.01	0.299431	0.114827	2.60767	0.00911615	0.140754
ANOSAT000052	Pole2	161.137	0.559578	0.214885	2.60408	0.00921201	0.141065
ANOSAT000975	Hras	2453.78	0.350925	0.134735	2.60456	0.00919932	0.141065
ANOSAT001029	Fads2	970.469	0.370388	0.142205	2.60461	0.0091978	0.141065
ANOSAT015040	Asns	1240.46	0.517137	0.198513	2.60506	0.00918591	0.141065
ANOSAT017141	Ntn3	1230.84	0.434905	0.167057	2.60333	0.00923239	0.141189
ANOSAT012167	Arl1	2007.54	0.210248	0.0807951	2.60223	0.00926193	0.141457
ANOSAT000894	Gtf2h1	1027.05	0.240884	0.092604	2.60122	0.00928921	0.14169
ANOSAT005581	Anxa6	21336.5	0.2141	0.082354	2.59976	0.00932898	0.14193
ANOSAT000192	Akt1	1285.18	0.223941	0.0862092	2.59765	0.00938651	0.142256
ANOSAT003998	Haus6	581.509	0.330742	0.127779	2.58839	0.00964259	0.144835
ANOSAT009979	Kif21b	330.624	0.42729	0.165034	2.5891	0.00962264	0.144835
ANOSAT002868	Ppp2r5a	1647.71	0.272769	0.105419	2.58747	0.00966845	0.145039
ANOSAT008314	Rev1	861.868	0.263322	0.102017	2.58116	0.00984678	0.146967
ANOSAT014228	Pold1	370.548	0.442061	0.171324	2.58026	0.00987248	0.147165
ANOSAT008167	Mbnl2	1693.84	0.294908	0.114384	2.57823	0.00993078	0.147475
ANOSAT018713	Loxl1	8040.76	0.214401	0.0831887	2.57728	0.00995808	0.147695
ANOSAT007650	Bub3	1325.48	0.217522	0.0844177	2.57674	0.00997372	0.147741
ANOSAT001253	Xrcc5	1234.67	0.270261	0.104961	2.57487	0.0100279	0.147987
ANOSAT013651	Aurkb	261.599	0.430924	0.167456	2.57336	0.0100717	0.148155
ANOSAT020918	Cdc42ep2	711.282	0.277355	0.107787	2.57318	0.0100769	0.148155
ANOSAT012196	Snrpf	627.844	0.266728	0.103824	2.56904	0.0101981	0.149087
ANOSAT012955	Hmgb2	5331.89	0.18793	0.0731822	2.56797	0.0102297	0.149285
ANOSAT003305	Kif24	381.899	0.501827	0.195564	2.56605	0.0102864	0.149742
ANOSAT010137	Btf3l4	5300.64	0.17855	0.0695778	2.5662	0.010282	0.149742
ANOSAT005317	Pycr1	2871.72	0.310865	0.12126	2.56363	0.0103583	0.150234
ANOSAT003339	Haus1	281.625	0.403043	0.157313	2.56204	0.0104058	0.150738
ANOSAT014758	Anln	5481.08	0.326067	0.127353	2.56034	0.0104571	0.151109
ANOSAT008621	Tiam1	455.795	0.429666	0.168073	2.55642	0.0105755	0.152551
ANOSAT009870	Ppp1r15b	1128.45	0.238975	0.0934968	2.55597	0.0105892	0.152551
ANOSAT012583	Cd9	302.625	0.625683	0.244854	2.55534	0.0106086	0.152551
ANOSAT000681	Large2	267.841	0.769965	0.301578	2.55312	0.0106762	0.152695
ANOSAT004369	Haus7	117.736	0.604488	0.236761	2.55316	0.0106751	0.152695
ANOSAT005084	Tecr	3927.89	0.209267	0.0819989	2.55207	0.0107084	0.152695
ANOSAT006988	Ncl	12390.1	0.194524	0.0762088	2.55252	0.0106947	0.152695
ANOSAT001477	Hat1	1309.58	0.263311	0.103263	2.5499	0.0107752	0.153268
ANOSAT014594	Chmp3	1755.86	0.194112	0.0761163	2.5502	0.0107661	0.153268
ANOSAT011066	Kctd1	1242.75	0.383142	0.150295	2.54927	0.010795	0.153355
ANOSAT014231	Ruvbl2	822.144	0.275759	0.108189	2.54887	0.0108073	0.153355
ANOSAT001584	Myo1b	8121.62	0.223796	0.0878429	2.54768	0.0108441	0.15358
ANOSAT001491	Ola1	940.003	0.313369	0.12313	2.54504	0.0109266	0.153767
ANOSAT004801	Dsn1	369.02	0.39896	0.156909	2.54262	0.0110025	0.154638
ANOSAT008153	Uchl3	1071.56	0.256123	0.100864	2.53928	0.0111082	0.155752
ANOSAT010908	Dek	3322.62	0.2385	0.0940019	2.53719	0.0111747	0.156287
ANOSAT011658	Ncaph2	227.67	0.455214	0.179651	2.53388	0.0112808	0.157054
ANOSAT001385	Nmi	514.921	0.394314	0.155746	2.53177	0.0113488	0.157629
ANOSAT003032	Pnpt1	330.379	0.38411	0.151884	2.52897	0.0114398	0.158147
ANOSAT018286	Slc12a4	6241.14	0.231169	0.0915818	2.52418	0.0115967	0.159198
ANOSAT009986	Sars1	2968.28	0.243903	0.0966737	2.52296	0.0116373	0.15957
ANOSAT021491	Tardbp	2093.97	0.208074	0.0825445	2.52074	0.0117107	0.160204
ANOSAT014130	Pitpnb	2838.67	0.201783	0.0801691	2.51697	0.0118368	0.160997
ANOSAT015756	Sipa1l3	1133.03	0.314072	0.124771	2.51719	0.0118296	0.160997
ANOSAT000284	Ddx24	469.427	0.303059	0.120503	2.51495	0.0119048	0.161549
ANOSAT002076	Elovl5	2907.63	0.332053	0.132056	2.51449	0.0119204	0.161576
ANOSAT005302	Slc16a3	1164.12	0.547082	0.217639	2.51371	0.011947	0.16175
ANOSAT001159	Nup160	1651.13	0.271877	0.108312	2.51013	0.0120687	0.162673
ANOSAT014557	Psme3	2656.78	0.240556	0.0958359	2.51008	0.0120703	0.162673
ANOSAT014831	Snrpd1	731.611	0.274805	0.109535	2.50884	0.0121127	0.163058
ANOSAT014749	Vps41	1642.75	0.25346	0.101171	2.50526	0.0122362	0.164347
ANOSAT012455	Rfc1	986.851	0.2724	0.108931	2.50067	0.0123958	0.165736
ANOSAT003635	Xrcc4	115.439	0.5873	0.235594	2.49285	0.0126723	0.16829
ANOSAT005536	Hnrnpab	4758.43	0.236148	0.0947064	2.49347	0.01265	0.16829
ANOSAT001818	Actr2	3743.45	0.233656	0.0939399	2.48729	0.0128719	0.16937
ANOSAT006236	Vars	1041.91	0.301411	0.121195	2.48699	0.0128828	0.16937
ANOSAT009847	Slc41a1	878.754	0.253595	0.101934	2.48785	0.0128517	0.16937
ANOSAT010565	Kifap3	781.421	0.256337	0.103061	2.48724	0.0128738	0.16937
ANOSAT013174	Ostc	2524.49	0.19169	0.0770204	2.48882	0.0128169	0.16937
ANOSAT004521	Exosc8	807.705	0.300278	0.120759	2.48659	0.0128975	0.169375
ANOSAT005733	Hyal1	1946.62	0.341454	0.137368	2.48569	0.0129299	0.169423
ANOSAT014342	Kpnb1	7922.93	0.279092	0.112476	2.48134	0.0130888	0.169996
ANOSAT016694	Pes1	1219.79	0.230029	0.0927029	2.48135	0.0130885	0.169996
ANOSAT016982	Naa25	943.006	0.323249	0.130265	2.48147	0.0130841	0.169996
ANOSAT000717	Commd9	954.822	0.24453	0.0985922	2.48022	0.0131303	0.1701
ANOSAT008717	Arl13b	1077.2	0.258306	0.104158	2.47995	0.01314	0.1701
ANOSAT012505	Qdpr	1582	0.24788	0.0999373	2.48036	0.0131251	0.1701
ANOSAT002006	Sdc1	878.928	0.245618	0.0991827	2.47642	0.0132706	0.170482
ANOSAT002801	Lbr	3304.74	0.267539	0.108029	2.47655	0.0132658	0.170482
ANOSAT004955	Ptges3	3350.23	0.271217	0.109474	2.47746	0.0132323	0.170482
ANOSAT019060	Bnip2	2045.45	0.194355	0.0784548	2.47729	0.0132383	0.170482
ANOSAT018829	Prc1	483.948	0.326387	0.132019	2.47227	0.013426	0.17229
ANOSAT003754	Lmnb1	3054.03	0.267907	0.108406	2.47132	0.0134614	0.172491
ANOSAT007787	Dnajc9	382.073	0.375168	0.1519	2.46983	0.0135176	0.172557
ANOSAT019727	Limk1	781.686	0.368973	0.149588	2.46659	0.0136405	0.173535
ANOSAT007467	Rrp12	1012.39	0.343145	0.139192	2.46526	0.0136913	0.17362
ANOSAT004440	Nsmce3	323.143	0.345186	0.140197	2.46214	0.0138111	0.174494
ANOSAT010010	Kcnc4	237.509	0.481466	0.195564	2.46193	0.0138192	0.174494
ANOSAT002129	Ptp4a1	4801.15	0.194068	0.078851	2.4612	0.0138473	0.17466
ANOSAT011349	Eif3e	9007.24	0.198711	0.0807505	2.4608	0.0138627	0.174667
ANOSAT007757	Acta2	97568.1	0.210112	0.085465	2.45845	0.0139537	0.175107
ANOSAT009740	Ube2t	165.467	0.528945	0.215239	2.45748	0.0139917	0.17534
ANOSAT012937	Aga	1838.51	0.197222	0.0803154	2.45559	0.0140652	0.17534
ANOSAT001004	Ifitm5	232.37	1.95887	0.799001	2.45165	0.0142205	0.176723
ANOSAT005907	Ruvbl1	829.618	0.269321	0.109932	2.44988	0.0142904	0.177218
ANOSAT000476	C1h15orf41	183.026	0.424305	0.173391	2.4471	0.0144012	0.178091
ANOSAT012739	Psmc2	3077.66	0.175562	0.0717466	2.44698	0.014406	0.178091
ANOSAT011263	Otud6b	310.519	0.393337	0.160775	2.44651	0.0144245	0.178134
ANOSAT009988	Psrc1	128.642	0.758767	0.310228	2.44584	0.0144517	0.178283
ANOSAT019734	Bud23	548.34	0.285358	0.1169	2.44104	0.0146449	0.179641
ANOSAT019987	Acaca	1598.82	0.280024	0.114742	2.44047	0.0146683	0.179641
ANOSAT021563	Hes4	370.47	0.539241	0.220944	2.44063	0.0146619	0.179641
ANOSAT020787	S100a10	12645.8	0.164029	0.0672784	2.43807	0.014766	0.179905
ANOSAT010501	Diaph1	1290.1	0.271896	0.111552	2.4374	0.0147933	0.180044
ANOSAT012676	Sephs1	826.008	0.316745	0.129971	2.43704	0.0148079	0.180044
ANOSAT004152	Cdk16	2763.15	0.227342	0.0933445	2.43552	0.0148706	0.18062
ANOSAT002744	Glo1	2793.89	0.202597	0.0832913	2.4324	0.0149993	0.181575
ANOSAT007831	Macroh2a2	2022.15	0.235366	0.0967754	2.43209	0.0150121	0.181575
ANOSAT003450	Nup155	2018.63	0.258999	0.106611	2.42939	0.0151242	0.18208
ANOSAT003920	Psip1	931.591	0.280448	0.115455	2.42906	0.015138	0.18208
ANOSAT010047	Slc6a9	1755.53	0.242827	0.0999373	2.4298	0.0151073	0.18208
ANOSAT001456	Ppig	1348.64	0.229585	0.0948461	2.4206	0.0154947	0.18435
ANOSAT008333	Atp10a	253.978	0.553139	0.22848	2.42095	0.01548	0.18435
ANOSAT008517	Pwp2	616.098	0.28522	0.11787	2.41978	0.0155301	0.18435
ANOSAT009945	Srsf3	5104.99	0.214464	0.088548	2.42201	0.0154351	0.18435
ANOSAT010977	Rnmt	731.805	0.274372	0.11332	2.42121	0.015469	0.18435
ANOSAT012134	Emp1	14933.1	0.245347	0.101335	2.42114	0.0154718	0.18435
ANOSAT012267	Nap1l1	6301.98	0.192507	0.0795078	2.42123	0.0154681	0.18435
ANOSAT012306	Nup107	842.2	0.294686	0.121804	2.41934	0.0155485	0.18435
ANOSAT012758	Cog5	799.116	0.249815	0.103225	2.42011	0.015516	0.18435
ANOSAT020000	Prr11	94.6298	0.613048	0.253637	2.41703	0.0156477	0.185293
ANOSAT000207	Xrcc3	116.425	0.571141	0.236975	2.41013	0.0159468	0.187656
ANOSAT015156	Mastl	223.359	0.460093	0.190937	2.40965	0.0159676	0.187656
ANOSAT003925	Cntln	251.028	0.518517	0.215354	2.40775	0.0160514	0.187812
ANOSAT009671	Ahcy	1050.81	0.254689	0.105912	2.40473	0.0161845	0.188569
ANOSAT010668	Hmcn1	3351.83	0.288046	0.119796	2.40447	0.0161959	0.188569
ANOSAT014250	Adm	645.939	0.424765	0.176655	2.4045	0.0161948	0.188569
ANOSAT017208	Tbl3	644.539	0.308134	0.128138	2.4047	0.0161855	0.188569
ANOSAT018321	Cdh11	22670.6	0.177119	0.073623	2.40575	0.0161392	0.188569
ANOSAT009420	Rtel1	385.747	0.348704	0.145178	2.4019	0.01631	0.188991
ANOSAT000238	Hsp90aa1	5407.22	0.266979	0.111201	2.40088	0.0163559	0.189126
ANOSAT009694	Samhd1	316.125	0.492379	0.205177	2.39978	0.0164049	0.189507
ANOSAT000432	Brms1l	282.884	0.345004	0.14401	2.3957	0.0165887	0.190964
ANOSAT007584	Afap1l2	744.917	0.435053	0.181609	2.39554	0.0165958	0.190964
ANOSAT008133	Diaph3	831.619	0.366034	0.152825	2.39511	0.0166152	0.191002
ANOSAT004809	Pa2g4	2341.79	0.290689	0.121449	2.39351	0.0166882	0.191468
ANOSAT018518	Brd7	1733.27	0.185989	0.0776945	2.39385	0.0166724	0.191468
ANOSAT003752	Phax	1155.37	0.266133	0.111329	2.39052	0.0168246	0.192472
ANOSAT005487	Rad50	864.173	0.293756	0.122918	2.38985	0.0168551	0.192565
ANOSAT012101	Xrcc6	966.114	0.264541	0.110704	2.38963	0.0168654	0.192565
ANOSAT016792	P2rx4	181.213	0.489397	0.204975	2.38759	0.0169591	0.192889
ANOSAT009971	Smpd2	393	0.344433	0.144326	2.38649	0.0170103	0.193099
ANOSAT000255	Evl	2227.96	0.256503	0.107572	2.38447	0.0171036	0.193973
ANOSAT003889	Pum3	606.582	0.364616	0.152985	2.38334	0.0171564	0.194198
ANOSAT014610	Eif2ak3	1893.91	0.247491	0.103957	2.38071	0.0172794	0.195403
ANOSAT005827	Cnbp	2674.01	0.236507	0.0993823	2.37977	0.0173235	0.195714
ANOSAT012392	Cav1	12905.4	0.284823	0.120031	2.37291	0.0176484	0.198435
ANOSAT008566	Get1	359.482	0.33173	0.139838	2.37224	0.0176805	0.198607
ANOSAT004911	Rbms2	6655.34	0.266749	0.112484	2.37143	0.0177196	0.198857
ANOSAT000558	Tmem87a	1049.54	0.248582	0.105181	2.36338	0.0181092	0.202077
ANOSAT014126	Eif3c	5019.16	0.180185	0.0762763	2.36226	0.0181638	0.202377
ANOSAT013718	Haus4	205.187	0.392922	0.166639	2.35792	0.0183777	0.203916
ANOSAT021573	Samd11	551.412	0.390217	0.165759	2.35413	0.0185662	0.205428
ANOSAT007405	Iws1	1664.93	0.20795	0.0883699	2.35318	0.0186137	0.205762
ANOSAT005570	Tcof1	1664.11	0.246078	0.104615	2.35222	0.0186618	0.205908
ANOSAT018391	Slc7a5	466.964	0.614818	0.261659	2.3497	0.0187888	0.206537
ANOSAT017902	Rpl27	335.236	0.331808	0.141246	2.34915	0.0188165	0.206649
ANOSAT004848	Rhbdl3	1768.52	0.275696	0.117438	2.34758	0.0188958	0.206949
ANOSAT010409	Kif23	319.078	0.426517	0.181637	2.34818	0.0188653	0.206949
ANOSAT005004	Slc39a11	72.6765	0.682491	0.29088	2.3463	0.0189608	0.20727
ANOSAT007240	Tfdp2	1072.58	0.24158	0.10304	2.34452	0.0190516	0.207635
ANOSAT006240	Clic1	4675.21	0.236408	0.100891	2.3432	0.0191189	0.207859
ANOSAT014791	Trank1	837.004	0.238167	0.101769	2.34027	0.01927	0.209101
ANOSAT017834	Vdac3	2857.57	0.175714	0.0751196	2.33912	0.0193291	0.209357
ANOSAT000136	Kiaa0586	296.721	0.336045	0.143696	2.33858	0.0193572	0.209469
ANOSAT001721	Nop58	948.398	0.264852	0.113323	2.33715	0.0194312	0.209886
ANOSAT014252	Rcn3	7938.22	0.195837	0.0838823	2.33466	0.0195612	0.211097
ANOSAT003555	Ccnb1	749.091	0.367184	0.157406	2.33272	0.0196629	0.211421
ANOSAT001075	Col18a1	6059.74	0.390411	0.167704	2.32798	0.0199134	0.21295
ANOSAT002176	Bckdhb	599.526	0.291359	0.125153	2.32802	0.019911	0.21295
ANOSAT011060	Osbpl1a	801.43	0.233473	0.100263	2.32861	0.0198797	0.21295
ANOSAT007472	Pprc1	905.805	0.240115	0.103376	2.32272	0.0201941	0.215172
ANOSAT012320	Msrb3	5027.69	0.278512	0.120214	2.31681	0.0205142	0.217017
ANOSAT017294	Aimp2	1194.86	0.22006	0.0949389	2.31791	0.0204542	0.217017
ANOSAT019132	Rab8b	1048.2	0.297543	0.128464	2.31616	0.0205495	0.217196
ANOSAT017895	Ncapd3	403.116	0.360715	0.156157	2.30996	0.0208906	0.219621
ANOSAT007213	Hltf	1831.21	0.256563	0.111091	2.30948	0.020917	0.219703
ANOSAT000931	Ctsd	4411.15	0.187545	0.0813231	2.30617	0.0211011	0.220052
ANOSAT011238	Lrrcc1	116.854	0.529693	0.229653	2.3065	0.0210829	0.220052
ANOSAT018652	Ticrr	151.36	0.462048	0.200348	2.30623	0.021098	0.220052
ANOSAT016956	Clip1	1322.27	0.280516	0.121739	2.30424	0.0212091	0.22062
ANOSAT001483	Ppp1r9a	5071.63	0.254897	0.110694	2.30273	0.0212942	0.220982
ANOSAT012561	Foxm1	181.216	0.566122	0.246074	2.30062	0.0214132	0.221953
ANOSAT010830	Exoc2	1933.67	0.241246	0.104896	2.29987	0.0214557	0.222198
ANOSAT015982	Hnrnpr	3907.14	0.229325	0.0998112	2.29759	0.0215853	0.223149
ANOSAT018169	B3gnt9	75.5998	0.712913	0.310536	2.29575	0.0216902	0.223841
ANOSAT004458	Ppan	353.491	0.316316	0.137839	2.29483	0.0217429	0.224035
ANOSAT010281	Nexn	17552.1	0.199957	0.0871363	2.29476	0.0217469	0.224035
ANOSAT012263	E2f7	125.544	0.642189	0.279947	2.29396	0.0217926	0.224115
ANOSAT006069	Qars1	1653.11	0.254747	0.111125	2.29244	0.0218802	0.224234
ANOSAT005736	Rassf1	1554.94	0.245002	0.10696	2.29058	0.0219876	0.224944
ANOSAT011330	Dcaf13	505.504	0.310753	0.135774	2.28875	0.0220938	0.225835
ANOSAT016406	Slc1a6	192.148	0.4767	0.208512	2.2862	0.0222427	0.226776
ANOSAT001290	Adcy5	1797.2	0.348551	0.152603	2.28404	0.0223689	0.227182
ANOSAT016881	Septin2	2803.86	0.189414	0.0829205	2.28429	0.0223545	0.227182
ANOSAT001299	Umps	417.523	0.336638	0.147599	2.28076	0.0225629	0.227601
ANOSAT001835	Mdh1	4392.67	0.167243	0.0733441	2.28025	0.022593	0.227601
ANOSAT004041	Tpi1	3951.33	0.20361	0.0893165	2.27964	0.0226289	0.227755
ANOSAT008580	Hlcs	1072.1	0.294654	0.129417	2.27678	0.0227994	0.228691
ANOSAT010091	Rad54l	117.662	0.584216	0.256671	2.27613	0.0228382	0.228886
ANOSAT002175	Ttk	376.106	0.425936	0.18725	2.27469	0.0229248	0.229559
ANOSAT007560	Smc3	4039.19	0.201196	0.0885003	2.27339	0.0230025	0.229933
ANOSAT011171	Zmym5	776.664	0.272031	0.119703	2.27256	0.023053	0.229933
ANOSAT019396	Dkc1	1228.68	0.226629	0.0997244	2.27255	0.0230535	0.229933
ANOSAT010859	Riok1	613.537	0.250096	0.1102	2.26947	0.0232395	0.231049
ANOSAT013699	Ngdn	227.178	0.388047	0.171457	2.26323	0.0236216	0.233761
ANOSAT005396	Spdl1	101.519	0.621828	0.274982	2.26134	0.0237383	0.234522
ANOSAT008438	Sh3kbp1	1848.31	0.250656	0.110886	2.26049	0.0237911	0.234848
ANOSAT001718	Wdr12	400.703	0.329753	0.145984	2.25883	0.0238938	0.23488
ANOSAT006006	Mitf	316.361	0.34697	0.153594	2.25901	0.023883	0.23488
ANOSAT000843	Wee1	411.953	0.289083	0.128101	2.25668	0.0240282	0.235417
ANOSAT001131	Ssh3	1164.91	0.222049	0.0983927	2.25677	0.0240226	0.235417
ANOSAT000896	Tsg101	2779.35	0.162901	0.0722095	2.25595	0.0240735	0.23556
ANOSAT005366	Ttc1	1167.77	0.216925	0.0962015	2.25491	0.0241391	0.235725
ANOSAT019864	Unc45b	1102.21	0.415952	0.184489	2.25462	0.0241574	0.235725
ANOSAT018735	Dut	84.2662	0.639908	0.28403	2.25296	0.0242618	0.236137
ANOSAT000579	Riox1	139.426	0.423825	0.188639	2.24676	0.0246555	0.238789
ANOSAT001331	Ddx18	770.495	0.25367	0.112962	2.24563	0.024728	0.239031
ANOSAT002729	Slc29a1	652.206	0.311439	0.138734	2.24487	0.0247766	0.239031
ANOSAT005192	St6galnac2	139.769	0.964749	0.430163	2.24275	0.0249127	0.239031
ANOSAT006129	Pank3	958.896	0.300844	0.134151	2.24259	0.0249235	0.239031
ANOSAT010580	Prdx6	1888.08	0.183754	0.081892	2.24385	0.0248419	0.239031
ANOSAT010666	Ivns1abp	4790.37	0.166532	0.0741721	2.24522	0.0247543	0.239031
ANOSAT011373	Ccn3	1142.95	0.371046	0.165307	2.24459	0.0247942	0.239031
ANOSAT015004	Bzw2	619.61	0.301897	0.134591	2.24308	0.0248919	0.239031
ANOSAT015070	Pex1	920.463	0.225823	0.100648	2.24368	0.0248528	0.239031
ANOSAT010424	Cct5	5520.03	0.159829	0.0713376	2.24045	0.0250615	0.239653
ANOSAT012297	Cct2	4504.77	0.205081	0.0915407	2.24033	0.0250695	0.239653
ANOSAT020917	Pola2	313.622	0.350128	0.156547	2.23657	0.0253145	0.240848
ANOSAT000272	Syne3	2302.24	0.198301	0.088694	2.23579	0.0253658	0.240924
ANOSAT006990	Ptma	12439.1	0.148043	0.0662651	2.2341	0.0254763	0.241756
ANOSAT008472	Gk	309.688	0.407596	0.182465	2.23383	0.0254944	0.241756
ANOSAT005393	Slit3	61073	0.17182	0.0770193	2.23087	0.0256895	0.242051
ANOSAT005847	Ninj1	729.31	0.287802	0.129005	2.23093	0.0256857	0.242051
ANOSAT011111	Atp6v1h	1131.01	0.191429	0.0857652	2.23201	0.0256142	0.242051
ANOSAT001953	Etf1	3816.94	0.164341	0.0738385	2.22569	0.0260352	0.244722
ANOSAT014318	Hoxb7	386.481	0.336512	0.151232	2.22514	0.026072	0.244744
ANOSAT010220	Ror1	546.333	0.400343	0.180038	2.22366	0.0261711	0.245219
ANOSAT005476	Hspa4	4300.38	0.188533	0.0848914	2.22087	0.0263595	0.246028
ANOSAT012060	Josd1	1261.75	0.191167	0.0860765	2.2209	0.0263578	0.246028
ANOSAT002442	Ltv1	1109.52	0.256061	0.115353	2.21981	0.0264319	0.24611
ANOSAT003842	Gcnt1	85.4051	0.690448	0.311214	2.21857	0.0265163	0.24611
ANOSAT013196	Cenpe	551.694	0.425274	0.191595	2.21966	0.0264422	0.24611
ANOSAT017114	Rsl1d1	622.804	0.28771	0.129653	2.21908	0.0264811	0.24611
ANOSAT020785	Them4	172.865	0.456504	0.205727	2.21898	0.0264881	0.24611
ANOSAT005950	Plxnd1	1650.56	0.472998	0.213539	2.21505	0.0267569	0.24737
ANOSAT014790	Mlh1	325.383	0.341847	0.154419	2.21376	0.0268456	0.247608
ANOSAT012242	Slc6a15	251.901	0.425467	0.192254	2.21304	0.0268948	0.247869
ANOSAT009022	Tmem135	554.396	0.272813	0.123303	2.21255	0.0269288	0.247989
ANOSAT000605	Slc8a3	80.6457	0.825693	0.373678	2.20964	0.0271302	0.248597
ANOSAT008114	Pdlim1	742.139	0.263661	0.119311	2.20987	0.0271141	0.248597
ANOSAT012916	Cenpu	238.398	0.368398	0.166906	2.20722	0.0272987	0.248729
ANOSAT020849	Pea15	2466.58	0.283524	0.128458	2.20714	0.0273041	0.248729
ANOSAT013330	Sdad1	577.813	0.258319	0.117057	2.20678	0.0273297	0.24877
ANOSAT008902	Fgf9	1970.71	0.238949	0.10833	2.20576	0.0274011	0.24907
ANOSAT012631	Pnpla2	890.406	0.376311	0.170608	2.2057	0.0274049	0.24907
ANOSAT004267	Mars1	2862.31	0.233214	0.105799	2.20432	0.0275019	0.249376
ANOSAT008053	Enox1	89.1392	0.930876	0.422403	2.20376	0.0275411	0.24943
ANOSAT016270	Srsf4	2945.81	0.176262	0.0800576	2.20169	0.0276871	0.250377
ANOSAT001305	Tgfbr2	783.892	0.371053	0.168588	2.20094	0.0277402	0.250383
ANOSAT000723	Cd44	337.188	0.387354	0.176161	2.19887	0.0278874	0.250979
ANOSAT010931	Pard6g	622.379	0.254053	0.115573	2.19821	0.0279338	0.250979
ANOSAT013114	Cetn2	113.072	0.535732	0.243634	2.19892	0.0278833	0.250979
ANOSAT014595	Rnf103	2005.13	0.173538	0.0789433	2.19826	0.0279306	0.250979
ANOSAT018511	Znf423	540.372	0.287035	0.130573	2.19827	0.0279297	0.250979
ANOSAT000465	G2e3	511.728	0.368817	0.168099	2.19406	0.0282314	0.2525
ANOSAT011147	Rab2a	4904.85	0.159203	0.0726113	2.19254	0.0283405	0.252783
ANOSAT018390	Klhdc4	439.839	0.278498	0.127056	2.19193	0.0283846	0.252912
ANOSAT000844	Znf143	429.501	0.274748	0.125387	2.1912	0.0284374	0.253191
ANOSAT016054	Rbbp4	3988.89	0.194754	0.0891769	2.18391	0.0289691	0.256862
ANOSAT014471	C6h17orf53	100.561	0.515856	0.236388	2.18225	0.0290912	0.256969
ANOSAT008952	Msantd4	380.732	0.30809	0.141314	2.18018	0.0292443	0.256992
ANOSAT017215	Chtf18	269.167	0.391264	0.179501	2.17973	0.0292778	0.256992
ANOSAT019354	Las1l	901.102	0.200256	0.0918629	2.17994	0.0292617	0.256992
ANOSAT000197	Ahnak2	15743.4	0.236769	0.108764	2.1769	0.029488	0.258199
ANOSAT015961	Proser3	157.761	0.465561	0.213903	2.1765	0.0295176	0.258199
ANOSAT014689	Tex10	1003.82	0.214035	0.0983714	2.17578	0.0295715	0.258417
ANOSAT013164	Gar1	254.624	0.369755	0.170079	2.17402	0.0297037	0.258445
ANOSAT001120	Ssrp1	3513.08	0.194244	0.0893742	2.17338	0.0297519	0.258653
ANOSAT001516	Hnrnpa3	10730.3	0.165159	0.0760253	2.17243	0.0298234	0.258728
ANOSAT009660	Rab5if	1474.02	0.186247	0.0857336	2.17239	0.0298263	0.258728
ANOSAT014259	Lasp1	11326.7	0.24129	0.111042	2.17295	0.029784	0.258728
ANOSAT004884	Larp4	2612.72	0.230007	0.105909	2.17174	0.0298752	0.258764
ANOSAT003470	Fbxo4	157.603	0.432372	0.199198	2.17057	0.0299637	0.259159
ANOSAT008315	Eif5b	7081.97	0.196206	0.0904265	2.16978	0.0300235	0.259365
ANOSAT001690	Fastkd2	374.11	0.293769	0.135533	2.16751	0.0301963	0.260561
ANOSAT010244	Wls	1825.16	0.3223	0.148752	2.16669	0.0302583	0.260561
ANOSAT014823	Zdhhc3	913.406	0.230022	0.106571	2.15839	0.0308979	0.26376
ANOSAT012969	Sh3rf1	1155.56	0.240315	0.111463	2.15601	0.0310827	0.264955
ANOSAT014695	Exoc3	1579.16	0.183509	0.0851686	2.15466	0.0311885	0.265665
ANOSAT010987	Prelid3a	419.951	0.276349	0.128302	2.15389	0.0312486	0.265985
ANOSAT008436	Pdha1	2350.61	0.165903	0.0770943	2.15195	0.0314015	0.266902
ANOSAT012342	Lrig3	3650.85	0.33423	0.155382	2.15103	0.0314742	0.266943
ANOSAT012738	Dnajc2	909.92	0.269056	0.125079	2.15109	0.031469	0.266943
ANOSAT012397	Cftr	306.614	0.827164	0.38481	2.14954	0.0315915	0.267745
ANOSAT007844	Hk1	1442.27	0.282053	0.131409	2.14638	0.0318427	0.268717
ANOSAT001507	Hoxd11	474.813	0.273614	0.127502	2.14597	0.0318756	0.268802
ANOSAT004186	Mettl1	70.1803	0.631235	0.294534	2.14317	0.0320998	0.269651
ANOSAT014417	Nr1d1	593.106	0.242092	0.113024	2.14196	0.0321966	0.269775
ANOSAT019482	Cenpi	223.224	0.495914	0.231594	2.14131	0.0322489	0.270022
ANOSAT008579	Pigp	1034.68	0.208046	0.0972759	2.13872	0.0324581	0.271388
ANOSAT015867	Scn1b	120.144	0.551644	0.257905	2.13894	0.0324406	0.271388
ANOSAT000263	Setd3	2169.71	0.182368	0.0852947	2.13809	0.0325091	0.271623
ANOSAT009885	Chi3l2	3394.5	0.220252	0.103092	2.13645	0.0326425	0.272351
ANOSAT012168	Utp20	671.655	0.302468	0.141649	2.13534	0.0327334	0.272917
ANOSAT002471	Nup43	255.062	0.353664	0.165836	2.13262	0.0329562	0.274194
ANOSAT014761	Septin7	25070.4	0.211876	0.0994242	2.13103	0.0330865	0.275084
ANOSAT014773	Fkbp9	12461.8	0.159219	0.0747366	2.1304	0.0331386	0.275129
ANOSAT010984	Psmg2	689.815	0.241516	0.113595	2.12612	0.0334929	0.276473
ANOSAT014328	Nfe2l1	7581.99	0.195725	0.0920784	2.12563	0.033534	0.276473
ANOSAT002023	Ddx1	2355.9	0.193469	0.0912026	2.12131	0.0338955	0.278894
ANOSAT010374	Dnttip2	1088.29	0.234819	0.110789	2.11951	0.0340475	0.279382
ANOSAT016784	Rfc5	281.654	0.410281	0.193656	2.1186	0.0341241	0.279382
ANOSAT014538	Psmb3	1703.72	0.192759	0.0909962	2.11832	0.0341483	0.279386
ANOSAT013182	Aimp1	1324.62	0.201033	0.0949955	2.11624	0.0343245	0.280634
ANOSAT008264	Septin10	2413.02	0.193141	0.0912827	2.11586	0.0343566	0.280702
ANOSAT002571	Psmb1	2087.22	0.192475	0.0909884	2.11537	0.0343981	0.280841
ANOSAT012521	Wdr1	14645.3	0.162219	0.0766956	2.1151	0.0344212	0.280841
ANOSAT010345	Cdc7	537.122	0.387508	0.183461	2.11221	0.0346687	0.282664
ANOSAT013150	Zgrf1	183.596	0.457937	0.216836	2.11191	0.0346943	0.282678
ANOSAT011328	Cthrc1	1204.54	0.198827	0.0941691	2.11138	0.0347393	0.282679
ANOSAT008847	Brca2	159.677	0.47241	0.223951	2.10944	0.034907	0.28373
ANOSAT000742	Cttn	11590.9	0.166997	0.0792487	2.10725	0.0350961	0.284382
ANOSAT004288	Krt8	25837.8	0.246193	0.116925	2.10556	0.0352423	0.285175
ANOSAT001975	Vps36	1163.88	0.1889	0.0897648	2.10439	0.0353443	0.28562
ANOSAT002279	Fig4	1158.23	0.185713	0.0882739	2.10382	0.035394	0.28562
ANOSAT012154	Arhgdib	8713.12	0.151074	0.0717911	2.10435	0.0353478	0.28562
ANOSAT008597	Mrps6	720.621	0.273375	0.130209	2.09952	0.0357714	0.287305
ANOSAT009876	Snrpe	591.645	0.281609	0.134132	2.0995	0.0357733	0.287305
ANOSAT001106	Clp1	422.038	0.248955	0.118694	2.09745	0.0359538	0.287964
ANOSAT003950	Ift74	435.583	0.283472	0.135168	2.09718	0.0359772	0.287964
ANOSAT008995	Hephl1	109.719	0.478654	0.228235	2.0972	0.0359758	0.287964
ANOSAT005508	Ddx46	5105.01	0.159277	0.0759954	2.09588	0.0360927	0.288107
ANOSAT007279	Farsb	1224.85	0.242484	0.115667	2.09639	0.0360472	0.288107
ANOSAT002043	Nol10	773.451	0.224761	0.107275	2.09519	0.0361538	0.2884
ANOSAT011868	Rad52	184.928	0.366374	0.174957	2.09408	0.0362531	0.288997
ANOSAT017707	Stt3a	8701.52	0.142918	0.0682735	2.09331	0.0363213	0.28915
ANOSAT003862	C2h9orf85	335.263	0.310629	0.148482	2.09203	0.0364354	0.289221
ANOSAT008907	Ska3	125.329	0.536605	0.256515	2.0919	0.036447	0.289221
ANOSAT009919	Snrpc	852.441	0.220426	0.105404	2.09125	0.0365052	0.289221
ANOSAT016231	Tmem35b	612.047	0.249093	0.119125	2.09102	0.0365262	0.289221
ANOSAT021206	Slc2a1	691.095	0.298826	0.142878	2.09148	0.0364846	0.289221
ANOSAT008978	Ccdc82	736.697	0.243007	0.116297	2.08955	0.0366586	0.289727
ANOSAT004287	Krt18	35080.9	0.271128	0.129905	2.08712	0.036877	0.290175
ANOSAT008777	Filip1l	6939.23	0.356337	0.17073	2.08714	0.0368753	0.290175
ANOSAT016883	Cdc45	763.119	0.281298	0.134789	2.08695	0.0368925	0.290175
ANOSAT018718	Tmod2	212.101	0.364692	0.17472	2.08729	0.0368619	0.290175
ANOSAT002679	Cebpz	1217.29	0.184915	0.0886642	2.08556	0.0370181	0.29083
ANOSAT002996	Msh2	948.136	0.245752	0.1179	2.08441	0.0371231	0.291019
ANOSAT010003	Gstm1	2599.3	0.321942	0.154613	2.08225	0.03732	0.292175
ANOSAT000251	Slc25a29	3905.59	0.154134	0.0742127	2.07692	0.0378088	0.294183
ANOSAT010096	Faah	2792.21	0.230501	0.111012	2.07635	0.0378611	0.294183
ANOSAT018303	Cenpn	289.289	0.349324	0.168252	2.0762	0.0378755	0.294183
ANOSAT009566	Ube2v1	2950.63	0.176601	0.0851571	2.07383	0.0380955	0.295115
ANOSAT004829	Rhebl1	199.233	0.410675	0.1981	2.07307	0.0381661	0.295245
ANOSAT008310	Chst10	858.402	0.20762	0.100162	2.07284	0.0381872	0.295245
ANOSAT012283	Tmem19	812.251	0.27679	0.133529	2.07289	0.0381829	0.295245
ANOSAT008567	Hmgn1	3010.52	0.161236	0.0778074	2.07225	0.0382425	0.295319
ANOSAT013063	Smarca5	1190.17	0.254471	0.122839	2.07158	0.0383049	0.295319
ANOSAT019763	Rpa1	371.387	0.32177	0.155488	2.06942	0.0385064	0.296354
ANOSAT021406	Hnrnpd	298.85	0.340198	0.164418	2.06911	0.0385359	0.296388
ANOSAT021571	Noc2l	132.17	0.410638	0.198701	2.06661	0.0387706	0.297417
ANOSAT009877	Zc3h11a	1869.08	0.179439	0.0869115	2.06462	0.0389592	0.298477
ANOSAT020392	Set	5153.15	0.177316	0.0859175	2.06379	0.0390372	0.29888
ANOSAT007468	Arhgap19	85.6766	0.595245	0.288742	2.06151	0.0392547	0.299768
ANOSAT012665	Hspa14	490.491	0.293383	0.142465	2.05933	0.0394625	0.301137
ANOSAT012938	Neil3	124.778	0.475512	0.231007	2.05843	0.0395485	0.301426
ANOSAT007832	Col13a1	392.959	0.375796	0.182834	2.0554	0.0398408	0.303263
ANOSAT017263	Eri2	156.973	0.438745	0.213567	2.05437	0.03994	0.303431
ANOSAT017437	Mad1l1	221.868	0.320105	0.155868	2.05369	0.0400057	0.303517
ANOSAT010902	Nol7	293.509	0.315795	0.154048	2.04998	0.040366	0.305097
ANOSAT005390	Wwc1	2262.6	0.216064	0.105427	2.04942	0.040421	0.30511
ANOSAT008215	Pcca	632.915	0.211956	0.103421	2.04944	0.0404188	0.30511
ANOSAT009859	Tmcc2	500.839	0.305282	0.149042	2.04829	0.0405315	0.30537
ANOSAT001502	Lnpk	518.113	0.262341	0.128169	2.04683	0.0406744	0.305921
ANOSAT003897	Rcl1	415.254	0.286355	0.139917	2.0466	0.0406971	0.305921
ANOSAT004312	Psmd12	2499.7	0.159637	0.0780204	2.04609	0.0407476	0.305921
ANOSAT012085	St13	4376.79	0.150667	0.0736297	2.04628	0.0407291	0.305921
ANOSAT005243	Nup85	1264.17	0.220264	0.107716	2.04486	0.0408684	0.30615
ANOSAT003556	Cenph	112.196	0.493711	0.241524	2.04415	0.040939	0.306265
ANOSAT005756	Dcaf1	1267.55	0.238937	0.116887	2.04417	0.040937	0.306265
ANOSAT011094	Spidr	266.31	0.316044	0.15483	2.04123	0.0412276	0.306384
ANOSAT012258	Pawr	2098.28	0.250248	0.122492	2.04298	0.0410546	0.306384
ANOSAT014912	Sgo1	709.778	0.24396	0.119433	2.04265	0.0410867	0.306384
ANOSAT016820	Eif2b1	932.623	0.221939	0.108729	2.0412	0.0412308	0.306384
ANOSAT018766	Snx22	77.5223	0.660731	0.323541	2.04219	0.041133	0.306384
ANOSAT000732	Nat10	561.201	0.311013	0.152697	2.0368	0.0416696	0.306643
ANOSAT001668	Bzw1	10440.2	0.155793	0.0764391	2.03814	0.041536	0.306643
ANOSAT004520	Alg5	538.052	0.256969	0.125984	2.03969	0.041381	0.306643
ANOSAT008316	Txndc9	2474.6	0.185255	0.0908524	2.03907	0.0414428	0.306643
ANOSAT008891	Nup58	852.386	0.219596	0.10777	2.03763	0.0415868	0.306643
ANOSAT009926	C3orf18	1289.22	0.251749	0.123599	2.03682	0.0416678	0.306643
ANOSAT012737	Pmpcb	1021.1	0.184805	0.0907184	2.03713	0.041637	0.306643
ANOSAT014732	Blvra	1158.88	0.189039	0.0928789	2.03533	0.0418174	0.306643
ANOSAT014777	Kbtbd2	1141.49	0.17724	0.0870007	2.03722	0.0416278	0.306643
ANOSAT017043	Nog	118.626	0.451816	0.221732	2.03767	0.0415831	0.306643
ANOSAT007521	Stn1	354.183	0.356005	0.174941	2.035	0.0418508	0.306698
ANOSAT001670	Nif3l1	199.238	0.327735	0.161109	2.03425	0.0419265	0.306806
ANOSAT003572	Ap3b1	2279.64	0.152065	0.0747625	2.03397	0.0419547	0.306806
ANOSAT007804	Ppa1	1010.96	0.300676	0.147838	2.03382	0.0419695	0.306806
ANOSAT007996	Vdac2	9126.66	0.138777	0.068247	2.03345	0.0420066	0.306888
ANOSAT004757	Smu1	2240.93	0.148349	0.0731951	2.02676	0.0426869	0.309693
ANOSAT007611	Eif3a	7109.17	0.1867	0.0921258	2.02658	0.0427055	0.309693
ANOSAT014867	Gask1a	415.538	0.495232	0.244363	2.02663	0.0427006	0.309693
ANOSAT017230	Lmf1	82.8852	0.503375	0.248328	2.02706	0.0426562	0.309693
ANOSAT002361	Rnf146	3397.31	0.219716	0.108446	2.02604	0.0427606	0.309903
ANOSAT004128	Slc38a5	3131.84	0.329129	0.162501	2.0254	0.042826	0.310186
ANOSAT001605	Hspe1	1006.9	0.251861	0.124418	2.0243	0.0429388	0.310623
ANOSAT012587	Ccdc91	766.798	0.249681	0.123377	2.02373	0.0429979	0.31086
ANOSAT012299	Yeats4	686.472	0.200366	0.0992337	2.01913	0.0434734	0.313146
ANOSAT004896	Racgap1	769.019	0.297307	0.14753	2.01524	0.04388	0.314922
ANOSAT010988	Afg3l2	1094.36	0.185999	0.0922945	2.01528	0.0438754	0.314922
ANOSAT004059	Ing4	384.212	0.285153	0.141565	2.01429	0.0439789	0.315249
ANOSAT000607	Smoc1	92.0296	0.704122	0.349701	2.0135	0.0440621	0.315462
ANOSAT017898	Acad8	304.301	0.281136	0.139804	2.01092	0.0443337	0.317083
ANOSAT001949	Npm1	8813.27	0.149845	0.0745475	2.01006	0.0444243	0.317162
ANOSAT016814	Kmt5a	1709.83	0.16062	0.0799981	2.00779	0.0446656	0.318431
ANOSAT002943	Rrp36	522.273	0.2274	0.113326	2.00659	0.0447934	0.318635
ANOSAT004791	Ubl5	854.208	0.206378	0.102854	2.00651	0.0448021	0.318635
ANOSAT015087	Steap1	471.989	0.302808	0.150864	2.00716	0.0447331	0.318635
ANOSAT015848	Prss16	2355.9	0.39829	0.198488	2.00662	0.0447902	0.318635
ANOSAT007237	Atr	510.346	0.302119	0.150669	2.00519	0.044943	0.319252
ANOSAT009805	Wdr77	460.248	0.303124	0.151195	2.00485	0.0449788	0.319314
ANOSAT001455	Fastkd1	198.338	0.329679	0.164515	2.00395	0.0450753	0.319615
ANOSAT007515	Pdcd11	1451.96	0.238585	0.11922	2.00122	0.045369	0.320927
ANOSAT008298	Rnf149	663.736	0.27022	0.135231	1.99822	0.0456933	0.32187
ANOSAT016194	Hmgn2	1519.13	0.269032	0.134803	1.99575	0.0459613	0.323373
ANOSAT012490	Dhx15	4429.77	0.150855	0.0756548	1.99399	0.0461527	0.324526
ANOSAT021343	Loc106511630	150.518	0.400646	0.200981	1.99346	0.0462116	0.324553
ANOSAT005247	Armc7	413.034	0.266272	0.133635	1.99253	0.0463127	0.324877
ANOSAT020659	Slc50a1	120.183	0.419661	0.210594	1.99275	0.0462887	0.324877
ANOSAT015315	Arf1	15154.6	0.144995	0.0728149	1.99129	0.0464493	0.325448
ANOSAT001415	Cd302	2768.44	0.183883	0.0924826	1.9883	0.046779	0.327066
ANOSAT003523	Ercc8	348.651	0.310101	0.156222	1.98501	0.0471439	0.328173
ANOSAT012812	Guf1	713.245	0.201877	0.101861	1.98188	0.0474929	0.330008
ANOSAT015005	Ankmy2	366.872	0.261881	0.132154	1.98164	0.0475193	0.330008
ANOSAT015167	Mpp7	719.072	0.25126	0.126946	1.97927	0.0477858	0.331663
ANOSAT005336	Samd1	1015.29	0.218451	0.110457	1.9777	0.0479623	0.331825
ANOSAT007132	Pdcd10	1300.55	0.174946	0.0884353	1.97824	0.0479017	0.331825
ANOSAT021570	Noc2l	168.516	0.391735	0.19804	1.97806	0.0479218	0.331825
ANOSAT004197	Aaas	495.99	0.232172	0.117601	1.97424	0.0483547	0.3327
ANOSAT007069	Mccc1	1161.08	0.171377	0.0869169	1.97174	0.0486396	0.333279
ANOSAT017746	Slc20a1	1865.81	0.24699	0.125396	1.96968	0.0488747	0.334223
ANOSAT002756	Lrfn2	358.475	0.342808	0.174088	1.96916	0.0489342	0.334327
ANOSAT010391	Mfsd14a	1333.01	0.199044	0.101172	1.96738	0.0491395	0.335436
ANOSAT012269	Krr1	686.795	0.253799	0.129058	1.96655	0.0492356	0.335436
ANOSAT002985	Atl2	872.967	0.180347	0.0918649	1.96318	0.0496258	0.337102
ANOSAT011329	Slc25a32	534.964	0.247262	0.126039	1.96178	0.0497879	0.337259
ANOSAT013072	Tbc1d9	604.806	0.24473	0.124741	1.96191	0.0497732	0.337259
ANOSAT013766	Supt16h	4796.31	0.161237	0.0821778	1.96206	0.049756	0.337259
ANOSAT011364	Rad21	5975.17	0.184783	0.0943978	1.95749	0.0502899	0.338853
ANOSAT018500	Cep89	419.474	0.234853	0.119993	1.95722	0.0503214	0.338853
ANOSAT004611	Calr	9043.23	0.19131	0.0979129	1.95388	0.0507152	0.339609
ANOSAT006779	Loc107982459	391.505	0.297447	0.152252	1.95365	0.0507429	0.339609
ANOSAT010897	Jarid2	1932.65	0.189959	0.0972198	1.95391	0.0507116	0.339609
ANOSAT013058	Abce1	5530.29	0.158069	0.0808542	1.95499	0.0505842	0.339609
ANOSAT011050	Rbbp8	760.871	0.243987	0.124954	1.95261	0.0508653	0.340043
ANOSAT014958	Skap2	1012.2	0.248451	0.127313	1.9515	0.0509971	0.340389
ANOSAT001580	Gls	3435.56	0.238337	0.122185	1.95062	0.0511022	0.340662
ANOSAT017105	Xylt1	344.925	0.29481	0.151212	1.94964	0.0512185	0.341052
ANOSAT005069	Birc5	227.75	0.339852	0.174402	1.94867	0.0513344	0.341631
ANOSAT002653	Adss2	879.789	0.324006	0.166353	1.94771	0.0514501	0.34204
ANOSAT003627	Zcchc9	426.151	0.243895	0.125223	1.94768	0.0514537	0.34204
ANOSAT002629	Heatr1	731.301	0.249601	0.128193	1.94707	0.0515267	0.342332
ANOSAT017295	Pms2	359.999	0.265349	0.136503	1.9439	0.0519073	0.3437
ANOSAT002042	Odc1	1199.79	0.179509	0.092449	1.94171	0.0521728	0.344932
ANOSAT012208	Cep83	129.946	0.424217	0.218542	1.94112	0.0522432	0.344957
ANOSAT018796	Coro2b	769.852	0.23777	0.122545	1.94027	0.0523472	0.345257
ANOSAT010134	Osbpl9	2966.88	0.197915	0.102026	1.93985	0.0523983	0.345322
ANOSAT000389	Ylpm1	1322.04	0.173618	0.0895642	1.93847	0.0525657	0.345598
ANOSAT007678	Ptpre	132.48	0.432556	0.223217	1.93783	0.0526439	0.345598
ANOSAT007854	Ccar1	2956.47	0.165195	0.0852263	1.93831	0.0525856	0.345598
ANOSAT007878	Reep3	3869.03	0.274294	0.141567	1.93755	0.0526776	0.345598
ANOSAT009605	Kcnk15	193.596	0.500546	0.258314	1.93774	0.0526546	0.345598
ANOSAT010006	Ahcyl1	5717.04	0.135249	0.0698178	1.93717	0.052725	0.345625
ANOSAT001354	Dars1	1966.32	0.162534	0.0839464	1.93616	0.052848	0.345856
ANOSAT000586	Rbm25	3310.87	0.148004	0.0765246	1.93407	0.0531044	0.347149
ANOSAT005713	Traip	186.439	0.433564	0.224364	1.93242	0.0533083	0.3477
ANOSAT015989	Rpa2	431.301	0.339989	0.175961	1.93219	0.0533359	0.3477
ANOSAT019428	Sh3bgrl	18234.1	0.1221	0.0631823	1.9325	0.0532976	0.3477
ANOSAT007722	Exoc6	475.36	0.236203	0.122524	1.92781	0.0538784	0.349691
ANOSAT008860	Hmgb1	5755.22	0.190826	0.0990908	1.92577	0.0541327	0.350763
ANOSAT002591	Nup133	900.68	0.217912	0.113215	1.92477	0.0542577	0.350991
ANOSAT011416	Asap1	6526.08	0.190295	0.0988636	1.92482	0.0542514	0.350991
ANOSAT002883	Utp25	175.828	0.324638	0.168774	1.92351	0.0544164	0.351444
ANOSAT000444	Snx6	3058.85	0.15402	0.0801173	1.92244	0.0545508	0.351683
ANOSAT009669	Dynlrb1	701.422	0.210783	0.109647	1.92237	0.054559	0.351683
ANOSAT001330	Ccdc93	209.359	0.320664	0.167024	1.91987	0.0548742	0.352106
ANOSAT007726	Myof	15373.7	0.291213	0.151632	1.92053	0.0547915	0.352106
ANOSAT009913	Scube3	258.035	0.529173	0.275743	1.91908	0.0549743	0.352349
ANOSAT011151	Asph	3611.57	0.214423	0.111728	1.91915	0.0549649	0.352349
ANOSAT003459	Dab2	6178.1	0.146516	0.0763645	1.91864	0.0550294	0.352423
ANOSAT004806	Slc27a1	1434.92	0.226755	0.118207	1.91828	0.0550755	0.352423
ANOSAT011986	Rtcb	1804.35	0.186821	0.0975155	1.91581	0.0553892	0.353664
ANOSAT012049	Maff	2150.02	0.197259	0.102955	1.91598	0.0553677	0.353664
ANOSAT016888	Hira	1513.29	0.161618	0.0843774	1.91541	0.0554396	0.353795
ANOSAT003980	Musk	338.456	0.382213	0.199716	1.91378	0.0556481	0.35455
ANOSAT008903	Micu2	3028.97	0.161617	0.0845037	1.91254	0.0558069	0.354987
ANOSAT012753	Nampt	622.237	0.240184	0.125577	1.91264	0.0557947	0.354987
ANOSAT020555	Polr3gl	185.627	0.390888	0.20434	1.91293	0.0557565	0.354987
ANOSAT001478	Metap1d	127.914	0.392714	0.205573	1.91034	0.0560896	0.356018
ANOSAT007241	Atp1b3	9116.71	0.183673	0.0961176	1.91093	0.0560142	0.356018
ANOSAT018436	Fanca	87.2142	0.509857	0.266858	1.91059	0.056057	0.356018
ANOSAT005043	Slc26a11	549.93	0.212739	0.11156	1.90695	0.0565272	0.357828
ANOSAT005779	Poc1a	133.196	0.396511	0.207931	1.90693	0.0565297	0.357828
ANOSAT004500	Polq	150.406	0.489597	0.256892	1.90585	0.0566694	0.358219
ANOSAT015214	Wdr60	640.561	0.209587	0.109988	1.90554	0.0567095	0.358219
ANOSAT012025	Card10	294.39	0.281257	0.147649	1.9049	0.0567926	0.358553
ANOSAT002722	Mrps18a	539.853	0.243157	0.127677	1.90446	0.05685	0.358723
ANOSAT003843	Rfk	101.861	0.462835	0.24312	1.90373	0.0569451	0.359131
ANOSAT000464	Scfd1	1548.9	0.188917	0.0993315	1.90189	0.0571859	0.3593
ANOSAT001237	Aamp	1143.56	0.187762	0.0987474	1.90144	0.057244	0.3593
ANOSAT002790	Stum	117.029	0.75835	0.398781	1.90167	0.0572141	0.3593
ANOSAT007654	Oat	2019.48	0.148711	0.0781696	1.90241	0.0571172	0.3593
ANOSAT008076	Slbp	377.507	0.236435	0.124233	1.90317	0.0570189	0.3593
ANOSAT014864	Ggct	916.512	0.226702	0.11918	1.90219	0.0571463	0.3593
ANOSAT005964	Rad18	140.935	0.47079	0.248101	1.89758	0.0577516	0.359548
ANOSAT007861	Hnrnph3	4654.96	0.128405	0.0676875	1.89703	0.0578242	0.359548
ANOSAT008868	Flt1	1877.22	0.243358	0.128222	1.89794	0.0577039	0.359548
ANOSAT010282	Fubp1	13345.7	0.194839	0.102569	1.89958	0.0574878	0.359548
ANOSAT010912	E2f3	827.594	0.234284	0.12332	1.89981	0.0574581	0.359548
ANOSAT020001	Ska2	464.543	0.216026	0.113829	1.89782	0.0577202	0.359548
ANOSAT003785	Shc3	75.5222	0.561602	0.296503	1.89409	0.0582135	0.360771
ANOSAT016163	Syf2	804.919	0.206026	0.108845	1.89285	0.0583782	0.361412
ANOSAT011467	Top1mt	392.822	0.26838	0.141805	1.8926	0.0584106	0.361423
ANOSAT002967	Tpcn1	2418.78	0.174902	0.0924848	1.89115	0.0586048	0.362048
ANOSAT005355	Tnpo2	2992.44	0.146381	0.0774122	1.89093	0.0586343	0.362048
ANOSAT000572	Tmem62	2116.61	0.203556	0.107681	1.89037	0.0587089	0.36232
ANOSAT016657	Gnaz	166.401	0.38778	0.2053	1.88884	0.0589127	0.36263
ANOSAT016849	Ran	8198.21	0.141075	0.0746719	1.88926	0.0588571	0.36263
ANOSAT014974	Ccdc126	656.305	0.252496	0.133775	1.88747	0.0590967	0.363354
ANOSAT010925	Gmnn	109.41	0.48526	0.257463	1.88478	0.0594599	0.364667
ANOSAT002036	Ywhaq	19777.4	0.125105	0.0664567	1.8825	0.0597675	0.365793
ANOSAT004913	Spryd4	298.963	0.299663	0.159228	1.88197	0.0598403	0.365897
ANOSAT003636	Vcan	573.392	1.25684	0.668039	1.88139	0.0599187	0.366054
ANOSAT011041	Usp14	1193.2	0.204829	0.108921	1.88052	0.0600371	0.366115
ANOSAT013018	Plrg1	1540.36	0.173292	0.0922293	1.87893	0.0602541	0.367059
ANOSAT014901	Ngly1	349.264	0.257126	0.13702	1.87655	0.0605792	0.368469
ANOSAT000693	Tspan18	3827.24	0.187734	0.100105	1.87537	0.0607425	0.369067
ANOSAT010072	Eif2b3	914.719	0.200312	0.106821	1.87521	0.0607636	0.369067
ANOSAT009928	Grm4	125.971	0.536096	0.286191	1.87321	0.0610392	0.370123
ANOSAT008388	Wwc3	3958.11	0.204312	0.10919	1.87116	0.0613234	0.371202
ANOSAT002481	Armt1	441.721	0.258042	0.138246	1.86655	0.0619646	0.37314
ANOSAT017281	Polr3e	2276.43	0.180515	0.0966901	1.86695	0.0619088	0.37314
ANOSAT018201	Rspry1	820.363	0.192827	0.10331	1.86648	0.0619741	0.37314
ANOSAT013005	Ctso	199.762	0.355106	0.190729	1.86184	0.0626253	0.375498
ANOSAT010966	Rttn	321.031	0.390273	0.209682	1.86126	0.0627073	0.375534
ANOSAT005811	Nol8	360.933	0.311035	0.167322	1.8589	0.0630408	0.376362
ANOSAT007621	Mcmbp	880.464	0.189447	0.101999	1.85734	0.0632624	0.37721
ANOSAT010621	Tor1aip1	1854.82	0.141057	0.0759632	1.85692	0.0633227	0.377379
ANOSAT018700	Adpgk	2573.79	0.158581	0.085443	1.85599	0.0634553	0.377598
ANOSAT002386	Stx7	4285.77	0.135162	0.0728756	1.85469	0.0636408	0.37813
ANOSAT013000	Gask1b	1777.3	0.263216	0.141978	1.85391	0.0637516	0.378598
ANOSAT020236	Glul	79.4789	0.747314	0.403307	1.85297	0.0638868	0.37921
ANOSAT009518	Gnas	1846.6	0.190644	0.102957	1.85168	0.0640712	0.380113
ANOSAT005229	Recql5	801.604	0.184385	0.0997827	1.84786	0.0646222	0.382421
ANOSAT003643	Mef2c	5774.03	0.212481	0.115042	1.84698	0.0647507	0.382423
ANOSAT005651	Uimc1	379.572	0.250773	0.135735	1.84752	0.0646721	0.382423
ANOSAT010924	Cunh6orf62	3654.83	0.147625	0.0799154	1.84727	0.0647078	0.382423
ANOSAT020862	Dap3	194.411	0.312296	0.169086	1.84697	0.0647521	0.382423
ANOSAT003434	Brix1	358.862	0.240208	0.130135	1.84583	0.0649165	0.383011
ANOSAT016735	Srsf9	3123.34	0.159512	0.0865225	1.84359	0.0652433	0.383808
ANOSAT016813	Sbno1	2966.36	0.158965	0.0862137	1.84385	0.0652048	0.383808
ANOSAT016897	Ube2l3	1647.47	0.179017	0.0971259	1.84314	0.0653082	0.383978
ANOSAT001932	Tasp1	1489.36	0.163715	0.0888663	1.84227	0.0654361	0.384041
ANOSAT005808	Ogn	1472.45	0.18781	0.101973	1.84176	0.0655107	0.384041
ANOSAT007865	Herc4	2845.17	0.149038	0.0809183	1.84184	0.065499	0.384041
ANOSAT001499	Atf2	1007.33	0.208609	0.113297	1.84126	0.0655835	0.384258
ANOSAT009992	Psma5	1826.36	0.177608	0.09648	1.84088	0.0656389	0.384307
ANOSAT012554	Ppp2r2c	255.945	0.320152	0.173982	1.84014	0.0657471	0.384531
ANOSAT012912	Cfap97	842.528	0.207013	0.112534	1.83955	0.0658337	0.384769
ANOSAT013296	Hnrnpdl	3624.55	0.171511	0.0932933	1.83841	0.0660027	0.385375
ANOSAT001376	Orc4	707.872	0.188094	0.102356	1.83764	0.0661158	0.385845
ANOSAT000567	Cdan1	835.57	0.250933	0.136638	1.83649	0.0662859	0.385882
ANOSAT006991	Pde6d	736.999	0.208491	0.113593	1.83543	0.0664427	0.385882
ANOSAT008657	Abcc1	155.25	0.383842	0.209019	1.83639	0.0662997	0.385882
ANOSAT011376	Dscc1	85.7129	0.444106	0.241993	1.8352	0.0664761	0.385882
ANOSAT014372	Ftsj3	653.367	0.21507	0.117123	1.83627	0.0663183	0.385882
ANOSAT005940	Ccdc174	418.286	0.220749	0.120338	1.83442	0.0665923	0.38609
ANOSAT015993	Ctps1	540.887	0.333677	0.181936	1.83404	0.0666484	0.38609
ANOSAT012323	Tbc1d30	366.576	0.277537	0.15135	1.83374	0.0666923	0.386155
ANOSAT013179	Sgms2	669.653	0.262446	0.143161	1.83322	0.0667697	0.386224
ANOSAT000256	Eml1	4966.82	0.242394	0.132387	1.83096	0.0671072	0.387606
ANOSAT002393	Tcf21	98.0475	1.04594	0.571385	1.83053	0.0671712	0.387619
ANOSAT007112	Eif5a2	5551.19	0.192403	0.105122	1.83028	0.0672079	0.387619
ANOSAT008598	Atp5po	2734.24	0.159592	0.087188	1.83044	0.0671846	0.387619
ANOSAT001726	Als2	1231.64	0.15782	0.0862568	1.82965	0.0673018	0.387668
ANOSAT010716	Gpsm2	909.046	0.179335	0.0980104	1.82976	0.0672861	0.387668
ANOSAT014585	Map3k3	1531.98	0.18202	0.0995001	1.82935	0.0673477	0.387668
ANOSAT014660	Chmp5	1674.7	0.156174	0.0854354	1.82798	0.0675523	0.388109
ANOSAT020024	Wsb1	4537.47	0.147886	0.0809022	1.82796	0.0675558	0.388109
ANOSAT014102	Prmt1	5371.3	0.152388	0.0833856	1.82751	0.0676233	0.388308
ANOSAT000648	Psmc3	3051.03	0.137413	0.0752277	1.82662	0.0677565	0.388506
ANOSAT014374	Smarcd2	730.317	0.18133	0.0992856	1.82634	0.0677985	0.388558
ANOSAT009858	Nuak2	3011.66	0.891104	0.489196	1.82157	0.0685205	0.391366
ANOSAT010067	Mmachc	120.765	0.36899	0.202543	1.82178	0.0684879	0.391366
ANOSAT005617	Thg1l	710.59	0.189936	0.104311	1.82085	0.0686289	0.391567
ANOSAT001733	Casp10	589.57	0.216453	0.118905	1.82038	0.068701	0.391639
ANOSAT000613	Erh	1343.97	0.185517	0.102007	1.81866	0.068963	0.392564
ANOSAT016665	Snrpd3	1447.6	0.175607	0.0965577	1.81867	0.0689616	0.392564
ANOSAT008439	Bclaf3	717.68	0.193506	0.106507	1.81683	0.0692432	0.39359
ANOSAT012443	Pim3	908.396	0.175038	0.0963571	1.81656	0.0692846	0.393635
ANOSAT010826	Gmds	819.054	0.196276	0.10822	1.81368	0.0697268	0.395766
ANOSAT016601	Wdr18	527.613	0.232079	0.127996	1.81318	0.0698046	0.396018
ANOSAT021061	Actn3	518.325	1.28335	0.708171	1.8122	0.0699557	0.396685
ANOSAT017052	Mettl26	1773.07	0.152782	0.0843821	1.8106	0.0702024	0.397511
ANOSAT010985	Cep76	97.1291	0.479868	0.265086	1.81024	0.0702588	0.397639
ANOSAT009762	Tmem9	455.865	0.248509	0.137297	1.81001	0.070294	0.397648
ANOSAT000804	Tcp11l1	1187.07	0.171788	0.0951839	1.80481	0.0711052	0.400832
ANOSAT008785	Gpr161	736.226	0.206719	0.114591	1.80397	0.0712353	0.400832
ANOSAT009711	Ergic3	761.327	0.202696	0.112323	1.80458	0.0711408	0.400832
ANOSAT014211	Slc27a2	82.0646	0.774691	0.429331	1.80442	0.0711661	0.400832
ANOSAT019050	Mphosph10	476.755	0.233378	0.129452	1.80281	0.0714176	0.401121
ANOSAT014290	Itga3	4262.62	0.337004	0.18737	1.79861	0.0720809	0.404077
ANOSAT001862	Sucla2	2275.82	0.16189	0.0900732	1.79732	0.0722851	0.404454
ANOSAT012803	Slc30a9	1257.11	0.166916	0.0928885	1.79695	0.0723431	0.404587
ANOSAT004926	Cnpy2	1036.86	0.185564	0.10328	1.7967	0.0723829	0.404618
ANOSAT020224	Akna	187.271	0.382449	0.212967	1.79582	0.0725236	0.405031
ANOSAT004882	Atf1	4472.4	0.156317	0.0870736	1.79523	0.0726165	0.405348
ANOSAT008904	Lars1	112.111	0.4732	0.263789	1.79386	0.0728355	0.406186
ANOSAT007799	Anapc16	719.063	0.181797	0.101399	1.79289	0.0729904	0.406701
ANOSAT000981	C1h11orf24	2679.15	0.188626	0.105278	1.7917	0.0731803	0.407339
ANOSAT007500	Actr1a	4378.96	0.165563	0.0924449	1.79094	0.0733033	0.407692
ANOSAT014817	Ctnnb1	38544.5	0.123825	0.0691428	1.79086	0.0733155	0.407692
ANOSAT008204	Ipo5	4210.96	0.149896	0.0837335	1.79016	0.0734287	0.407952
ANOSAT001112	Slc43a1	1916.96	0.247176	0.138119	1.78959	0.0735205	0.40827
ANOSAT016176	Stmn1	4375.77	0.134474	0.0751666	1.78901	0.0736134	0.408461
ANOSAT019363	Pak3	230.317	0.290133	0.162181	1.78894	0.073624	0.408461
ANOSAT005008	Fam104a	532.279	0.23472	0.131276	1.78799	0.0737784	0.408741
ANOSAT004405	Smc1a	5118.79	0.149044	0.0834345	1.78637	0.0740401	0.409807
ANOSAT002564	Sult6b1	81.8136	0.764598	0.428294	1.78522	0.0742259	0.409951
ANOSAT014836	Topbp1	911.423	0.198947	0.111407	1.78577	0.0741369	0.409951
ANOSAT017914	Hspa8	16062.8	0.187184	0.104857	1.78513	0.0742398	0.409951
ANOSAT014785	Itga9	3238.49	0.317233	0.177759	1.78462	0.0743228	0.410218
ANOSAT008457	C3hxorf58	131.022	0.452061	0.253421	1.78383	0.074451	0.410639
ANOSAT008705	Mpc2	2092.05	0.159332	0.0893408	1.78342	0.0745181	0.410639
ANOSAT014909	Ube2e2	739.897	0.20812	0.116715	1.78315	0.0745625	0.410639
ANOSAT001003	Ifitm2	3037.45	0.298356	0.167457	1.78168	0.0748008	0.410788
ANOSAT002658	Cox20	1378.71	0.152185	0.0854336	1.78132	0.0748596	0.410788
ANOSAT007113	Rpl22l1	1015.4	0.184256	0.103517	1.77996	0.0750822	0.410788
ANOSAT007629	Nsmce4a	266.038	0.291168	0.163507	1.78077	0.0749499	0.410788
ANOSAT009180	Rrm1	123.711	0.428291	0.240413	1.78149	0.0748332	0.410788
ANOSAT011741	Podxl	3338.57	0.364909	0.204909	1.78084	0.0749393	0.410788
ANOSAT013311	Mrpl1	428.78	0.256555	0.144195	1.77922	0.075204	0.410788
ANOSAT014491	Gosr2	702.417	0.196645	0.110406	1.78112	0.0748931	0.410788
ANOSAT003924	Bnc2	81.282	0.472733	0.266095	1.77656	0.0756411	0.411445
ANOSAT010918	Mrs2	204.73	0.344483	0.193917	1.77644	0.0756604	0.411445
ANOSAT001596	Ccdc150	129.846	0.373413	0.210381	1.77494	0.0759078	0.411718
ANOSAT001576	Hibch	231.005	0.337754	0.191012	1.76823	0.0770217	0.412912
ANOSAT001901	Cdc5l	2970.67	0.14576	0.0823563	1.76987	0.076749	0.412912
ANOSAT002226	Epha7	707.612	0.199518	0.112727	1.76992	0.07674	0.412912
ANOSAT002607	Ntpcr	438.983	0.235556	0.133069	1.77018	0.0766968	0.412912
ANOSAT003413	Ccbe1	148.659	0.538546	0.303809	1.77264	0.0762876	0.412912
ANOSAT004228	Copz1	1165.59	0.149959	0.0845957	1.77266	0.0762853	0.412912
ANOSAT004461	Dnmt1	2653.94	0.149067	0.0843205	1.76786	0.0770843	0.412912
ANOSAT005322	Anapc11	822.651	0.172808	0.0975705	1.77111	0.0765418	0.412912
ANOSAT008366	Cd99	19187	0.178678	0.100854	1.77166	0.0764512	0.412912
ANOSAT008985	Cwc15	850.436	0.164552	0.0928783	1.77169	0.0764458	0.412912
ANOSAT010515	Kat14	916.152	0.169419	0.0958023	1.76842	0.0769901	0.412912
ANOSAT010556	Nos1ap	1118.93	0.222234	0.125693	1.76807	0.0770498	0.412912
ANOSAT010993	Gnal	376.185	0.268763	0.151919	1.76912	0.0768746	0.412912
ANOSAT013572	Wrap53	113.235	0.444507	0.250918	1.77152	0.076474	0.412912
ANOSAT014015	Prpf31	1345.57	0.149352	0.0844561	1.7684	0.0769948	0.412912
ANOSAT006018	Suclg2	385.644	0.260035	0.147212	1.7664	0.0773289	0.413879
ANOSAT002045	Pdia6	5908.8	0.144666	0.0822414	1.75904	0.0785712	0.413974
ANOSAT002080	Gsta4	5668.42	0.186184	0.105593	1.76322	0.0778632	0.413974
ANOSAT002205	Orc3	434.415	0.253258	0.143884	1.76015	0.0783828	0.413974
ANOSAT004124	Zwint	74.3394	0.538225	0.305115	1.76401	0.0777309	0.413974
ANOSAT004433	Gnl3l	744.35	0.181054	0.102727	1.76247	0.0779898	0.413974
ANOSAT005323	Alyref	2847.33	0.157441	0.089254	1.76397	0.0777375	0.413974
ANOSAT005666	Grk6	309.073	0.248084	0.140532	1.76533	0.0775086	0.413974
ANOSAT007441	Entpd7	562.423	0.209623	0.118986	1.76175	0.0781116	0.413974
ANOSAT007479	Npm3	956.724	0.229664	0.130534	1.75942	0.0785059	0.413974
ANOSAT009467	Ythdf1	2437.12	0.155253	0.0881513	1.76121	0.0782029	0.413974
ANOSAT009721	Tuba1c	6729.59	0.183237	0.103912	1.76339	0.0778351	0.413974
ANOSAT011383	Zhk2	607.207	0.227386	0.129178	1.76026	0.0783635	0.413974
ANOSAT012102	Snu13	437.823	0.21811	0.123988	1.75912	0.0785568	0.413974
ANOSAT014086	Pih1d1	649.194	0.176148	0.099791	1.76517	0.0775356	0.413974
ANOSAT017596	Nefm	151.842	0.537073	0.305244	1.75949	0.0784949	0.413974
ANOSAT018564	C15h16orf87	84.0759	0.44951	0.255539	1.75907	0.0785664	0.413974
ANOSAT002265	Sec63	3483.89	0.138916	0.0790022	1.75838	0.0786832	0.414148
ANOSAT005331	Ddx39a	1370.66	0.198943	0.113158	1.7581	0.0787307	0.414213
ANOSAT012447	Zbed4	688.482	0.243632	0.138616	1.7576	0.078816	0.414271
ANOSAT014236	Ppfia3	196.333	0.37696	0.214518	1.75724	0.0788766	0.414271
ANOSAT003443	Skp2	171.722	0.359453	0.204621	1.75667	0.0789733	0.414382
ANOSAT008126	Sugt1	812.342	0.19009	0.10826	1.75586	0.0791116	0.414739
ANOSAT016751	Bicdl1	526.285	0.223824	0.127462	1.75601	0.0790862	0.414739
ANOSAT013918	Loc103281072	335.624	0.324845	0.185089	1.75507	0.0792476	0.415083
ANOSAT010415	Srd5a1	1270.37	0.17901	0.10201	1.75483	0.0792891	0.415116
ANOSAT005603	Cnot8	1468.85	0.161034	0.0919202	1.75189	0.0797925	0.416459
ANOSAT004855	Suz12	1423.5	0.202367	0.115554	1.75128	0.0798972	0.416637
ANOSAT002423	Txlnb	1038.01	0.492075	0.281148	1.75023	0.0800779	0.417211
ANOSAT008606	Tmem50b	1038.48	0.158481	0.0905646	1.74992	0.0801321	0.417309
ANOSAT000962	Taldo1	3193.58	0.167534	0.0957804	1.74915	0.0802654	0.417451
ANOSAT015017	Scin	78.1528	2.05073	1.17231	1.7493	0.0802394	0.417451
ANOSAT004018	Wdr3	583.66	0.213121	0.121936	1.7478	0.0804985	0.417927
ANOSAT008704	Mpzl1	5443.48	0.143988	0.0823749	1.74796	0.0804702	0.417927
ANOSAT007498	Slf2	928.877	0.180041	0.103033	1.74741	0.080566	0.418093
ANOSAT001575	Hibch	100.111	0.407664	0.233526	1.74569	0.080864	0.418517
ANOSAT008373	Prkx	639.875	0.288422	0.165245	1.74543	0.0809106	0.418517
ANOSAT011799	Ahi1	192.857	0.283245	0.162189	1.74639	0.0807431	0.418517
ANOSAT016232	Tmem35b	497.165	0.238683	0.136707	1.74594	0.0808213	0.418517
ANOSAT003822	Hnrnpk	13372	0.125546	0.0719473	1.74497	0.0809897	0.418543
ANOSAT013070	Znf330	600.195	0.204285	0.117079	1.74484	0.0810129	0.418543
ANOSAT010762	Marchf6	2688.25	0.162245	0.0931131	1.74245	0.0814293	0.419543
ANOSAT014591	Immt	2946.69	0.132393	0.0759886	1.74228	0.0814597	0.419543
ANOSAT014876	Trim71	252.764	0.380576	0.218522	1.74159	0.0815804	0.419851
ANOSAT017112	Rrn3	2482.07	0.127216	0.0730684	1.74106	0.0816736	0.420148
ANOSAT004640	Surf4	3372.16	0.154175	0.0887061	1.73804	0.0822038	0.422008
ANOSAT012630	Samm50	2005.86	0.142951	0.082252	1.73796	0.0822181	0.422008
ANOSAT010521	Rrbp1	3544.65	0.139486	0.0804171	1.73454	0.0828227	0.422926
ANOSAT010590	Cacybp	967.811	0.165458	0.0954465	1.73352	0.0830033	0.423482
ANOSAT008737	Hspe1	457.934	0.259026	0.149576	1.73173	0.0833209	0.424003
ANOSAT012610	Atxn10	330.301	0.246493	0.142296	1.73225	0.0832286	0.424003
ANOSAT017408	Rai1	694.365	0.238472	0.137683	1.73204	0.0832665	0.424003
ANOSAT000147	Lrrc9	96.8207	0.394567	0.228251	1.72866	0.0838708	0.424755
ANOSAT001572	Pms1	256.056	0.246672	0.142669	1.72898	0.083812	0.424755
ANOSAT003634	Tmem167a	889.436	0.189137	0.109455	1.72799	0.0839909	0.424755
ANOSAT003886	Smarca2	5752.96	0.136869	0.0791059	1.7302	0.0835952	0.424755
ANOSAT007888	Rtkn2	74.5825	0.482309	0.279073	1.72825	0.0839432	0.424755
ANOSAT009630	Emilin3	342.794	0.346237	0.200417	1.72758	0.0840633	0.424755
ANOSAT010682	Uchl5	753.597	0.215274	0.124538	1.72858	0.0838845	0.424755
ANOSAT012015	Mpst	297.818	0.239324	0.138439	1.72873	0.0838569	0.424755
ANOSAT012727	Gsap	237.98	0.269077	0.15578	1.72729	0.0841162	0.424755
ANOSAT013628	Eif4a1	16395.1	0.146245	0.0845613	1.72945	0.0837286	0.424755
ANOSAT008693	Ptgfrn	1544.84	0.253161	0.146636	1.72645	0.0842656	0.425145
ANOSAT001527	Rbm45	1322.82	0.1427	0.0826944	1.72564	0.0844129	0.425706
ANOSAT002310	Dse	6485.83	0.182128	0.105607	1.72458	0.0846036	0.426304
ANOSAT002360	Cenpw	69.5577	0.528696	0.306615	1.7243	0.0846541	0.426376
ANOSAT003573	Tbca	1030.78	0.159941	0.0928831	1.72196	0.0850771	0.427777
ANOSAT013052	Lsm6	385.927	0.22853	0.132707	1.72207	0.0850576	0.427777
ANOSAT014797	Pdcd6ip	7751.23	0.124085	0.0720886	1.72129	0.0851988	0.42792
ANOSAT001508	Hoxd10	1290.82	0.183795	0.106831	1.72043	0.0853551	0.428069
ANOSAT000682	Pex16	663.808	0.206317	0.120096	1.71794	0.0858074	0.429039
ANOSAT012073	Atf4	14328.6	0.132938	0.0773907	1.71775	0.0858427	0.429039
ANOSAT014308	Igf2bp1	6603.62	0.323229	0.188195	1.71752	0.0858833	0.429039
ANOSAT014571	Plekhh3	791.035	0.192106	0.111828	1.71787	0.0858208	0.429039
ANOSAT006965	Tfrc	518.093	0.247179	0.143947	1.71716	0.0859507	0.429063
ANOSAT009634	Top1	3596.66	0.142086	0.0828705	1.71456	0.0864264	0.430718
ANOSAT009911	Ppard	1400.02	0.163558	0.0953943	1.71455	0.0864282	0.430718
ANOSAT004315	Nol11	561.098	0.202874	0.118395	1.71353	0.0866151	0.431467
ANOSAT005333	Adgrl1	156.317	0.479865	0.280081	1.71331	0.086656	0.431489
ANOSAT004226	Hnrnpa1	7435.95	0.120782	0.0705398	1.71225	0.086851	0.431758
ANOSAT001278	Tsn	1498.13	0.176499	0.103119	1.71161	0.0869693	0.432138
ANOSAT004043	Cdca3	332.824	0.253163	0.14797	1.71091	0.0870972	0.432516
ANOSAT005861	Selenok	553.52	0.258377	0.15105	1.71054	0.0871659	0.432569
ANOSAT012042	C22orf23	115.877	0.371457	0.217207	1.71015	0.0872384	0.432747
ANOSAT009892	Bysl	585.183	0.202739	0.118622	1.70911	0.0874299	0.433332
ANOSAT002213	Srsf12	3004.91	0.149636	0.087571	1.70874	0.0874997	0.433496
ANOSAT017649	Mak16	548.431	0.234502	0.137277	1.70823	0.0875929	0.433594
ANOSAT011203	Haus3	339.583	0.251697	0.147383	1.70778	0.0876775	0.433831
ANOSAT000724	Cd44	170.352	0.374504	0.219448	1.70658	0.087901	0.434691
ANOSAT011121	Tmem68	1265.78	0.178768	0.104791	1.70595	0.0880174	0.434691
ANOSAT012109	Cenpm	131.723	0.366643	0.21503	1.70508	0.0881796	0.43483
ANOSAT019793	Brip1	75.6238	0.530635	0.311143	1.70543	0.0881133	0.43483
ANOSAT004586	Rab3d	232.545	0.388531	0.228285	1.70195	0.0887638	0.43618
ANOSAT007578	Dclre1a	796.835	0.224647	0.131966	1.70231	0.0886974	0.43618
ANOSAT010849	Rpp40	96.6727	0.42984	0.252582	1.70179	0.0887953	0.43618
ANOSAT012166	Nup205	2454.7	0.166206	0.0975867	1.70316	0.0885385	0.43618
ANOSAT000086	Psmc6	2030.51	0.154063	0.090556	1.70129	0.0888876	0.436344
ANOSAT002791	Parp1	2012.01	0.166355	0.0979271	1.69876	0.0893636	0.437864
ANOSAT007391	Scly	163.479	0.363238	0.213837	1.69866	0.0893826	0.437864
ANOSAT008803	Boc	5796.5	0.267671	0.157779	1.69649	0.0897937	0.438664
ANOSAT010583	Cenpl	138.328	0.391632	0.230859	1.69641	0.0898081	0.438664
ANOSAT013032	Fbxw7	2192.5	0.164468	0.0970874	1.69402	0.090262	0.439255
ANOSAT010727	Ice1	1079.87	0.162073	0.0957031	1.69349	0.0903615	0.439558
ANOSAT016452	Cnn2	3333.62	0.17334	0.102394	1.69287	0.0904794	0.439769
ANOSAT000330	Flrt2	4043.55	0.238459	0.140998	1.69122	0.0907945	0.440859
ANOSAT001900	Supt3h	542.395	0.221579	0.131071	1.69052	0.0909276	0.440859
ANOSAT015977	Rlf	1394.27	0.144502	0.0854357	1.69135	0.0907698	0.440859
ANOSAT018361	Usp10	1667.92	0.145179	0.0858697	1.69069	0.0908955	0.440859
ANOSAT021555	Agrn	8789.66	0.194618	0.115113	1.69067	0.0909001	0.440859
ANOSAT002115	Trappc12	844.045	0.161186	0.0954069	1.68946	0.091131	0.441664
ANOSAT002254	Prdm1	167.152	0.444066	0.263301	1.68653	0.0916935	0.44348
ANOSAT007317	Ppp1r7	1311.36	0.147259	0.0873079	1.68667	0.0916672	0.44348
ANOSAT007537	Pimreg	130.003	0.341192	0.202395	1.68577	0.0918399	0.443872
ANOSAT011247	Cpne3	2374.62	0.182329	0.108245	1.6844	0.0921038	0.444917
ANOSAT007186	Arhgef26	895.596	0.704603	0.418617	1.68317	0.0923428	0.445889
ANOSAT013137	Sec24d	4465.31	0.163832	0.0973688	1.6826	0.0924534	0.446241
ANOSAT004418	Gdi1	2073.19	0.149808	0.0890778	1.68177	0.0926138	0.446832
ANOSAT000381	Nek9	14091.6	0.14542	0.0865742	1.67971	0.0930138	0.44803
ANOSAT002585	Galnt2	2464.93	0.162933	0.0969928	1.67984	0.0929877	0.44803
ANOSAT008798	Ccdc80	38901.1	0.255776	0.152517	1.67703	0.093537	0.449267
ANOSAT005802	Atrip	322.178	0.233676	0.139367	1.67669	0.0936022	0.449397
ANOSAT012882	Micu3	225.024	0.321697	0.192164	1.67408	0.0941147	0.451124
ANOSAT014774	Parpi_0011833	309.213	0.33288	0.19898	1.67293	0.0943407	0.451312
ANOSAT006985	Armc9	117.365	0.365874	0.218923	1.67124	0.094674	0.452259
ANOSAT007191	Igsf10	134.743	0.556321	0.332969	1.67079	0.094763	0.452259
ANOSAT008489	Rpgr	345.635	0.220054	0.131675	1.67119	0.0946839	0.452259
ANOSAT014720	Cul1	3308.34	0.123284	0.0737795	1.67098	0.0947248	0.452259
ANOSAT016298	Diras1	72.0205	0.448569	0.268517	1.67055	0.0948112	0.452259
ANOSAT003945	Elavl2	79.3136	0.561084	0.335992	1.66993	0.0949325	0.452655
ANOSAT012574	Parp11	514.619	0.212914	0.127515	1.66972	0.0949756	0.452678
ANOSAT004493	Ctc1	218.166	0.360936	0.216426	1.66771	0.0953724	0.453509
ANOSAT001727	Mpp4	76.1075	0.450449	0.270339	1.66624	0.0956665	0.453609
ANOSAT005902	Rpn1	7077.37	0.11971	0.0718374	1.6664	0.0956336	0.453609
ANOSAT017786	Ufm1	1597.47	0.147499	0.0885492	1.66573	0.0957664	0.453699
ANOSAT004390	Tktl1	3162.87	0.120653	0.0724757	1.66474	0.0959648	0.454301
ANOSAT011028	Lpin2	930.301	0.18634	0.111948	1.66453	0.0960067	0.454301
ANOSAT001565	Wdr75	525.942	0.207984	0.125012	1.66371	0.0961709	0.454339
ANOSAT000219	Inf2	1814.22	0.254472	0.153231	1.66071	0.0967719	0.455781
ANOSAT000703	Alkbh3	670.121	0.204584	0.123209	1.66046	0.0968213	0.455781
ANOSAT009712	Cep250	1435.39	0.181847	0.109482	1.66097	0.09672	0.455781
ANOSAT015091	Adam22	4605.15	0.111778	0.0673303	1.66015	0.0968844	0.455781
ANOSAT017939	Thy1	1729.08	0.168476	0.101483	1.66014	0.0968861	0.455781
ANOSAT004442	Apex2	110.123	0.351295	0.211985	1.65717	0.0974851	0.457073
ANOSAT012687	Arntl2	1354.49	0.152199	0.0918783	1.65653	0.0976148	0.457406
ANOSAT007004	Eif4e2	891.539	0.15342	0.0926837	1.65531	0.0978621	0.45755
ANOSAT014112	Tufm	2014.42	0.130908	0.0790957	1.65505	0.0979139	0.45755
ANOSAT001291	Hacd2	3737.72	0.195065	0.117997	1.65313	0.0983034	0.457985
ANOSAT002048	Cpsf3	1084.81	0.151372	0.091547	1.65349	0.0982318	0.457985
ANOSAT010165	Lrrc42	444.252	0.227125	0.13742	1.65278	0.0983755	0.457985
ANOSAT013009	Gucy1a1	1155.63	0.785647	0.475193	1.65332	0.0982652	0.457985
ANOSAT013828	Apex1	868.134	0.201228	0.121668	1.65392	0.0981441	0.457985
ANOSAT007236	Trpc1	1271.55	0.206059	0.12471	1.65231	0.0984719	0.458242
ANOSAT012048	Pla2g6	1184.39	0.148591	0.0900112	1.65081	0.0987776	0.459302
ANOSAT003587	Cert1	2403.72	0.144964	0.0879078	1.64905	0.0991383	0.45933
ANOSAT005177	Septin9	17048.3	0.23255	0.14102	1.64906	0.0991357	0.45933
ANOSAT008755	Ttf2	506.283	0.210292	0.127469	1.64975	0.098995	0.45933
ANOSAT009725	Lmod1	3614.5	0.249121	0.151081	1.64893	0.0991629	0.45933
ANOSAT010245	Wls	2268.8	0.263086	0.159467	1.64979	0.0989867	0.45933
ANOSAT014871	Ano10	2269.51	0.127343	0.0771542	1.6505	0.0988412	0.45933
ANOSAT012282	Rab21	1746.78	0.154572	0.0938983	1.64616	0.0997298	0.461441
ANOSAT000439	Ppp2r3c	570.165	0.205819	0.125072	1.64561	0.0998441	0.461535
ANOSAT009471	Gid8	2150.12	0.162694	0.0988598	1.6457	0.0998247	0.461535
ANOSAT007626	Fgfr2	7373.98	0.177916	0.108276	1.64317	0.100348	0.462181
ANOSAT012825	Gabra4	244.669	0.555584	0.33811	1.6432	0.100341	0.462181
ANOSAT014027	Myadm	29907.5	0.16591	0.100927	1.64386	0.100204	0.462181
ANOSAT014717	Pdia4	3184.6	0.159263	0.0969321	1.64304	0.100375	0.462181
ANOSAT003784	Cks2	117.649	0.398165	0.242566	1.64147	0.1007	0.463133
ANOSAT010572	Uap1	906.512	0.154307	0.0939931	1.64169	0.100655	0.463133
ANOSAT000268	Gskip	1477.85	0.138863	0.0847027	1.63942	0.101127	0.464373
ANOSAT015213	Vipr2	240.645	0.480166	0.293055	1.63849	0.10132	0.465081
ANOSAT003584	Poc5	166.159	0.324403	0.198069	1.63783	0.101457	0.465258
ANOSAT009893	Med20	844.605	0.173158	0.105767	1.63716	0.101597	0.465266
ANOSAT001942	Gzf1	442.558	0.267721	0.163562	1.63682	0.101668	0.465305
ANOSAT005604	Gemin5	1162.78	0.155322	0.0949006	1.63668	0.101697	0.465305
ANOSAT017602	Cdca2	161.61	0.345878	0.21156	1.63489	0.102072	0.466085
ANOSAT004039	Eno2	1452.77	0.185661	0.113611	1.63419	0.102219	0.466302
ANOSAT009726	Timm17a	442.268	0.274687	0.168106	1.634	0.102258	0.466302
ANOSAT014690	Loc100551679	1202.11	0.147611	0.0903216	1.63428	0.1022	0.466302
ANOSAT002312	Rwdd1	2272.05	0.132687	0.0812387	1.6333	0.102406	0.466797
ANOSAT004764	Wrn	757.312	0.223262	0.136769	1.63241	0.102594	0.467113
ANOSAT004189	Cdk4	521.162	0.1888	0.115686	1.632	0.102679	0.467322
ANOSAT011969	Washc4	1529.76	0.151298	0.0927413	1.63139	0.102807	0.467724
ANOSAT008268	Ranbp2	4813.3	0.127819	0.0783824	1.63071	0.102951	0.467837
ANOSAT001937	Trmt6	298.674	0.246135	0.151198	1.6279	0.103546	0.469317
ANOSAT011230	Impa1	470.514	0.23345	0.143426	1.62767	0.103595	0.469317
ANOSAT014619	G3bp2	4299.23	0.12364	0.0759913	1.62703	0.10373	0.46939
ANOSAT004097	Polr2b	3039.47	0.137304	0.0843991	1.62684	0.103771	0.469396
ANOSAT001801	Aplf	152.659	0.305616	0.188183	1.62404	0.104368	0.469471
ANOSAT002162	Col12a1	186727	0.218781	0.134708	1.62411	0.104351	0.469471
ANOSAT002905	Lrpprc	2455.16	0.200892	0.123734	1.62358	0.104465	0.469471
ANOSAT005601	Larp1	4084.33	0.143322	0.08824	1.62422	0.104328	0.469471
ANOSAT010452	Grpel1	853.153	0.162402	0.100012	1.62383	0.104412	0.469471
ANOSAT011756	Phf10	2633.64	0.115496	0.0710808	1.62485	0.104194	0.469471
ANOSAT013130	Pde5a	9891.93	0.24216	0.149222	1.62281	0.104629	0.4695
ANOSAT006167	Abcf1	2208.37	0.163781	0.100939	1.62257	0.104681	0.469555
ANOSAT004858	Rab11fip4	622.402	0.262276	0.161696	1.62203	0.104797	0.469568
ANOSAT008124	Wbp4	551.221	0.192245	0.118542	1.62175	0.104857	0.46963
ANOSAT015067	Fam133b	693.399	0.173145	0.106807	1.62111	0.104995	0.470067
ANOSAT008260	Cdc16	1071.86	0.140499	0.0866957	1.6206	0.105103	0.470372
ANOSAT004873	Cox11	808.285	0.173113	0.10691	1.61925	0.105395	0.470729
ANOSAT008216	Ggact	281.309	0.264707	0.163451	1.61948	0.105344	0.470729
ANOSAT008630	Rwdd2b	101.512	0.352978	0.217935	1.61965	0.105307	0.470729
ANOSAT007848	Vps26a	4011.18	0.137859	0.0851616	1.61879	0.105491	0.470863
ANOSAT002074	Klhl31	323.619	0.606409	0.375026	1.61698	0.105883	0.471042
ANOSAT007845	Hk1	803.024	0.239695	0.148217	1.61719	0.105837	0.471042
ANOSAT008784	Ttf2	168.162	0.347877	0.21517	1.61676	0.105931	0.471042
ANOSAT010711	Ddx59	377.28	0.231141	0.142964	1.61678	0.105926	0.471042
ANOSAT017425	Micall2	489.227	0.322284	0.199273	1.6173	0.105813	0.471042
ANOSAT000318	Tdp1	561.034	0.188921	0.116983	1.61494	0.106323	0.471197
ANOSAT001052	Tkfc	300.722	0.261443	0.161858	1.61526	0.106254	0.471197
ANOSAT014686	Nr4a3	426.127	0.277783	0.171889	1.61606	0.106081	0.471197
ANOSAT017584	Loxl2	1550.41	0.283251	0.17563	1.61277	0.106794	0.472391
ANOSAT013081	Naa15	2651.31	0.143127	0.0887683	1.61236	0.106883	0.472429
ANOSAT012693	Fgfr1op2	1261.97	0.145971	0.0905609	1.61186	0.106993	0.472739
ANOSAT013286	Coq2	74.4047	0.432446	0.26842	1.61108	0.107163	0.473313
ANOSAT005933	Ntn4	3498.9	0.180062	0.111868	1.60959	0.107486	0.474032
ANOSAT001844	Cct4	5638.61	0.141139	0.087715	1.60906	0.107603	0.47437
ANOSAT008442	Eif1ax	2577.26	0.120851	0.0751429	1.60828	0.107773	0.474764
ANOSAT005997	Rybp	5181.84	0.121724	0.0757729	1.60644	0.108178	0.47564
ANOSAT006089	Camk1	95.1921	0.361081	0.224794	1.60627	0.108214	0.47564
ANOSAT019039	Adal	336.06	0.228377	0.142169	1.60638	0.10819	0.47564
ANOSAT007379	Stag1	2085.4	0.155703	0.0969582	1.60587	0.108302	0.475852
ANOSAT001926	Dnajb9	676.359	0.163489	0.101937	1.60383	0.108752	0.476183
ANOSAT005610	Med7	191.316	0.320665	0.200022	1.60315	0.108902	0.476183
ANOSAT007174	Gmps	1644.44	0.132465	0.0825756	1.60416	0.108679	0.476183
ANOSAT019429	Hmgn5	727.949	0.179424	0.111816	1.60464	0.108573	0.476183
ANOSAT012344	Rpap3	1369.02	0.13445	0.0839018	1.60247	0.109051	0.476661
ANOSAT006984	Psmd1	4729.4	0.124227	0.0775462	1.60197	0.109162	0.476791
ANOSAT008331	Ube3a	2908.04	0.132864	0.0830261	1.60027	0.109539	0.47716
ANOSAT012483	Anapc4	211.708	0.306922	0.191743	1.60069	0.109445	0.47716
ANOSAT012971	Palld	13785	0.24136	0.150759	1.60097	0.109383	0.47716
ANOSAT014880	Cmtm7	1505.96	0.156541	0.0977988	1.60065	0.109455	0.47716
ANOSAT017124	Nme3	1072.28	0.160971	0.100599	1.60013	0.10957	0.47716
ANOSAT008867	Pomp	2470.35	0.141825	0.088706	1.59882	0.10986	0.477863
ANOSAT011414	Fam49b	683.463	0.198253	0.124041	1.59829	0.109977	0.477877
ANOSAT000474	Aqr	2081.32	0.149991	0.0939142	1.59711	0.110242	0.478188
ANOSAT012562	Tulp3	1240.42	0.157345	0.0985211	1.59706	0.110251	0.478188
ANOSAT020287	Hspa5	8031.01	0.20801	0.130215	1.59744	0.110167	0.478188
ANOSAT018723	Tnfaip8l3	839.671	0.190542	0.119355	1.59643	0.110394	0.478629
ANOSAT015153	Pdss1	295.439	0.217739	0.136415	1.59615	0.110455	0.478721
ANOSAT008449	Sms	490.347	0.242422	0.151903	1.5959	0.11051	0.478784
ANOSAT000393	Ltbp2	7018.72	0.193689	0.121533	1.59372	0.110999	0.479723
ANOSAT017537	Cunh8orf58	241.858	0.366795	0.230117	1.59395	0.110948	0.479723
ANOSAT005551	Canx	6784.65	0.161798	0.10156	1.59313	0.11113	0.479964
ANOSAT014841	Nphp3	855.857	0.175453	0.110192	1.59224	0.11133	0.480187
ANOSAT017297	Ccz1	2317.53	0.12254	0.0769728	1.59199	0.111387	0.480187
ANOSAT021554	Ptpn11	149.949	0.373479	0.234636	1.59173	0.111444	0.480187
ANOSAT000316	Psmc1	2292.47	0.175099	0.110092	1.59047	0.111728	0.481214
ANOSAT016794	Ift81	651.134	0.163095	0.102555	1.59031	0.111764	0.481214
ANOSAT006435	Zkscan8	179.124	0.268963	0.169173	1.58987	0.111864	0.481421
ANOSAT003800	Ercc6l2	837.154	0.18508	0.116489	1.58882	0.112101	0.481436
ANOSAT018696	Bloc1s6	491.579	0.179278	0.112835	1.58885	0.112094	0.481436
ANOSAT020331	Rxra	1228.94	0.219319	0.137985	1.58944	0.111961	0.481436
ANOSAT003514	Gpbp1	1428.49	0.158984	0.100136	1.58768	0.11236	0.481669
ANOSAT020039	Srsf1	3473.62	0.126231	0.0795204	1.5874	0.112422	0.481714
ANOSAT008222	Tpp2	2467.04	0.169316	0.1067	1.58684	0.112549	0.481783
ANOSAT016776	Rbm19	371.794	0.232165	0.146445	1.58534	0.112889	0.482714
ANOSAT002766	Wdr43	1004.07	0.151562	0.0956209	1.58503	0.112959	0.482806
ANOSAT001965	Esd	1562.01	0.145328	0.0917438	1.58407	0.113179	0.483251
ANOSAT017499	Dnaaf5	217.464	0.251097	0.158638	1.58283	0.113461	0.484106
ANOSAT010177	Cetn3	451.232	0.203684	0.128726	1.58231	0.113579	0.484197
ANOSAT007265	Irs1	1227.35	0.145122	0.091804	1.58078	0.113928	0.484474
ANOSAT008058	Nufip1	273.924	0.243855	0.154233	1.58108	0.113859	0.484474
ANOSAT013129	Rpl7l1	1942.57	0.168765	0.106708	1.58155	0.113752	0.484474
ANOSAT015075	Krit1	1026.54	0.159952	0.101303	1.57894	0.114351	0.485339
ANOSAT004927	Nabp2	2076.36	0.172689	0.10939	1.57866	0.114414	0.485366
ANOSAT010852	Fars2	218.556	0.281925	0.178873	1.57612	0.114998	0.486968
ANOSAT005060	Usp36	583.49	0.191921	0.121845	1.57512	0.115229	0.487262
ANOSAT005248	Slc16a5	245.358	0.344639	0.218829	1.57492	0.115274	0.487262
ANOSAT016960	Kntc1	1194.99	0.165095	0.104814	1.57512	0.115229	0.487262
ANOSAT000135	Timm9	169.238	0.279653	0.177975	1.57131	0.116111	0.489382
ANOSAT000779	Bdnf	90.8258	0.659667	0.420077	1.57035	0.116334	0.489404
ANOSAT001316	Esyt3	274.522	0.300037	0.191144	1.56969	0.116487	0.489404
ANOSAT005623	Ublcp1	1184.01	0.142353	0.0906872	1.56972	0.116481	0.489404
ANOSAT007367	Tra2b	2430.85	0.127264	0.0810849	1.56952	0.116527	0.489404
ANOSAT016512	Pwwp3a	444.948	0.209457	0.133444	1.56962	0.116503	0.489404
ANOSAT016959	Rsrc2	2293.7	0.118291	0.0753393	1.57011	0.116389	0.489404
ANOSAT005895	Uqcrc1	3249.56	0.112635	0.0718619	1.56738	0.117025	0.489928
ANOSAT013912	Rab35	1937.63	0.12234	0.0780207	1.56804	0.116872	0.489928
ANOSAT002634	Chrm3	74.0367	0.855312	0.54596	1.56662	0.117203	0.490145
ANOSAT002524	Tcp1	5687.94	0.114538	0.0731576	1.56564	0.117434	0.490596
ANOSAT008922	Cenpj	444.232	0.230167	0.147064	1.56509	0.117563	0.490714
ANOSAT008836	Nbea	986.194	0.145639	0.0931421	1.56362	0.117906	0.491111
ANOSAT012243	Tmtc2	736.862	0.172252	0.110114	1.56431	0.117745	0.491111
ANOSAT012312	Cand1	3188.35	0.141987	0.0908414	1.56302	0.118048	0.491111
ANOSAT012781	Trmu	153.286	0.320338	0.204923	1.56321	0.118002	0.491111
ANOSAT016193	Dhdds	502.251	0.209497	0.133987	1.56357	0.117919	0.491111
ANOSAT020226	Stxbp1	531.219	0.171765	0.109839	1.56379	0.117866	0.491111
ANOSAT012464	Pgm2	750.535	0.230101	0.147253	1.56262	0.118141	0.491117
ANOSAT014060	Hspbp1	405.105	0.188744	0.120852	1.56179	0.118339	0.491486
ANOSAT001861	Med4	207.781	0.272552	0.174692	1.56019	0.118715	0.492349
ANOSAT002596	Rhou	441.146	0.333612	0.213841	1.5601	0.118737	0.492349
ANOSAT007483	Poll	529.44	0.179916	0.115436	1.55858	0.119096	0.493352
ANOSAT003673	Riok2	938.624	0.144649	0.0929176	1.55675	0.119531	0.493835
ANOSAT009719	Ipo9	2490.62	0.17991	0.115573	1.55668	0.119548	0.493835
ANOSAT004765	Gtf2e2	1066.43	0.143443	0.0922246	1.55537	0.119859	0.494098
ANOSAT017703	Vsig10l2	78.9726	0.774389	0.498056	1.55482	0.119988	0.494443
ANOSAT008792	Atp1b1	1123.59	0.160381	0.103337	1.55201	0.120659	0.495998
ANOSAT010584	Dars2	223.758	0.246203	0.158625	1.55211	0.120637	0.495998
ANOSAT000938	Tollip	3301.19	0.135291	0.087399	1.54797	0.121629	0.497405
ANOSAT001063	Prpf19	1905.93	0.147841	0.095454	1.54881	0.121426	0.497405
ANOSAT001471	Mettl8	158.911	0.350122	0.226165	1.54808	0.121603	0.497405
ANOSAT014302	Phb	1764.29	0.140684	0.0909963	1.54604	0.122094	0.498769
ANOSAT001652	Tyw5	194.229	0.270408	0.175078	1.5445	0.122467	0.499946
ANOSAT012861	Tmem165	2095.65	0.144784	0.0937913	1.54369	0.122664	0.500233
ANOSAT001872	Rcbtb1	787.425	0.156764	0.101576	1.54332	0.122752	0.500239
ANOSAT007412	Ammecr1l	1496.46	0.13371	0.0866473	1.54316	0.122793	0.500239
ANOSAT014620	Uso1	3491.28	0.123948	0.0803786	1.54205	0.12306	0.50081
ANOSAT012503	Lap3	954.553	0.161229	0.104597	1.54143	0.123212	0.501084
ANOSAT015103	Mindy3	1282.72	0.152089	0.0988268	1.53895	0.123817	0.502504
ANOSAT010135	Nrdc	3953.51	0.148859	0.0967741	1.53821	0.123998	0.502636
ANOSAT010810	Vps4b	2930.85	0.125943	0.081881	1.53812	0.12402	0.502636
ANOSAT000098	Gng2	579.897	0.228485	0.148624	1.53734	0.124211	0.502891
ANOSAT013310	Fras1	352.4	0.94652	0.615881	1.53685	0.124329	0.503117
ANOSAT014830	Sacm1l	2637.67	0.129344	0.0841787	1.53654	0.124405	0.50316
ANOSAT004909	Atp5f1b	11024.5	0.115737	0.0753545	1.5359	0.124564	0.503287
ANOSAT008552	Prdm15	647.953	0.174302	0.113507	1.53561	0.124635	0.503334
ANOSAT004415	Taz	191.228	0.276034	0.180005	1.53348	0.125157	0.50482
ANOSAT000759	Prmt3	273.67	0.268614	0.175361	1.53178	0.125578	0.505652
ANOSAT002691	Gpatch11	665.604	0.157446	0.102813	1.53138	0.125675	0.505754
ANOSAT010680	Rgs2	235.721	0.244771	0.159861	1.53115	0.125732	0.505754
ANOSAT014354	Naglu	1511.23	0.127572	0.0833611	1.53036	0.125929	0.506202
ANOSAT010978	Fam210a	1221.34	0.178086	0.116499	1.52865	0.126352	0.506895
ANOSAT011292	Uqcrb	894.077	0.155252	0.101555	1.52874	0.126328	0.506895
ANOSAT014478	Dnajc7	3279.51	0.116415	0.0761964	1.52783	0.126554	0.507505
ANOSAT001957	Matr3	5874.74	0.109312	0.0715912	1.5269	0.126787	0.507558
ANOSAT005762	Rrp9	198.885	0.253608	0.166074	1.52708	0.126741	0.507558
ANOSAT014672	Brd9	1051.02	0.148475	0.0972331	1.527	0.12676	0.507558
ANOSAT021315	Wrap73	255.037	0.237058	0.155346	1.526	0.12701	0.508128
ANOSAT004730	Zbtb5	666.216	0.159289	0.104418	1.52549	0.127137	0.508289
ANOSAT011143	Sdcbp	6690.61	0.110934	0.072715	1.5256	0.127111	0.508289
ANOSAT005679	Rmnd5b	1340.4	0.135226	0.0886666	1.5251	0.127234	0.508505
ANOSAT016811	Cbh12orf65	563.893	0.212046	0.139073	1.52471	0.127331	0.50855
ANOSAT010748	Slc39a6	1633.71	0.196189	0.128693	1.52448	0.12739	0.508608
ANOSAT016934	Anapc5	491.286	0.201325	0.132076	1.52431	0.127432	0.508608
ANOSAT007876	Slc22a15	98.6558	0.383043	0.251346	1.52397	0.127516	0.508772
ANOSAT014475	Acly	5918.38	0.192986	0.126763	1.52242	0.127904	0.509801
ANOSAT016753	Pxn	706.965	0.170778	0.112193	1.52218	0.127963	0.509867
ANOSAT013769	Hnrnpc	1765.71	0.147879	0.0972052	1.5213	0.128184	0.510157
ANOSAT014033	Cacng7	179.046	0.321207	0.211098	1.5216	0.12811	0.510157
ANOSAT005363	Prdx2	955.968	0.158966	0.104625	1.51938	0.128667	0.511117
ANOSAT006133	Znf75d	382.719	0.230156	0.151516	1.51902	0.128757	0.51113
ANOSAT018333	Pdp2	144.381	0.399918	0.263252	1.51915	0.128725	0.51113
ANOSAT007176	C3orf33	89.585	0.350222	0.23065	1.51842	0.12891	0.511353
ANOSAT010107	Cyp4a11	92.607	0.563042	0.370802	1.51845	0.128902	0.511353
ANOSAT020718	Anp32e	1661.27	0.148743	0.0979678	1.51828	0.128943	0.511353
ANOSAT009679	E2f1	199.67	0.312814	0.206146	1.51744	0.129156	0.511637
ANOSAT013377	Cct7	3887.78	0.125175	0.0824978	1.51731	0.129188	0.511637
ANOSAT014915	Rab5a	2823.29	0.149296	0.0983919	1.51736	0.129175	0.511637
ANOSAT001443	Stk39	278.947	0.249957	0.164805	1.51668	0.129348	0.511789
ANOSAT007867	Dnajc12	124.293	0.35123	0.231583	1.51665	0.129356	0.511789
ANOSAT019930	Pafah1b1	8309.65	0.129827	0.0855933	1.51678	0.129321	0.511789
ANOSAT004398	Ccdc22	1294.54	0.154816	0.102221	1.51453	0.129892	0.513048
ANOSAT005183	Mfsd11	1157.28	0.136335	0.0900415	1.51414	0.129991	0.513097
ANOSAT004491	Naa50	3050.1	0.152249	0.100714	1.5117	0.13061	0.513994
ANOSAT010241	Serbp1	10880.5	0.106265	0.0702362	1.51296	0.130289	0.513994
ANOSAT014629	Sult1b1	480.12	0.265322	0.175375	1.51288	0.130309	0.513994
ANOSAT016799	Denr	2082.87	0.129445	0.085625	1.51177	0.130593	0.513994
ANOSAT007792	P4ha1	4735.2	0.155274	0.102733	1.51143	0.13068	0.514097
ANOSAT015807	Pinlyp	231.75	0.314536	0.208182	1.51087	0.130821	0.514479
ANOSAT019377	Psmd10	546.163	0.174723	0.115694	1.51022	0.130988	0.514967
ANOSAT021130	Ndufs2	1044.67	0.14155	0.0937895	1.50923	0.13124	0.515286
ANOSAT004602	Elof1	1273.58	0.141191	0.0937137	1.50662	0.131908	0.516574
ANOSAT006026	Adamts9	752.728	0.261486	0.173564	1.50657	0.131922	0.516574
ANOSAT011317	Ywhaz	12170.1	0.111317	0.0738682	1.50696	0.13182	0.516574
ANOSAT006477	Znf483	1529.42	0.137503	0.0913384	1.50542	0.132216	0.517552
ANOSAT001005	Pgghg	834.884	0.193441	0.128646	1.50368	0.132665	0.518282
ANOSAT012176	Actr6	1790.74	0.160337	0.106639	1.50356	0.132696	0.518282
ANOSAT019269	Ncbp2	704.851	0.162436	0.108	1.50403	0.132573	0.518282
ANOSAT013138	Mettl14	2272.4	0.130144	0.0865954	1.50289	0.132867	0.518414
ANOSAT006231	Cchcr1	117.939	0.351703	0.234181	1.50184	0.133139	0.518588
ANOSAT013948	Loc110081800	69.4965	0.40995	0.272962	1.50186	0.133134	0.518588
ANOSAT005953	Mbd4	286.536	0.250466	0.166878	1.50089	0.133385	0.519031
ANOSAT007881	Nrbf2	814.377	0.160112	0.106671	1.50098	0.13336	0.519031
ANOSAT017002	Ung	101.345	0.356751	0.237998	1.49897	0.133883	0.520454
ANOSAT008400	Rab9a	1004.05	0.147293	0.0983001	1.4984	0.13403	0.5208
ANOSAT009025	Prss23	2605.9	0.14588	0.097376	1.49811	0.134104	0.5208
ANOSAT013652	Vamp2	5304.93	0.114383	0.0764171	1.49683	0.134437	0.521751
ANOSAT005945	Nr2c2	1036.94	0.188994	0.12633	1.49603	0.134646	0.52179
ANOSAT008920	Mphosph8	1173.65	0.156578	0.104658	1.49609	0.134629	0.52179
ANOSAT021793	C9orf78	169.335	0.312984	0.209206	1.49606	0.134639	0.52179
ANOSAT002477	Mthfd1l	1302.01	0.178851	0.119676	1.49446	0.135056	0.522777
ANOSAT019797	Tbx2	343.038	0.389923	0.261188	1.49288	0.135468	0.524029
ANOSAT004687	Fnta	1195.96	0.143056	0.095892	1.49184	0.135741	0.524054
ANOSAT008934	Atm	1137.53	0.172409	0.115551	1.49206	0.135684	0.524054
ANOSAT019988	Aatf	429.529	0.210063	0.140769	1.49226	0.135631	0.524054
ANOSAT012748	Pus7	645.498	0.152724	0.102479	1.49029	0.136147	0.525278
ANOSAT011772	Atp5f1c	4956.47	0.118954	0.0798654	1.48943	0.136375	0.525985
ANOSAT005569	Arsi	11381.5	0.723101	0.485809	1.48845	0.136633	0.526491
ANOSAT005884	Slmap	17170.5	0.145904	0.0980354	1.48828	0.136676	0.526491
ANOSAT009878	Snrpe	795.642	0.173798	0.11678	1.48825	0.136684	0.526491
ANOSAT001229	Usp37	614.381	0.180621	0.121487	1.48675	0.13708	0.527824
ANOSAT005652	Znf346	1574.59	0.137581	0.0925585	1.48643	0.137166	0.527831
ANOSAT006704	Loc100558598	109.127	0.380905	0.256288	1.48624	0.137215	0.527847
ANOSAT010907	Kdm1b	1057.57	0.131738	0.0887087	1.48506	0.137528	0.528362
ANOSAT020952	Wdr74	299.685	0.227775	0.153368	1.48515	0.137504	0.528362
ANOSAT003741	Snx2	6019.94	0.13413	0.0904106	1.48356	0.137924	0.529452
ANOSAT008640	Atp5pf	3475.04	0.108153	0.072905	1.48348	0.137946	0.529452
ANOSAT018535	Chd9	3279.35	0.166787	0.112454	1.48316	0.138032	0.529595
ANOSAT004497	Rabl3	422.505	0.19766	0.133334	1.48245	0.138221	0.529819
ANOSAT012393	Met	814.141	0.205846	0.13884	1.48261	0.138177	0.529819
ANOSAT010938	Txnl4a	527.719	0.200808	0.135493	1.48206	0.138326	0.530046
ANOSAT003566	Bhmt	4015.58	0.228049	0.154062	1.48024	0.138808	0.530402
ANOSAT018964	Chsy1	1422.52	0.180361	0.121824	1.48051	0.138738	0.530402
ANOSAT001904	Cenpq	206.825	0.29068	0.196514	1.47918	0.139092	0.530651
ANOSAT011129	Tgs1	743.628	0.166982	0.112894	1.4791	0.139113	0.530651
ANOSAT003015	Erlec1	1297.97	0.133593	0.0903808	1.47811	0.139377	0.531316
ANOSAT012991	Naf1	714.697	0.162521	0.110036	1.47698	0.13968	0.532301
ANOSAT014210	Slc27a5	509.169	0.217484	0.147321	1.47626	0.139874	0.532868
ANOSAT002843	Gpatch2	328.151	0.207666	0.140739	1.47555	0.140066	0.533425
ANOSAT004755	Aptx	122.543	0.369825	0.250809	1.47453	0.140339	0.53381
ANOSAT005239	Grb2	4715.16	0.111034	0.0753119	1.47432	0.140396	0.53381
ANOSAT016263	Trnau1ap	517.39	0.181605	0.123178	1.47433	0.140394	0.53381
ANOSAT016336	Gltp	148.569	0.279934	0.189899	1.47412	0.140449	0.53381
ANOSAT000067	Dmac2l	567.248	0.17169	0.116561	1.47295	0.140763	0.534031
ANOSAT007159	Gfm1	382.135	0.19985	0.135657	1.4732	0.140697	0.534031
ANOSAT017247	Abat	820.713	0.198026	0.13442	1.47319	0.140701	0.534031
ANOSAT011313	Rnf19a	4301.15	0.143958	0.0977717	1.47239	0.140917	0.534081
ANOSAT000431	Mbip	535.14	0.164253	0.111898	1.46788	0.142136	0.53449
ANOSAT002586	Urb2	305.467	0.218127	0.148273	1.47112	0.14126	0.53449
ANOSAT002631	Mtr	1462.34	0.152598	0.104016	1.46706	0.14236	0.53449
ANOSAT005511	Txndc15	942.262	0.135822	0.0925266	1.46792	0.142126	0.53449
ANOSAT008159	Cln5	678.716	0.14405	0.0981472	1.46769	0.142187	0.53449
ANOSAT008207	Stk24	859.115	0.16152	0.109991	1.46848	0.141974	0.53449
ANOSAT009542	Aurka	361.252	0.223007	0.151999	1.46716	0.142332	0.53449
ANOSAT010169	Cyb5rl	114.554	0.327532	0.223134	1.46788	0.142138	0.53449
ANOSAT020854	Igsf8	210.384	0.345894	0.235718	1.46741	0.142265	0.53449
ANOSAT005754	Manf	936.345	0.18778	0.128068	1.46625	0.14258	0.53472
ANOSAT006166	Gnl1	1486.11	0.123486	0.0842394	1.46589	0.142678	0.534918
ANOSAT016894	Sdf2l1	473.349	0.172136	0.117444	1.46568	0.142735	0.534962
ANOSAT005538	Col23a1	13749.4	0.179138	0.122446	1.46299	0.14347	0.536863
ANOSAT004035	Phb2	2555.72	0.124506	0.0851893	1.46152	0.143874	0.537864
ANOSAT009586	Eya2	2460.4	0.13818	0.0946198	1.46037	0.144188	0.538561
ANOSAT008853	Hsph1	601.293	0.178739	0.122439	1.45982	0.14434	0.538907
ANOSAT014844	Dnajc13	4062.44	0.119113	0.081636	1.45908	0.144543	0.539001
ANOSAT010923	Acot13	114.956	0.289852	0.19877	1.45823	0.144777	0.539363
ANOSAT018589	Cenpt	166.303	0.275623	0.189166	1.45704	0.145104	0.539977
ANOSAT000922	Mrpl23	1060.69	0.146029	0.10042	1.45418	0.145897	0.541307
ANOSAT008037	Hif1an	2336.52	0.129218	0.0888654	1.45408	0.145924	0.541307
ANOSAT014341	Tbkbp1	258.196	0.275848	0.189692	1.45419	0.145894	0.541307
ANOSAT021545	Sdf4	1157.73	0.127699	0.0878445	1.45369	0.146033	0.541307
ANOSAT000203	Trmt61a	142.313	0.30689	0.211194	1.45312	0.146191	0.541552
ANOSAT001201	Ttll4	1842.69	0.157227	0.108331	1.45136	0.14668	0.541755
ANOSAT006787	Loc107982291	158.336	0.256833	0.176891	1.45193	0.146521	0.541755
ANOSAT007667	Bccip	841.385	0.155792	0.107393	1.45067	0.146873	0.541755
ANOSAT011170	Sgk3	681.346	0.183688	0.126618	1.45073	0.146856	0.541755
ANOSAT011959	Hsp90b1	11520.4	0.155731	0.107355	1.45061	0.146888	0.541755
ANOSAT013435	Cyp26b1	1062.63	0.256015	0.176344	1.45179	0.146559	0.541755
ANOSAT014805	Glb1	5590.71	0.104294	0.0718031	1.4525	0.146363	0.541755
ANOSAT016998	Svop	298.117	0.241058	0.166098	1.4513	0.146698	0.541755
ANOSAT006013	Tmf1	1834.03	0.129255	0.0891581	1.44973	0.147135	0.541875
ANOSAT007250	Dner	252.181	0.330955	0.228271	1.44983	0.147106	0.541875
ANOSAT011439	Col22a1	1534.32	0.155145	0.107102	1.44858	0.147455	0.542448
ANOSAT016333	Ankle1	196.95	0.270713	0.186924	1.44825	0.147548	0.542461
ANOSAT000640	Fut8	1456.13	0.137948	0.0952998	1.44752	0.147752	0.542532
ANOSAT003047	Xpo1	5467.73	0.125699	0.0868158	1.44788	0.147651	0.542532
ANOSAT008210	Ubac2	150.539	0.274872	0.189952	1.44706	0.147881	0.542532
ANOSAT018575	Pop4	322.55	0.219589	0.151728	1.44726	0.147825	0.542532
ANOSAT020214	Pex1	109.591	0.298915	0.206562	1.44709	0.14787	0.542532
ANOSAT009700	Phf20	3250.94	0.145689	0.100793	1.44542	0.14834	0.543042
ANOSAT012004	Txn2	1015.7	0.159114	0.110063	1.44567	0.148271	0.543042
ANOSAT014744	Mplkip	391.766	0.223087	0.154503	1.44391	0.148766	0.543042
ANOSAT002260	Mtres1	482.704	0.166499	0.115353	1.44338	0.148914	0.543119
ANOSAT000969	Irf7	567.882	0.217833	0.150999	1.44261	0.14913	0.543363
ANOSAT015373	Nacad	200.822	0.335108	0.232312	1.44249	0.149165	0.543363
ANOSAT017008	Mmab	281.276	0.268755	0.186307	1.44253	0.149152	0.543363
ANOSAT001858	Rb1	1504.2	0.14362	0.099608	1.44185	0.149345	0.543637
ANOSAT018268	Prmt7	463.201	0.184436	0.127951	1.44145	0.149456	0.543637
ANOSAT008908	Sap18	1439.19	0.125709	0.0872585	1.44065	0.149683	0.543909
ANOSAT000977	Rnh1	6471.69	0.124756	0.0866431	1.43989	0.1499	0.544194
ANOSAT020228	Niban2	6349.13	0.135039	0.0937757	1.44002	0.149861	0.544194
ANOSAT000403	Bbof1	242.919	0.221657	0.153998	1.43935	0.150053	0.544581
ANOSAT005290	Luc7l3	1915.22	0.133412	0.0927608	1.43824	0.150367	0.545554
ANOSAT010161	Ndc1	425.721	0.265937	0.184991	1.43757	0.150556	0.545738
ANOSAT015870	Psmc4	1978.82	0.127819	0.0889106	1.43762	0.150543	0.545738
ANOSAT013809	Nop10	677.153	0.155531	0.108215	1.43724	0.15065	0.545755
ANOSAT016821	Gtf2h3	911.644	0.1579	0.109972	1.43582	0.151054	0.546868
ANOSAT001540	Cwc22	842.152	0.148749	0.103701	1.43441	0.151455	0.547442
ANOSAT003706	Epb41l4a	84.7219	0.369824	0.257712	1.43503	0.15128	0.547442
ANOSAT010138	Zfyve9	619.128	0.156885	0.109378	1.43433	0.151477	0.547442
ANOSAT004943	Rnd1	467.371	0.205098	0.143096	1.43329	0.151774	0.547697
ANOSAT010791	Rpl13	974.962	0.133821	0.0933703	1.43323	0.151793	0.547697
ANOSAT019469	Rbmx2	308.62	0.211063	0.147334	1.43255	0.151985	0.548008
ANOSAT004745	Ncbp1	1359	0.143449	0.100205	1.43156	0.15227	0.548575
ANOSAT005113	Elac2	716.979	0.209399	0.146485	1.42949	0.152865	0.54955
ANOSAT007200	Eif2a	770.497	0.160066	0.1121	1.42788	0.153327	0.550207
ANOSAT012558	Fkbp4	4462.33	0.112959	0.0791528	1.4271	0.15355	0.550497
ANOSAT011583	Plec	38737.8	0.142472	0.0999387	1.42559	0.153986	0.551063
ANOSAT014738	Psma2	2828.48	0.119547	0.0838513	1.4257	0.153954	0.551063
ANOSAT018941	Nr2f2	1251.63	0.150654	0.105856	1.4232	0.154679	0.551871
ANOSAT020251	Phf19	209.184	0.284674	0.200003	1.42335	0.154636	0.551871
ANOSAT010258	Zranb2	2231.88	0.125078	0.0878985	1.42299	0.15474	0.551922
ANOSAT008282	Mrps9	538.669	0.175247	0.123172	1.42278	0.1548	0.551969
ANOSAT004498	Gtf2e1	832.528	0.152005	0.106919	1.42168	0.15512	0.552566
ANOSAT014171	Arhgef40	6325.73	0.41997	0.295463	1.4214	0.155202	0.552566
ANOSAT010685	Cdc73	793.802	0.149285	0.105054	1.42103	0.155307	0.552609
ANOSAT008102	Mtg1	631.678	0.184634	0.129986	1.42041	0.155488	0.553086
ANOSAT009514	Ctsz	4462.43	0.125719	0.088572	1.41939	0.155784	0.553473
ANOSAT001961	Dnajc18	432.73	0.189549	0.133564	1.41917	0.155851	0.553541
ANOSAT008608	Ifnar1	1080.44	0.190719	0.134501	1.41798	0.156198	0.553775
ANOSAT011876	Slc6a12	453.206	0.303576	0.214174	1.41743	0.156358	0.554067
ANOSAT005105	Akap8	355.373	0.202537	0.143104	1.41531	0.156978	0.55582
ANOSAT015371	Gtf2ird2	108.775	0.307718	0.217503	1.41478	0.157134	0.556094
ANOSAT012124	Luc7l2	2335.97	0.112687	0.079691	1.41405	0.157347	0.556589
ANOSAT013585	Tp53	1937.39	0.127936	0.0905102	1.4135	0.157508	0.556914
ANOSAT009850	Nucks1	142.847	0.33363	0.236135	1.41288	0.157692	0.557067
ANOSAT017327	Tfap4	118.063	0.289729	0.205175	1.41211	0.157918	0.557697
ANOSAT008052	Dnajc15	296.755	0.207908	0.1473	1.41145	0.158111	0.557878
ANOSAT010667	Hmcn1	25423.5	0.247862	0.175583	1.41165	0.158053	0.557878
ANOSAT010956	Cndp2	2242.04	0.107537	0.0762337	1.41062	0.158356	0.558407
ANOSAT000914	Tssc4	938.693	0.140866	0.0998833	1.4103	0.158451	0.558576
ANOSAT008118	Aamp	1537.74	0.15229	0.108227	1.40713	0.159388	0.560921
ANOSAT009779	Olfml3	7796.92	0.12424	0.0885335	1.40331	0.160523	0.563359
ANOSAT004195	C12orf10	454.264	0.19165	0.136605	1.40295	0.160631	0.56357
ANOSAT004247	Mfsd5	558.282	0.1636	0.1168	1.40069	0.161308	0.565105
ANOSAT007685	Ppp2r2d	2501.03	0.134007	0.0956663	1.40078	0.161281	0.565105
ANOSAT012215	Eea1	2286.16	0.133412	0.0952751	1.40028	0.16143	0.565195
ANOSAT002465	Ust	1724.52	0.145127	0.103726	1.39914	0.161772	0.565891
ANOSAT002742	Btbd9	310.546	0.213172	0.152522	1.39765	0.162219	0.566848
ANOSAT012360	Pphln1	798.138	0.136654	0.0977785	1.39759	0.162238	0.566848
ANOSAT001294	Ccdc14	197.85	0.258558	0.185175	1.39629	0.162627	0.567536
ANOSAT000524	Chac1	221.223	0.335539	0.241127	1.39155	0.16406	0.567991
ANOSAT001111	Timm10	318.433	0.201459	0.144397	1.39517	0.162964	0.567991
ANOSAT002383	Enpp1	6159.56	0.125925	0.0903916	1.39311	0.163587	0.567991
ANOSAT002695	Nanp	202.82	0.272531	0.195697	1.39262	0.163735	0.567991
ANOSAT003971	Dnajc25	951.677	0.160077	0.114878	1.39345	0.163484	0.567991
ANOSAT005546	Adamts2	26716.2	0.202785	0.14548	1.3939	0.163347	0.567991
ANOSAT006406	Zscan2	118.947	0.321553	0.230423	1.39549	0.162867	0.567991
ANOSAT008068	Ctbp1	5731.17	0.0932192	0.0669708	1.39194	0.163941	0.567991
ANOSAT008782	Cpox	717.151	0.253531	0.182283	1.39086	0.164267	0.567991
ANOSAT011019	Zbtb14	496.43	0.186465	0.133955	1.392	0.163923	0.567991
ANOSAT011025	Myl12b	20640.7	0.10304	0.0740132	1.39219	0.163865	0.567991
ANOSAT012411	Fam3c	2317.8	0.124188	0.089123	1.39345	0.163484	0.567991
ANOSAT012808	Atp8a1	765.869	0.641039	0.460811	1.39111	0.164191	0.567991
ANOSAT013257	Herc6	375.061	0.222268	0.159642	1.39229	0.163836	0.567991
ANOSAT017586	Loxl2	416.209	0.369859	0.265908	1.39093	0.164248	0.567991
ANOSAT018740	Secisbp2l	2389.1	0.127192	0.0913254	1.39273	0.1637	0.567991
ANOSAT005449	Sfxn1	1940.83	0.176488	0.126969	1.39001	0.164526	0.568449
ANOSAT007569	Acsl5	932.634	0.144359	0.103915	1.38921	0.16477	0.568795
ANOSAT001093	Dtx4	134.355	0.34437	0.247938	1.38894	0.164852	0.568856
ANOSAT006870	Mr1	1287.93	0.152301	0.109661	1.38883	0.164885	0.568856
ANOSAT011963	Nfyb	1270.91	0.123447	0.0889179	1.38832	0.165039	0.569224
ANOSAT002253	Prep	1802.78	0.159502	0.114959	1.38746	0.165302	0.569482
ANOSAT005260	Fdxr	292.392	0.223904	0.161395	1.38731	0.165348	0.569482
ANOSAT011696	Smo	1758.01	0.22107	0.159355	1.38728	0.165355	0.569482
ANOSAT003709	Reep5	3495.04	0.119063	0.0859147	1.38582	0.165801	0.569523
ANOSAT007558	Smndc1	2277.44	0.115276	0.0831463	1.38642	0.165617	0.569523
ANOSAT010219	Pgm1	1258.85	0.129322	0.0932716	1.38651	0.165593	0.569523
ANOSAT012620	Nup50	1384.76	0.146519	0.105744	1.3856	0.165869	0.569591
ANOSAT018345	Mphosph6	354.674	0.20025	0.144592	1.38494	0.166072	0.57012
ANOSAT007050	Psmd2	5537.15	0.0973558	0.0703079	1.38471	0.166142	0.570196
ANOSAT013008	Gucy1b1	1034.18	0.261318	0.188882	1.3835	0.166513	0.570472
ANOSAT017069	Cluap1	225.665	0.24327	0.175979	1.38238	0.166856	0.571316
ANOSAT002575	C1h1orf131	485.758	0.165055	0.119465	1.38163	0.167086	0.571688
ANOSAT002717	Polh	676.928	0.159401	0.11536	1.38176	0.167044	0.571688
ANOSAT002915	Srbd1	650.182	0.215064	0.155755	1.38078	0.167347	0.571798
ANOSAT014592	Mrpl35	337.588	0.201327	0.145905	1.37985	0.167633	0.571911
ANOSAT016064	Txlna	2437.36	0.106319	0.0770775	1.37937	0.16778	0.572157
ANOSAT010896	Dtnbp1	313.812	0.195895	0.14206	1.37896	0.167906	0.572421
ANOSAT002288	Gtf3c6	573.296	0.191016	0.138552	1.37866	0.168	0.572429
ANOSAT005956	Sec13	1844.87	0.134703	0.0977071	1.37864	0.168005	0.572429
ANOSAT008112	Pdlim1	1015.65	0.135981	0.0986844	1.37794	0.168222	0.572979
ANOSAT008600	Cryzl1	535.567	0.156613	0.113669	1.37781	0.168263	0.572979
ANOSAT010328	Selenof	3985.06	0.0948679	0.0688806	1.37728	0.168426	0.573366
ANOSAT000130	Psma3	2189.84	0.130564	0.0948666	1.37629	0.168731	0.57391
ANOSAT006399	Zscan16	318.228	0.188714	0.137137	1.37609	0.168792	0.573953
ANOSAT002991	Entpd6	321.715	0.200984	0.146107	1.37559	0.168948	0.574223
ANOSAT013864	Vkorc1	339.843	0.204716	0.149007	1.37386	0.169484	0.575641
ANOSAT002539	Qki	10125.7	0.127978	0.0932024	1.37312	0.169714	0.576256
ANOSAT000303	Cpsf2	1292.24	0.116401	0.084899	1.37105	0.170359	0.57778
ANOSAT002155	Mto1	432.626	0.165835	0.120974	1.37083	0.170427	0.577846
ANOSAT003693	Thsd4	94.1927	0.450004	0.328411	1.37025	0.170609	0.577966
ANOSAT011134	Sdr16c5	310.989	0.204339	0.149372	1.36799	0.171316	0.579694
ANOSAT002152	Kcnq5	632.659	0.224947	0.16448	1.36763	0.171428	0.579909
ANOSAT015225	Nom1	903.536	0.15459	0.113106	1.36677	0.171698	0.580323
ANOSAT002035	Adam17	2370.84	0.0996622	0.0729336	1.36648	0.171789	0.580463
ANOSAT007162	Rsrc1	541.658	0.174787	0.127926	1.36632	0.171839	0.580467
ANOSAT017134	Rnps1	1761.54	0.108401	0.0793518	1.36608	0.171915	0.580557
ANOSAT001821	Rab1a	2770.94	0.118324	0.0866317	1.36583	0.171992	0.580651
ANOSAT014265	Ccdc47	3064.78	0.124115	0.0909374	1.36484	0.172303	0.58139
ANOSAT014446	Stard3	1591.81	0.11075	0.0811464	1.36482	0.172309	0.58139
ANOSAT003505	Mtrex	1328.38	0.145538	0.106683	1.36421	0.172502	0.581873
ANOSAT000293	Ubr7	498.759	0.156912	0.115124	1.36298	0.172889	0.582124
ANOSAT004742	Tdrd7	169.671	0.248945	0.182668	1.36283	0.172936	0.582124
ANOSAT010440	Crnkl1	858.193	0.12958	0.0950416	1.3634	0.172756	0.582124
ANOSAT013820	Ttc5	500.215	0.156768	0.114964	1.36363	0.172683	0.582124
ANOSAT002408	Ifngr1	775.932	0.145678	0.107037	1.361	0.173513	0.583283
ANOSAT016120	Gale	1011.04	0.17247	0.126709	1.36114	0.173468	0.583283
ANOSAT016886	Mrpl40	486.117	0.164563	0.121084	1.35909	0.174119	0.584823
ANOSAT013334	Rufy3	1210.74	0.120659	0.0888376	1.3582	0.174401	0.585435
ANOSAT010756	Nfx1	1155.82	0.152173	0.112078	1.35774	0.174546	0.585588
ANOSAT008778	Cmss1	225.295	0.231857	0.170875	1.35688	0.17482	0.585794
ANOSAT015026	Phf14	3217.53	0.121842	0.0898028	1.35677	0.174855	0.585794
ANOSAT018960	Aldh1a3	414.266	0.191306	0.140988	1.35689	0.174815	0.585794
ANOSAT004290	Abca5	654.878	0.165555	0.122168	1.35513	0.175375	0.58683
ANOSAT004496	Hgd	168.023	0.374451	0.276373	1.35487	0.175457	0.58683
ANOSAT016125	Asap3	255.52	0.218302	0.161081	1.35523	0.175343	0.58683
ANOSAT017115	Gspt1	2670.22	0.129046	0.095244	1.3549	0.175449	0.58683
ANOSAT019627	Radx	162.159	0.291077	0.214939	1.35423	0.175662	0.586961
ANOSAT013160	Elovl6	108.581	0.402892	0.298259	1.35081	0.176755	0.589265
ANOSAT015161	Ptchd3	172.896	0.260525	0.192927	1.35038	0.176894	0.589282
ANOSAT010175	Ttc4	941.708	0.13806	0.102301	1.34955	0.177161	0.589836
ANOSAT003442	Lmbrd2	514.73	0.191159	0.141763	1.34844	0.177517	0.590689
ANOSAT015104	Pter	1006.8	0.132301	0.0981256	1.34828	0.177568	0.590691
ANOSAT004185	Eef1akmt3	551.621	0.176942	0.131322	1.34739	0.177855	0.591315
ANOSAT014886	Stt3b	3630.8	0.112774	0.0838005	1.34574	0.178387	0.592248
ANOSAT006156	Vars2	196.606	0.259979	0.193362	1.34452	0.178779	0.592884
ANOSAT013073	Elmod2	1488.98	0.177201	0.131908	1.34337	0.179152	0.593954
ANOSAT004141	Imp4	233.289	0.226487	0.168727	1.34233	0.179489	0.59453
ANOSAT011370	Tnfrsf11b	109.691	0.571439	0.425729	1.34226	0.179512	0.59453
ANOSAT016896	Ydjc	297.086	0.220937	0.164607	1.34221	0.179527	0.59453
ANOSAT016874	Arvcf	533.009	0.191845	0.14303	1.34129	0.179827	0.594952
ANOSAT009060	Alg8	303.468	0.206411	0.153992	1.3404	0.180115	0.595475
ANOSAT015962	Lin37	178.13	0.235386	0.175606	1.34042	0.180108	0.595475
ANOSAT009770	Sike1	248.884	0.19796	0.148083	1.33682	0.181282	0.597827
ANOSAT000415	Sec23a	3608.42	0.110151	0.0824426	1.33609	0.18152	0.598179
ANOSAT021110	Stip1	2411.7	0.12389	0.0927374	1.33592	0.181576	0.598179
ANOSAT009874	Etnk2	178.471	0.264688	0.198441	1.33384	0.182256	0.600032
ANOSAT007410	Wdr33	1541.48	0.132346	0.0992646	1.33327	0.182443	0.600403
ANOSAT006094	Mtmr14	1286	0.117013	0.0878705	1.33166	0.182973	0.600717
ANOSAT019454	Nhsl2	439.408	0.225062	0.168992	1.33179	0.18293	0.600717
ANOSAT014624	Hgsnat	2516	0.106256	0.0798576	1.33056	0.183333	0.601564
ANOSAT005708	Emc3	2174.86	0.114185	0.0858428	1.33016	0.183466	0.601834
ANOSAT012694	Ints13	1585.5	0.110436	0.083054	1.32969	0.183621	0.602157
ANOSAT016797	Arpc3	4204.63	0.111042	0.0835248	1.32945	0.183698	0.602157
ANOSAT017172	Plk1	784.59	0.162699	0.122425	1.32897	0.183858	0.602438
ANOSAT012286	Tspan8	2518.57	0.177172	0.133439	1.32774	0.184264	0.602641
ANOSAT013701	Myh6	10960.2	0.151986	0.114459	1.32786	0.184224	0.602641
ANOSAT015663	Snrpd2	961.766	0.175288	0.132021	1.32773	0.184269	0.602641
ANOSAT011460	Arc	127.212	0.631745	0.476074	1.32699	0.184512	0.60281
ANOSAT018661	Zfand6	716.72	0.1396	0.105204	1.32694	0.18453	0.60281
ANOSAT010172	Acot11	237.928	0.193399	0.145772	1.32673	0.184599	0.602871
ANOSAT010009	Slc6a17	96.7423	0.461131	0.347742	1.32607	0.184816	0.603197
ANOSAT010783	Basp1	4120.93	0.145013	0.109365	1.32596	0.184852	0.603197
ANOSAT002163	Tmem30a	6145.7	0.0912464	0.0688742	1.32483	0.185229	0.603758
ANOSAT008443	Rps6ka3	3382.7	0.14651	0.110575	1.32498	0.185179	0.603758
ANOSAT009782	Dclre1b	82.7149	0.338317	0.255425	1.32452	0.185329	0.603917
ANOSAT019938	Ift20	519.24	0.153193	0.115709	1.32396	0.185517	0.604363
ANOSAT009486	Adrm1	2535.88	0.0960749	0.0726064	1.32323	0.185759	0.604685
ANOSAT011355	Ebag9	705.039	0.171079	0.129274	1.32338	0.185707	0.604685
ANOSAT019481	Drp2	103.448	0.721332	0.545143	1.3232	0.185769	0.604685
ANOSAT014948	Hoxa11	227.308	0.259948	0.196553	1.32254	0.18599	0.60507
ANOSAT014355	Kat2a	479.654	0.209548	0.158496	1.3221	0.186134	0.605372
ANOSAT005937	Lsm3	278.117	0.206748	0.156429	1.32167	0.186276	0.605395
ANOSAT010332	Pkn2	1420.92	0.144408	0.109283	1.32142	0.186362	0.605446
ANOSAT004668	Tubb4a	3573.19	0.116316	0.0880342	1.32126	0.186414	0.605449
ANOSAT001922	Snap25	531.158	0.237363	0.179746	1.32055	0.186653	0.605713
ANOSAT002027	Trib2	794.151	0.14471	0.109586	1.32051	0.186664	0.605713
ANOSAT002358	Hint3	82.7988	0.334727	0.253533	1.32025	0.186752	0.605713
ANOSAT007320	Septin2	6350.81	0.151747	0.115039	1.31909	0.18714	0.606305
ANOSAT015708	Axl	2631.18	0.184152	0.13989	1.3164	0.188039	0.607884
ANOSAT001487	Map3k20	400.298	0.223284	0.169747	1.31539	0.188379	0.608102
ANOSAT002467	Ppil4	594.476	0.151784	0.115375	1.31557	0.188317	0.608102
ANOSAT011239	E2f5	344.924	0.178068	0.135378	1.31534	0.188396	0.608102
ANOSAT014589	Polr1a	643.012	0.164949	0.12539	1.31549	0.188346	0.608102
ANOSAT016812	Cdk2ap1	2124.94	0.136423	0.103669	1.31594	0.188193	0.608102
ANOSAT012884	Cnot7	704.131	0.166916	0.126966	1.31465	0.188627	0.608522
ANOSAT008982	Fam76b	352.109	0.188437	0.143436	1.31374	0.188935	0.609131
ANOSAT014639	Uba6	1692.89	0.143929	0.109664	1.31246	0.189366	0.610336
ANOSAT003849	Carnmt1	380.904	0.172812	0.131758	1.31159	0.189659	0.610601
ANOSAT020042	Heatr6	580.184	0.156936	0.119666	1.31145	0.189707	0.610601
ANOSAT008764	Trmt10c	328.173	0.210727	0.16075	1.3109	0.189892	0.610697
ANOSAT005277	Acsf2	295.736	0.256352	0.195775	1.30942	0.190392	0.611305
ANOSAT001421	Psmd14.L	1507.78	0.137633	0.10542	1.30557	0.191698	0.612153
ANOSAT003375	Ska1	105.187	0.415764	0.318334	1.30606	0.191531	0.612153
ANOSAT003711	Mcc	1289.42	0.139183	0.106527	1.30656	0.191364	0.612153
ANOSAT003767	Chsy3	467.462	0.23726	0.181843	1.30475	0.191977	0.612153
ANOSAT003845	Pcsk5	1332.25	0.194026	0.148676	1.30503	0.191884	0.612153
ANOSAT004115	Prag1	707.768	0.135961	0.10418	1.30505	0.191875	0.612153
ANOSAT010223	Jak1	8427.99	0.115335	0.0883195	1.30589	0.191591	0.612153
ANOSAT010519	Snx5	1513.66	0.113827	0.0870673	1.30735	0.191094	0.612153
ANOSAT012989	Tma16	212.89	0.266697	0.204027	1.30717	0.191155	0.612153
ANOSAT013111	Spata5	272.3	0.237305	0.181684	1.30614	0.191504	0.612153
ANOSAT013274	Ptpn13	10285.7	0.12017	0.0918663	1.3081	0.190839	0.612153
ANOSAT014956	Hoxa2	394.393	0.213318	0.163433	1.30524	0.191812	0.612153
ANOSAT015493	Arhgef1	949.084	0.14552	0.111316	1.30728	0.191118	0.612153
ANOSAT018579	Ccne1	801.672	0.134415	0.102847	1.30695	0.191231	0.612153
ANOSAT002572	Tbp	456.316	0.159516	0.122334	1.30394	0.192255	0.61246
ANOSAT008841	Rfc3	305.641	0.190159	0.145835	1.30393	0.192256	0.61246
ANOSAT012983	Klhl2	411.582	0.174283	0.133681	1.30372	0.192327	0.612521
ANOSAT010673	Ptgs2	1573.84	0.207643	0.159308	1.30341	0.192435	0.612534
ANOSAT011325	Atp6v1c1	1590.43	0.117707	0.0903201	1.30322	0.1925	0.612575
ANOSAT001795	Snrpb2	647.477	0.138202	0.106064	1.30302	0.19257	0.612632
ANOSAT012142	Ddx47	530.873	0.172982	0.132863	1.30196	0.19293	0.613376
ANOSAT020408	Slc25a25	701.247	0.18254	0.140247	1.30156	0.193066	0.613548
ANOSAT017665	Ykt6	3339.46	0.0929495	0.0714576	1.30077	0.193339	0.613921
ANOSAT018758	Sec11a	1165.64	0.137325	0.105569	1.30082	0.193321	0.613921
ANOSAT012328	Xpot	3277.48	0.110084	0.0846987	1.29972	0.193698	0.614739
ANOSAT005212	Ten1	173.801	0.255903	0.197069	1.29855	0.1941	0.615029
ANOSAT006812	Kifc1	321.123	0.214592	0.165236	1.2987	0.194047	0.615029
ANOSAT001556	Zc3h15	1870.7	0.108571	0.08363	1.29823	0.194207	0.615188
ANOSAT004063	Nop2	491.858	0.177555	0.136815	1.29777	0.194365	0.61519
ANOSAT010825	Mylk4	150.059	0.521474	0.401807	1.29782	0.194348	0.61519
ANOSAT005971	Lmcd1	7999.95	0.161996	0.124905	1.29695	0.194647	0.615393
ANOSAT009547	Pfdn4	395.344	0.182496	0.140701	1.29705	0.194613	0.615393
ANOSAT009955	Tbc1d22b	349.419	0.18316	0.14127	1.29652	0.194795	0.615393
ANOSAT018464	Wwp2	308.302	0.176568	0.136213	1.29626	0.194884	0.615393
ANOSAT002079	Ick	2573.93	0.128574	0.0992243	1.29579	0.195046	0.6157
ANOSAT015877	Casr	2989.01	0.110735	0.0855232	1.29479	0.195392	0.616626
ANOSAT012423	Wasl	2535.7	0.104302	0.080582	1.29435	0.195544	0.61694
ANOSAT004552	Ilf3	9570.37	0.110435	0.0854071	1.29304	0.195998	0.617117
ANOSAT005828	Isy1	303.85	0.18138	0.140221	1.29353	0.195827	0.617117
ANOSAT010535	Tmco1	463.046	0.156798	0.121265	1.29302	0.196004	0.617117
ANOSAT003613	Smn1	1191.8	0.137346	0.106407	1.29076	0.196787	0.618218
ANOSAT001891	Pla2g7	174.114	0.240202	0.186165	1.29026	0.19696	0.618359
ANOSAT009001	Cep295	780.951	0.130083	0.100822	1.29022	0.196973	0.618359
ANOSAT005548	Hnrnph1	8813.88	0.102299	0.0793876	1.2886	0.197538	0.618749
ANOSAT010751	Elp2	242.823	0.229468	0.178094	1.28846	0.197585	0.618749
ANOSAT018173	Cbfb	675.336	0.164685	0.127845	1.28816	0.197689	0.618749
ANOSAT018736	Fbn1	5297.92	0.148216	0.115052	1.28825	0.197657	0.618749
ANOSAT000309	Ppp4r3a	1886.7	0.110779	0.0860974	1.28667	0.198208	0.619386
ANOSAT004716	Cplx1	878.147	0.188497	0.146445	1.28715	0.198042	0.619386
ANOSAT014628	Slc20a2	1620.38	0.128085	0.0995395	1.28677	0.198174	0.619386
ANOSAT014573	Tubg1	601.97	0.169132	0.131603	1.28517	0.198735	0.620686
ANOSAT002659	Hnrnpu	8910.19	0.0919344	0.0716218	1.28361	0.199279	0.621581
ANOSAT010647	Dhx9	3228.73	0.0936115	0.0729891	1.28254	0.199653	0.622584
ANOSAT004783	Hdac7	3857.73	0.0873191	0.0681775	1.28076	0.200277	0.62305
ANOSAT001399	Gpd2	738.224	0.186815	0.146039	1.27922	0.200821	0.623168
ANOSAT003592	Nsa2	4634.08	0.10779	0.0842808	1.27894	0.20092	0.623168
ANOSAT004252	Pfkm	1020.93	0.12399	0.09697	1.27864	0.201023	0.623168
ANOSAT004753	Elp1	490.316	0.174508	0.136495	1.2785	0.201075	0.623168
ANOSAT008957	Dync2h1	1621.22	0.119543	0.0934464	1.27926	0.200804	0.623168
ANOSAT009491	Psma7	2257.9	0.116669	0.0911422	1.28008	0.200517	0.623168
ANOSAT007333	Rnf168	614.747	0.140977	0.110306	1.27805	0.201232	0.623391
ANOSAT007856	Slc25a16	98.51	0.342523	0.268087	1.27766	0.20137	0.623655
ANOSAT004492	Atp6v1a	1985.05	0.103827	0.0812823	1.27737	0.201472	0.623809
ANOSAT005804	Ippk	1317.47	0.12182	0.0954769	1.27591	0.201986	0.62465
ANOSAT010339	Znf326	2347.28	0.137666	0.107871	1.27621	0.201882	0.62465
ANOSAT013184	Npnt	1916.7	0.471805	0.369791	1.27587	0.202001	0.62465
ANOSAT014932	Scrn1	1069.49	0.130508	0.102302	1.27572	0.202054	0.62465
ANOSAT009558	Dpm1	639.597	0.128421	0.100712	1.27513	0.202264	0.624668
ANOSAT010106	Cyp4b1	126.869	0.339286	0.266262	1.27426	0.202572	0.624668
ANOSAT010252	Srsf11	4919.74	0.0845924	0.0663892	1.27419	0.202596	0.624668
ANOSAT012281	Tbc1d15	1436.18	0.113332	0.0889297	1.2744	0.202522	0.624668
ANOSAT016856	Noc4l	685.98	0.140684	0.110299	1.27548	0.202138	0.624668
ANOSAT020962	Zbtb3	342.975	0.185729	0.145678	1.27493	0.202334	0.624668
ANOSAT011978	Tmem263	2901.44	0.108068	0.0848665	1.27339	0.20288	0.625027
ANOSAT008173	Dnajc3	871.209	0.149006	0.117122	1.27222	0.203294	0.625673
ANOSAT005102	Notch3	16412.9	0.135488	0.106532	1.27181	0.203441	0.625869
ANOSAT001148	Ndufs8	1151.42	0.107942	0.0848956	1.27147	0.203561	0.625964
ANOSAT010092	Lrrc41	417.403	0.162557	0.127911	1.27085	0.203781	0.626357
ANOSAT000481	Fam98b	1653.19	0.128971	0.101644	1.26885	0.204496	0.626792
ANOSAT000846	Ipo7	3699.46	0.132263	0.104237	1.26887	0.204489	0.626792
ANOSAT001885	Opn5	562.935	0.174666	0.137599	1.26938	0.204304	0.626792
ANOSAT002031	Rock2	20612.5	0.1396	0.109963	1.26951	0.204259	0.626792
ANOSAT002657	Desi2	261.535	0.217717	0.171496	1.26951	0.204258	0.626792
ANOSAT016078	Khdrbs1	4260.98	0.106095	0.0836536	1.26827	0.204701	0.626979
ANOSAT020036	Mrps23	378.635	0.198459	0.156484	1.26823	0.204714	0.626979
ANOSAT009049	Ddias	96.6814	0.35843	0.283009	1.2665	0.205334	0.627936
ANOSAT009639	Ppp1r16b	147.918	0.256989	0.202938	1.26634	0.205391	0.627936
ANOSAT019462	Utp14a	586.523	0.158341	0.125033	1.26639	0.205373	0.627936
ANOSAT000510	Rpusd2	821.418	0.138344	0.109433	1.26419	0.206161	0.628111
ANOSAT000826	Mical2	2857.81	0.210227	0.166391	1.26345	0.206428	0.628111
ANOSAT001808	Wdr92	114.65	0.298923	0.236597	1.26343	0.206435	0.628111
ANOSAT002902	Dync2li1	438.383	0.165411	0.130815	1.26446	0.206064	0.628111
ANOSAT005883	Arf4	3314.34	0.0939926	0.0744041	1.26327	0.206492	0.628111
ANOSAT007293	Copb2	5936.76	0.103069	0.0814653	1.26519	0.205803	0.628111
ANOSAT009541	Cstf1	325.571	0.182982	0.144861	1.26316	0.206533	0.628111
ANOSAT018786	Map2k5	1055.67	0.125756	0.0995419	1.26335	0.206463	0.628111
ANOSAT019330	Polr2c	78.1699	0.365636	0.288999	1.26518	0.205806	0.628111
ANOSAT020733	Cdc42se1	255.556	0.195583	0.154753	1.26384	0.206287	0.628111
ANOSAT021068	Rbm4b	530.973	0.163165	0.128943	1.26541	0.205725	0.628111
ANOSAT010478	Ik	3636.26	0.093274	0.0738994	1.26217	0.206886	0.628862
ANOSAT015752	Coq8b	432.409	0.156286	0.123849	1.26191	0.20698	0.628986
ANOSAT007866	Sirt1	1374.81	0.138165	0.109513	1.26164	0.207079	0.629123
ANOSAT002284	Ddo	75.4955	0.325753	0.258359	1.26086	0.207361	0.629255
ANOSAT002498	Tiam2	2999.55	0.127392	0.101068	1.26046	0.207503	0.629255
ANOSAT007181	Mme	13086.9	0.543628	0.431276	1.26051	0.207485	0.629255
ANOSAT012332	Srgap1	1161.53	0.138422	0.109786	1.26084	0.207368	0.629255
ANOSAT018808	Eif3j	2483.81	0.0985394	0.078127	1.26127	0.20721	0.629255
ANOSAT021761	Gpatch1	402.901	0.160186	0.127038	1.26093	0.207332	0.629255
ANOSAT018376	Gins2	108.41	0.336679	0.267385	1.25915	0.207974	0.629712
ANOSAT002032	Rock2	10984.2	0.127999	0.101776	1.25765	0.208517	0.629771
ANOSAT005798	Pfkfb4	2125.54	0.125191	0.0994836	1.25841	0.208245	0.629771
ANOSAT012699	Rassf8	6072.24	0.122944	0.0977573	1.25765	0.208519	0.629771
ANOSAT014327	Cbx1	1612.79	0.102767	0.0816761	1.25823	0.20831	0.629771
ANOSAT010835	Ripk1	708.974	0.12734	0.101274	1.25739	0.208614	0.629897
ANOSAT007063	Eif4a2	3710.98	0.0974238	0.0775214	1.25673	0.20885	0.630412
ANOSAT005499	Vdac1	3257.99	0.10842	0.08633	1.25588	0.209161	0.630741
ANOSAT001802	Aplf	222.03	0.20617	0.164194	1.25565	0.209242	0.630824
ANOSAT000437	Psma6	1899.42	0.105891	0.0844566	1.25379	0.20992	0.630982
ANOSAT000697	Alx4	444.955	0.225902	0.180352	1.25256	0.210366	0.630982
ANOSAT001675	Rpe	1145.08	0.129742	0.10363	1.25198	0.210579	0.630982
ANOSAT001728	Tmem237	603.161	0.158492	0.126503	1.25287	0.210254	0.630982
ANOSAT002922	Pigf	805.362	0.125562	0.100134	1.25394	0.209863	0.630982
ANOSAT005960	Thumpd3	635.419	0.14811	0.118023	1.25493	0.209506	0.630982
ANOSAT008275	Uxs1	2945.73	0.0926051	0.0739017	1.25308	0.210175	0.630982
ANOSAT009861	Rbbp5	1421.25	0.107633	0.0859449	1.25235	0.210443	0.630982
ANOSAT016055	Zbtb8os	509.53	0.180523	0.144206	1.25183	0.21063	0.630982
ANOSAT016757	Ccdc60	92.2962	0.320756	0.255716	1.25434	0.209717	0.630982
ANOSAT017055	Pigq	459.048	0.184754	0.147493	1.25263	0.210342	0.630982
ANOSAT004638	Nfil3	326.06	0.215325	0.172138	1.25089	0.210975	0.631009
ANOSAT005253	Mrpl58	324.968	0.176744	0.141307	1.25078	0.211013	0.631009
ANOSAT010386	Mtf2	1859.34	0.115935	0.0926695	1.25106	0.210912	0.631009
ANOSAT003373	Cfap53	155.018	0.267406	0.213817	1.25063	0.211069	0.631016
ANOSAT013289	Cops4	1107.32	0.106868	0.0855181	1.24965	0.211427	0.631688
ANOSAT017402	Atpaf2	207.947	0.223347	0.178769	1.24936	0.211532	0.631688
ANOSAT012749	Rint1	657.935	0.13475	0.10797	1.24803	0.212021	0.632403
ANOSAT008992	Mre11	1039.98	0.121278	0.0972678	1.24684	0.212455	0.633074
ANOSAT015313	Mrpl55	228.297	0.196063	0.157335	1.24615	0.212709	0.633672
ANOSAT001881	Mrpl19	524.213	0.1585	0.127266	1.24542	0.212978	0.633885
ANOSAT007510	Nt5c2	3082.84	0.0930631	0.0747228	1.24545	0.212968	0.633885
ANOSAT016848	Stx2	942.556	0.147524	0.118547	1.24444	0.213339	0.634748
ANOSAT010217	Itgb3bp	202.451	0.226461	0.182041	1.24401	0.213495	0.634791
ANOSAT001241	Arpc2	9811.57	0.0960656	0.0773018	1.24273	0.213966	0.635173
ANOSAT002621	Tbce	955.454	0.112678	0.0906436	1.24309	0.213836	0.635173
ANOSAT006324	Dxo	525.829	0.13718	0.110384	1.24276	0.213958	0.635173
ANOSAT007082	Mrpl47	318.642	0.179123	0.144133	1.24276	0.213956	0.635173
ANOSAT000575	Dnal1	742.122	0.166945	0.134376	1.24237	0.2141	0.63541
ANOSAT006478	Znf79	256.232	0.211217	0.170157	1.24131	0.214492	0.635774
ANOSAT008936	Acat1	2212.81	0.100129	0.0806588	1.24138	0.214464	0.635774
ANOSAT004538	Rimklb	714.667	0.16031	0.129185	1.24093	0.214631	0.636003
ANOSAT000441	Srp54	3105.93	0.0910288	0.0733844	1.24044	0.214813	0.636179
ANOSAT013309	Anxa3	7187.91	0.0819155	0.0660419	1.24036	0.214844	0.636179
ANOSAT008744	Hjurp	185.416	0.279318	0.225401	1.23921	0.215269	0.636269
ANOSAT000252	Yy1	1542.24	0.110671	0.0893258	1.23895	0.215363	0.636279
ANOSAT001531	Prkra	1791.85	0.149674	0.120941	1.23758	0.215873	0.637024
ANOSAT011888	Sinhcaf	115.842	0.318597	0.257415	1.23768	0.215836	0.637024
ANOSAT005547	Rufy1	2251.03	0.112361	0.0908211	1.23717	0.216023	0.637273
ANOSAT004804	Gmip	144.517	0.380437	0.307885	1.23565	0.21659	0.638308
ANOSAT005019	Ccdc137	187.051	0.250584	0.202887	1.23509	0.216796	0.638437
ANOSAT005758	Sema3d	219.945	0.300651	0.243422	1.2351	0.216793	0.638437
ANOSAT017232	Fahd1	472.823	0.148185	0.119952	1.23537	0.216694	0.638437
ANOSAT006765	Mrto4	76.269	0.369221	0.299064	1.23459	0.216984	0.638741
ANOSAT013685	Emc9	330.063	0.17303	0.140159	1.23452	0.217007	0.638741
ANOSAT002327	Gopc	1289.65	0.111154	0.0901004	1.23366	0.217328	0.639132
ANOSAT012405	Tspan12	407.474	0.173602	0.140768	1.23325	0.217483	0.639132
ANOSAT014537	Pip4k2b	1111.81	0.118071	0.0957471	1.23315	0.217518	0.639132
ANOSAT009578	Cse1l	1738.78	0.148413	0.120524	1.2314	0.218172	0.640095
ANOSAT014828	Lars2	478.949	0.139424	0.113206	1.23159	0.218102	0.640095
ANOSAT002617	Rbm34	485.087	0.178573	0.145395	1.2282	0.219373	0.642071
ANOSAT014514	Eftud2	2035.39	0.122733	0.0999529	1.22791	0.219481	0.642178
ANOSAT014406	Igfbp4	412.069	0.591812	0.482238	1.22722	0.21974	0.642289
ANOSAT021574	Samd11	72.5882	0.339599	0.276686	1.22738	0.21968	0.642289
ANOSAT014714	Ramp3	150.105	0.317283	0.258641	1.22673	0.219923	0.642357
ANOSAT003680	Pam	457.477	0.213069	0.173909	1.22517	0.220511	0.642928
ANOSAT005605	Mrpl22	611.085	0.139357	0.113789	1.22469	0.220691	0.642928
ANOSAT008497	Atp6ap2	1974.04	0.0950164	0.0775662	1.22497	0.220586	0.642928
ANOSAT010156	Magohb	873.476	0.123831	0.101104	1.22478	0.220657	0.642928
ANOSAT012413	Aass	2418.88	0.128769	0.105149	1.22463	0.220714	0.642928
ANOSAT012564	Kcna1	113.601	0.377318	0.308146	1.22448	0.220772	0.642928
ANOSAT018188	Nup93	1696.99	0.115058	0.0939418	1.22478	0.220659	0.642928
ANOSAT020927	Crabp2	96.4285	0.46207	0.377039	1.22552	0.220379	0.642928
ANOSAT008145	Pibf1	239.345	0.194673	0.159046	1.22401	0.220949	0.643287
ANOSAT000626	Vti1b	444.017	0.146707	0.119906	1.22352	0.221134	0.64357
ANOSAT000778	Lin7c	2915.73	0.123755	0.101211	1.22275	0.221423	0.643646
ANOSAT003597	Utp15	348.005	0.178377	0.145918	1.22245	0.221539	0.643646
ANOSAT003720	Ccdc112	76.7109	0.329985	0.269847	1.22286	0.221384	0.643646
ANOSAT004193	Tmem106c	314.816	0.172328	0.140926	1.22282	0.221396	0.643646
ANOSAT008931	Poglut3	953.019	0.138358	0.113168	1.22259	0.221486	0.643646
ANOSAT014706	Vwc2	124.615	0.285343	0.233432	1.22238	0.221563	0.643646
ANOSAT013211	Dnajb14	1609.36	0.102475	0.0838433	1.22222	0.221623	0.643661
ANOSAT010539	Pde4dip	134.09	0.381901	0.312524	1.22199	0.221712	0.643761
ANOSAT003546	Srek1	3140.86	0.102834	0.0841849	1.22153	0.221885	0.643946
ANOSAT016810	Mphosph9	858.205	0.142139	0.116469	1.2204	0.222313	0.644675
ANOSAT000664	Ckap5	7088.35	0.0896013	0.073507	1.21895	0.222863	0.645215
ANOSAT017893	Jam3	650.484	0.199793	0.163908	1.21894	0.222869	0.645215
ANOSAT009853	Elk4	911.608	0.158149	0.129842	1.21801	0.223218	0.645595
ANOSAT015281	Gars1	7590.02	0.0984832	0.0808482	1.21812	0.223177	0.645595
ANOSAT005818	Atg7	789.095	0.145326	0.119331	1.21783	0.223288	0.645637
ANOSAT001697	Ndufs1	3446.17	0.0918181	0.0754198	1.21743	0.223441	0.645923
ANOSAT011949	Nup37	560.882	0.135369	0.111207	1.21727	0.223501	0.645936
ANOSAT008029	Tm9sf3	2755.9	0.103657	0.0851881	1.21681	0.223677	0.645988
ANOSAT013898	Znf502	225.386	0.201417	0.165531	1.21679	0.223683	0.645988
ANOSAT012197	Ntn4	2172.52	0.209458	0.172338	1.21539	0.224216	0.646896
ANOSAT002084	Agpat5	789.126	0.133856	0.11017	1.215	0.224368	0.647174
ANOSAT011837	Cald1	15112.9	0.136126	0.112134	1.21396	0.224764	0.647827
ANOSAT012867	Cep135	132.979	0.337439	0.277933	1.2141	0.224708	0.647827
ANOSAT000867	Copb1	5891.81	0.0789369	0.0650631	1.21324	0.225039	0.647978
ANOSAT001871	Setdb2	448.177	0.147193	0.121312	1.21335	0.224997	0.647978
ANOSAT004718	Gne	2408.59	0.111629	0.092018	1.21312	0.225085	0.647978
ANOSAT002418	Ccdc28a	568.015	0.129696	0.107029	1.21179	0.225593	0.649018
ANOSAT017767	Stard7	979.377	0.119644	0.0987376	1.21174	0.225612	0.649018
ANOSAT018368	Foxc2	166.644	0.409476	0.337986	1.21152	0.225697	0.649106
ANOSAT018338	Tmem208	420.841	0.139995	0.115598	1.21105	0.225876	0.649181
ANOSAT001693	Adam23	367.704	0.268391	0.221912	1.20945	0.226491	0.6498
ANOSAT001955	Ctnna1	15897	0.0748393	0.0620034	1.20702	0.227425	0.6498
ANOSAT005901	Rab7a	6933.38	0.0796179	0.0658656	1.20879	0.226742	0.6498
ANOSAT007010	Cyp2j2	184.964	0.258702	0.214178	1.20788	0.227093	0.6498
ANOSAT013101	Mfsd8	341.857	0.161877	0.133993	1.2081	0.22701	0.6498
ANOSAT013181	Dkk2	68.2849	0.683381	0.56563	1.20818	0.226979	0.6498
ANOSAT014329	Copz2	1357.37	0.144111	0.119372	1.20725	0.227338	0.6498
ANOSAT016767	Ddx54	734.029	0.133985	0.110973	1.20737	0.22729	0.6498
ANOSAT020916	Capn1	6847.37	0.103392	0.0856183	1.20759	0.227203	0.6498
ANOSAT000625	Arg2	932.838	0.133053	0.110383	1.20538	0.228057	0.649977
ANOSAT002739	Ccdc167	366.2	0.166462	0.13807	1.20563	0.22796	0.649977
ANOSAT010922	Tdp2	292.323	0.17922	0.148601	1.20604	0.227801	0.649977
ANOSAT012178	Uhrf1bp1l	1683.37	0.148551	0.123144	1.20632	0.227695	0.649977
[truncated: 6,958 more rows]

## Sheet: AS-downregulated
transcript_id	gene_symbol	baseMean	log2FoldChange	lfcSE	stat	pvalue	padj
ANOSAT015048	Pdk4	1067.24	-0.731946	0.113892	-6.42666	1.30438e-10	7.33307e-08
ANOSAT000987	Cpt1a	1261.35	-0.560555	0.100968	-5.55183	2.82695e-08	8.14023e-06
ANOSAT012071	Mgat3	378.71	-0.747034	0.139416	-5.35832	8.39984e-08	1.83645e-05
ANOSAT017836	Plat	521.761	-0.781519	0.149589	-5.22444	1.74683e-07	3.61809e-05
ANOSAT003808	Dapk1	5457.21	-0.353533	0.0678437	-5.21099	1.87839e-07	3.7587e-05
ANOSAT015123	Plxdc2	1275.67	-0.747993	0.146547	-5.10412	3.32346e-07	6.3285e-05
ANOSAT012715	Sema3c	4949.68	-0.503169	0.102684	-4.90018	9.57475e-07	0.000161485
ANOSAT018517	Adcy7	562.298	-0.632432	0.130133	-4.85988	1.17457e-06	0.000195309
ANOSAT009603	Ccn5	12791.8	-0.447418	0.0952805	-4.69579	2.65573e-06	0.000416694
ANOSAT018676	Adamtsl3	441.177	-0.913662	0.19847	-4.60353	4.15395e-06	0.000598068
ANOSAT000839	Adm	10698.3	-0.569075	0.124823	-4.55906	5.1384e-06	0.000697287
ANOSAT009219	Dchs1	2452.69	-0.661102	0.145792	-4.53457	5.77209e-06	0.000765677
ANOSAT013581	Zbtb4	2456.01	-0.456183	0.100704	-4.52996	5.89958e-06	0.000773894
ANOSAT009221	Dchs1	626.453	-0.842527	0.191197	-4.40658	1.05015e-05	0.00131894
ANOSAT010862	Bmp6	254.828	-0.853341	0.193965	-4.39947	1.08518e-05	0.00134859
ANOSAT009220	Dchs1	1019.5	-0.833833	0.191046	-4.36456	1.27379e-05	0.00150725
ANOSAT007705	Kndc1	830.764	-0.61144	0.140277	-4.35881	1.30772e-05	0.00152861
ANOSAT001285	Sema5b	402.113	-0.800265	0.184164	-4.3454	1.39024e-05	0.00157716
ANOSAT002899	Zfp36l2	4722.09	-0.628902	0.144653	-4.34766	1.376e-05	0.00157716
ANOSAT018642	Hapln3	486.1	-0.532527	0.122628	-4.34262	1.40794e-05	0.00157716
ANOSAT020608	Pbxip1	1014.74	-0.884905	0.20621	-4.29127	1.77654e-05	0.00190671
ANOSAT012268	Phlda1	399.649	-0.739076	0.173265	-4.26558	1.99387e-05	0.00202928
ANOSAT010854	F13a1	8796.76	-0.403995	0.0951791	-4.24457	2.19008e-05	0.00215468
ANOSAT021364	Hspg2	5089.21	-0.574183	0.135773	-4.22899	2.34744e-05	0.002273
ANOSAT012386	Foxp2	2348.55	-0.523901	0.12411	-4.22127	2.42931e-05	0.00231294
ANOSAT002965	Bcl2l11	714.979	-0.555533	0.132993	-4.17716	2.95175e-05	0.00268064
ANOSAT012635	Scube1	2263.1	-0.589684	0.141983	-4.1532	3.27858e-05	0.00283885
ANOSAT017722	Antxr1	992.472	-0.552679	0.13397	-4.12538	3.70126e-05	0.00314368
ANOSAT012845	Rasl11b	990.555	-0.715483	0.175138	-4.08525	4.40301e-05	0.0036607
ANOSAT010427	Thbd	1676.01	-0.669747	0.164214	-4.07851	4.53257e-05	0.00374207
ANOSAT017882	Adamts8	322.104	-0.63065	0.156552	-4.02837	5.61643e-05	0.00454161
ANOSAT020048	Entpd2	334.133	-0.795274	0.197726	-4.02211	5.76791e-05	0.00462511
ANOSAT013515	Kif1c	1637.8	-0.423268	0.106087	-3.98981	6.61274e-05	0.00513619
ANOSAT019310	Tnfsf10	407.61	-0.696847	0.175428	-3.97226	7.11954e-05	0.00528637
ANOSAT020017	Rflnb	690.319	-0.66961	0.168541	-3.97298	7.09778e-05	0.00528637
ANOSAT018153	Lcat	734.311	-0.693408	0.17572	-3.94609	7.94389e-05	0.00571863
ANOSAT009014	Folh1	2350.28	-0.343412	0.0880092	-3.902	9.54007e-05	0.00678494
ANOSAT020675	Slc27a3	1842.69	-0.403151	0.103575	-3.89236	9.92731e-05	0.0069671
ANOSAT017468	Fscn1	821.612	-0.44426	0.114689	-3.87359	0.000107244	0.00731865
ANOSAT010160	Glis1	958.766	-0.481827	0.126066	-3.82201	0.00013237	0.00853965
ANOSAT019209	Pgrmc1	652.874	-0.46162	0.120938	-3.81701	0.000135081	0.00866721
ANOSAT010860	Dsp	9694.44	-0.467276	0.122608	-3.81115	0.000138323	0.0087174
ANOSAT010257	Ptger3	2221.65	-0.467826	0.123323	-3.79351	0.000148531	0.00922926
ANOSAT015535	Nectin2	457.116	-0.501773	0.132358	-3.79101	0.000150033	0.00927379
ANOSAT003739	Lox	6225.15	-0.330555	0.0873394	-3.78472	0.000153881	0.00946208
ANOSAT001776	Ackr3	914.056	-0.450616	0.11963	-3.76675	0.000165386	0.00996199
ANOSAT021417	Dhrs3	222.357	-0.948135	0.252096	-3.76102	0.000169225	0.0101415
ANOSAT021642	Megf8	475.245	-0.648203	0.17328	-3.74079	0.000183445	0.0107749
ANOSAT009271	Znfx1	146.236	-0.719872	0.193042	-3.72909	0.000192171	0.0111215
ANOSAT005521	Tgfbi	1540.81	-0.366196	0.0983313	-3.7241	0.000196011	0.0112883
ANOSAT003892	Glis3	766.448	-0.534093	0.143609	-3.71906	0.000199962	0.01146
ANOSAT003256	Tln1	18765.6	-0.422171	0.113595	-3.71647	0.000202029	0.0115225
ANOSAT009453	Pxdn	3959.81	-0.331693	0.0892807	-3.71517	0.000203064	0.0115258
ANOSAT009717	Mmp24	242.404	-1.09544	0.295087	-3.71227	0.000205408	0.0116031
ANOSAT015504	Megf8	214.728	-0.759487	0.204697	-3.71031	0.000207008	0.0116108
ANOSAT009404	Angpt4	359.437	-0.611002	0.166221	-3.67585	0.000237058	0.012904
ANOSAT018643	Mfge8	13856.7	-0.35823	0.0975815	-3.67108	0.000241528	0.012904
ANOSAT019601	Amot	428.943	-0.669247	0.182329	-3.67055	0.000242027	0.012904
ANOSAT021366	Hspg2	526.142	-0.577413	0.159426	-3.62183	0.000292528	0.0150592
ANOSAT016303	Fcho1	83.6009	-0.991366	0.275267	-3.60147	0.000316424	0.0156529
ANOSAT017991	Ncam1	10765.4	-0.282264	0.0783826	-3.6011	0.000316877	0.0156529
ANOSAT018467	Zfhx3	3463.84	-0.325255	0.0905786	-3.59086	0.000329588	0.016079
ANOSAT019304	Kctd12	1757.24	-0.442674	0.123628	-3.5807	0.000342668	0.0165801
ANOSAT009602	Ada	409.801	-0.898393	0.251234	-3.57593	0.00034899	0.0167487
ANOSAT019118	Ccpg1	1420.91	-0.468506	0.131101	-3.57363	0.000352063	0.0168277
ANOSAT021365	Hspg2	1907.18	-0.42569	0.119568	-3.56023	0.00037053	0.0174282
ANOSAT002002	Rhob	556.404	-0.55929	0.15739	-3.55352	0.000380112	0.0177375
ANOSAT013690	Nrl	99.3663	-1.20752	0.340071	-3.5508	0.000384061	0.0177813
ANOSAT019838	Ncor1	2494.32	-0.330185	0.0932722	-3.54002	0.000400101	0.0182275
ANOSAT013351	Rnf24	396.987	-0.43639	0.124274	-3.51153	0.000445538	0.019627
ANOSAT011071	Dsc1	2653.62	-0.457986	0.130652	-3.50538	0.000455949	0.0200109
ANOSAT002340	Gja1	1725.28	-0.517953	0.147916	-3.50167	0.00046235	0.0202167
ANOSAT021362	Hspg2	7717.04	-0.441596	0.126539	-3.48981	0.000483356	0.0210572
ANOSAT008690	Igsf3	5189.63	-0.33935	0.0986057	-3.44148	0.000578544	0.0241353
ANOSAT013040	Dclk2	1459.69	-0.388813	0.112954	-3.44224	0.000576922	0.0241353
ANOSAT015947	Fcgbp	2625.42	-0.299281	0.087293	-3.42847	0.000607003	0.0251368
ANOSAT017781	Tet3	470.84	-0.482595	0.140811	-3.42725	0.000609718	0.0251368
ANOSAT004475	Bcar3	819.861	-0.474843	0.138834	-3.42021	0.000625721	0.0256502
ANOSAT007225	Plscr1	1200.03	-0.51674	0.151638	-3.40772	0.000655076	0.0264009
ANOSAT016319	Fbn2	971.291	-0.46492	0.136394	-3.40864	0.000652869	0.0264009
ANOSAT001547	Pde1a	1165.97	-0.399178	0.117177	-3.40663	0.000657714	0.0264115
ANOSAT003617	Marveld2	363.506	-0.518543	0.152474	-3.40085	0.000671763	0.026877
ANOSAT005742	Cacna2d2	1282.64	-0.77757	0.228759	-3.39908	0.000676137	0.026877
ANOSAT003762	Loc104486951	1158.9	-0.333116	0.0981037	-3.39555	0.000684897	0.0269402
ANOSAT006000	Eif4e3	751.533	-0.334928	0.0986689	-3.39446	0.000687639	0.0269402
ANOSAT013429	Rab11fip5	440.431	-0.531528	0.156529	-3.39572	0.000684477	0.0269402
ANOSAT002111	Pxdn	5412.56	-0.448156	0.132607	-3.37958	0.000725955	0.0281929
ANOSAT017331	Vasn	3688.77	-0.482394	0.142819	-3.37767	0.000731019	0.0282964
ANOSAT005653	Fgfr4	2228.36	-0.322168	0.0956422	-3.36847	0.000755865	0.0289732
ANOSAT012594	Cdkn1b	678.488	-0.702545	0.210101	-3.34385	0.000826254	0.0309675
ANOSAT008866	Slc46a3	297.071	-0.635662	0.190756	-3.33232	0.000861253	0.0319005
ANOSAT017323	Gsg1l	480.685	-0.536722	0.162476	-3.30339	0.000955238	0.0342782
ANOSAT001783	Acacb	1536.49	-0.391253	0.118532	-3.30081	0.000964054	0.0343856
ANOSAT013537	Gnb2	1695.25	-0.427085	0.129695	-3.293	0.000991229	0.0350112
ANOSAT021434	Ubr4	3651.97	-0.310322	0.0942787	-3.29153	0.000996423	0.0350112
ANOSAT004840	Itga7	1843.97	-0.368545	0.112222	-3.28407	0.00102321	0.0352499
ANOSAT011074	Dsg2	1480.98	-0.460574	0.140291	-3.283	0.0010271	0.0352499
ANOSAT018459	Nfat5	3444.78	-0.269147	0.0821576	-3.27598	0.00105295	0.0360321
ANOSAT000838	Ampd3	278.648	-0.511319	0.15615	-3.27455	0.00105832	0.0360978
ANOSAT021021	Ltbp3	1549.16	-0.507221	0.154932	-3.27384	0.00106098	0.0360978
ANOSAT004278	Lrp1	134126	-0.20958	0.0643362	-3.25758	0.00112367	0.0377949
ANOSAT020639	Crtc2	283.177	-0.667889	0.20518	-3.25513	0.00113341	0.0380142
ANOSAT019208	Kiaa1211l	2554.64	-0.35943	0.110873	-3.24181	0.00118772	0.0396108
ANOSAT021460	Hspb7	645.675	-0.489566	0.151139	-3.23919	0.00119871	0.0398649
ANOSAT002184	Me1	819.782	-0.473403	0.146539	-3.23055	0.00123551	0.040409
ANOSAT005024	Faap100	382.636	-0.48512	0.150204	-3.22974	0.00123904	0.040409
ANOSAT007345	Slco2a1	1854.1	-0.618793	0.192266	-3.21842	0.00128901	0.0415793
ANOSAT020430	Dab2ip	1195.82	-0.294092	0.091432	-3.21651	0.0012976	0.0417424
ANOSAT004643	Zswim4	917.99	-0.346739	0.108389	-3.19904	0.00137886	0.0430658
ANOSAT011421	Kcnq3	137.961	-0.804764	0.25138	-3.20139	0.00136768	0.0430658
ANOSAT014682	Fth1	2571.29	-0.296131	0.0925544	-3.19953	0.0013765	0.0430658
ANOSAT021363	Hspg2	5079.74	-0.340588	0.106358	-3.20226	0.00136352	0.0430658
ANOSAT019105	Rfx7	272.234	-0.615488	0.19254	-3.19668	0.0013902	0.0432359
ANOSAT021710	Acacb	335.829	-0.489577	0.153399	-3.19153	0.00141519	0.0437377
ANOSAT001416	Ly75	512.072	-0.401194	0.126231	-3.17827	0.00148159	0.0450815
ANOSAT006227	Loc103281111	1733.51	-0.635563	0.200341	-3.17241	0.00151179	0.0458824
ANOSAT015478	Dedd2	529.224	-0.51452	0.162478	-3.16671	0.00154174	0.0464332
ANOSAT019827	Hip1	2016.3	-0.330143	0.10454	-3.15806	0.00158821	0.0474543
ANOSAT021475	Ece1	471.653	-0.490797	0.155442	-3.15742	0.00159173	0.0474543
ANOSAT000273	Clmn	526.528	-0.615398	0.1952	-3.15266	0.00161793	0.047993
ANOSAT003464	C7	7333.04	-0.404819	0.128519	-3.14987	0.00163341	0.048065
ANOSAT007741	Ppp1r3c	964.125	-0.413401	0.131242	-3.1499	0.00163324	0.048065
ANOSAT020379	Sh3glb2	466.19	-0.453676	0.143998	-3.15057	0.00162952	0.048065
ANOSAT003095	Ncoa1	2459.66	-0.274637	0.0872701	-3.14698	0.00164968	0.0483278
ANOSAT012621	Phf21b	237.635	-0.496859	0.158319	-3.13835	0.00169904	0.0495281
ANOSAT004096	Igfbp7	2159.98	-0.287071	0.0916588	-3.13195	0.00173648	0.0503708
ANOSAT021621	Ski	191.252	-0.659195	0.211128	-3.12225	0.00179472	0.0516793
ANOSAT011005	Mtcl1	675.467	-0.481195	0.154544	-3.11364	0.00184794	0.0526476
ANOSAT014923	Rftn1	4362.65	-0.264391	0.084906	-3.11393	0.00184613	0.0526476
ANOSAT018299	Maf	180.758	-0.81668	0.262387	-3.1125	0.00185511	0.0526476
ANOSAT020620	Atp8b2	3482.32	-0.373336	0.119944	-3.1126	0.00185448	0.0526476
ANOSAT005620	Ebf1	840.738	-0.326196	0.104854	-3.11095	0.00186489	0.0527983
ANOSAT003139	Slc35f6	223.1	-0.665898	0.21425	-3.10805	0.00188327	0.052938
ANOSAT007747	Htr7	117.495	-1.0442	0.335867	-3.10897	0.0018774	0.052938
ANOSAT018071	Bcl9l	1881.06	-0.399793	0.128617	-3.10839	0.0018811	0.052938
ANOSAT011636	Shank3	173.42	-0.679286	0.219147	-3.09968	0.00193729	0.0543269
ANOSAT000260	Hhipl1	458.617	-0.69457	0.224362	-3.09576	0.0019631	0.0548646
ANOSAT021640	Megf8	77.2855	-0.974614	0.314863	-3.09536	0.00196576	0.0548646
ANOSAT005621	Ebf1	429.867	-0.367787	0.119009	-3.09041	0.00199878	0.0555239
ANOSAT020679	Gatad2b	630.084	-0.345869	0.111893	-3.09108	0.00199428	0.0555239
ANOSAT007557	Mxi1	2008.75	-0.416906	0.135047	-3.08713	0.002021	0.0557771
ANOSAT015744	Cyp2f1	572.161	-0.601379	0.194994	-3.08409	0.00204173	0.0560527
ANOSAT016485	Ptprs	12557.4	-0.198321	0.0643748	-3.08072	0.00206498	0.0563029
ANOSAT020999	Tmem151a	175.509	-0.659552	0.214676	-3.07231	0.00212408	0.0575158
ANOSAT009523	Apcdd1l	80.4836	-0.960339	0.312852	-3.06963	0.00214326	0.0579024
ANOSAT019945	Zzef1	3123.36	-0.305618	0.0996254	-3.06767	0.00215738	0.0581506
ANOSAT014897	Slc4a7	3129.78	-0.31636	0.103211	-3.06517	0.00217546	0.0585046
ANOSAT021204	Phc2	173.266	-0.626458	0.204578	-3.0622	0.00219719	0.0588208
ANOSAT010346	Tgfbr3	10726.8	-0.28405	0.0928036	-3.06076	0.00220775	0.0589699
ANOSAT019968	Cux1	857.933	-0.31581	0.103225	-3.05944	0.00221752	0.059097
ANOSAT016478	Fem1a	472.109	-0.394628	0.129084	-3.05713	0.00223466	0.0594198
ANOSAT019634	Actg1	19815.2	-0.257548	0.0843019	-3.05507	0.00225008	0.0596954
ANOSAT011013	Tmem200c	207.144	-0.796972	0.261514	-3.04753	0.00230727	0.0606492
ANOSAT018474	Atxn1l	628.041	-0.542379	0.178007	-3.04696	0.00231172	0.0606492
ANOSAT020347	Notch1	1356.28	-0.361014	0.118449	-3.04784	0.00230491	0.0606492
ANOSAT013069	Il15	738.478	-0.338971	0.111356	-3.04403	0.00233434	0.061062
ANOSAT019685	Traf4	435.445	-0.597445	0.196446	-3.04126	0.00235588	0.061352
ANOSAT005065	Socs3	2432.58	-0.407748	0.134266	-3.03687	0.00239048	0.0617549
ANOSAT018108	Setd6	91.0842	-0.790722	0.26036	-3.03703	0.0023892	0.0617549
ANOSAT018231	Bcar1	1364.31	-0.313215	0.103561	-3.02446	0.00249077	0.0637876
ANOSAT019196	Arhgap20	3278.37	-0.371411	0.122901	-3.02204	0.00251079	0.0640225
ANOSAT004357	Plxnb3	863.097	-0.295049	0.097708	-3.0197	0.00253026	0.0643799
ANOSAT017640	Znf703	275.358	-0.537787	0.178256	-3.01694	0.00255337	0.0648282
ANOSAT015471	Cic	206.084	-0.946328	0.313859	-3.01514	0.00256864	0.065076
ANOSAT000301	Rin3	644.249	-0.352761	0.117249	-3.00863	0.00262425	0.0659189
ANOSAT013423	Loxl3	23064.5	-0.330358	0.109773	-3.00945	0.0026172	0.0659189
ANOSAT021018	Ltbp3	2692.9	-0.296164	0.0984209	-3.00916	0.00261974	0.0659189
ANOSAT003809	Gas1	8190.91	-1.22947	0.409812	-3.00009	0.00269904	0.0669924
ANOSAT010914	Sox4	3598.17	-0.330431	0.110555	-2.98883	0.00280044	0.0687623
ANOSAT017303	Crebbp	1826.63	-0.330241	0.110678	-2.98379	0.00284701	0.0693226
ANOSAT004065	Iffo1	1367.79	-0.24329	0.0817242	-2.97696	0.00291121	0.070153
ANOSAT004949	Nckap5l	2125.55	-0.552883	0.18577	-2.97616	0.0029188	0.0701821
ANOSAT006743	Rgl2	237.388	-0.572277	0.193261	-2.96116	0.00306484	0.072367
ANOSAT002625	Nid1	14491.4	-0.216686	0.0732451	-2.95837	0.00309271	0.0728793
ANOSAT020896	Rela	868.238	-0.289973	0.0981031	-2.9558	0.00311859	0.073197
ANOSAT000022	Lrfn5	110.277	-0.853619	0.289171	-2.95195	0.00315774	0.0738223
ANOSAT015126	Nebl	176.138	-0.819691	0.278586	-2.94233	0.00325753	0.0753219
ANOSAT017793	Tmem150a	1648.25	-0.288806	0.098309	-2.93773	0.00330622	0.0757926
ANOSAT017202	Slc9a3r2	966.704	-0.345333	0.117619	-2.93603	0.00332444	0.0760626
ANOSAT013294	Tmem150c	1188.55	-0.331255	0.113026	-2.93079	0.00338101	0.0770436
ANOSAT014322	Hoxb3	111.479	-1.26937	0.433373	-2.92906	0.00339994	0.0770436
ANOSAT019273	Sesn3	413.109	-0.410541	0.140246	-2.92729	0.00341933	0.0773346
ANOSAT019603	Mamld1	698.72	-0.40396	0.138033	-2.92654	0.00342751	0.0773712
ANOSAT001432	Cobll1	2251.7	-0.34814	0.119251	-2.91939	0.00350714	0.0790178
ANOSAT002501	Arid1b	427.377	-0.396326	0.135849	-2.9174	0.00352964	0.079348
ANOSAT020259	Stom	780.808	-0.36773	0.126112	-2.91591	0.00354655	0.0794507
ANOSAT020550	Pias3	249	-0.429805	0.147538	-2.91319	0.00357754	0.0799933
ANOSAT007890	Arid5b	5076.45	-0.321446	0.110485	-2.90942	0.00362105	0.0808131
ANOSAT008924	Arhgap20	678.854	-0.348324	0.119766	-2.90836	0.00363333	0.080934
ANOSAT009881	Prelp	8639.27	-0.350725	0.120682	-2.90618	0.00365871	0.0810811
ANOSAT015415	Znf467	184.521	-0.664966	0.228823	-2.90602	0.00366053	0.0810811
ANOSAT017669	Aebp1	14271.6	-0.228165	0.0785057	-2.90635	0.00365675	0.0810811
ANOSAT011251	Mmp16	465.103	-0.454785	0.156663	-2.90294	0.00369672	0.0815767
ANOSAT019186	Eda2r	248.346	-0.471904	0.162674	-2.90092	0.00372067	0.0819519
ANOSAT015893	Prrt1	206.658	-0.789853	0.272387	-2.89975	0.00373464	0.0821064
ANOSAT000244	Dio3	1169.89	-0.601603	0.207678	-2.8968	0.00376992	0.0825727
ANOSAT007462	Ubtd1	722.372	-0.414924	0.143224	-2.89702	0.00376722	0.0825727
ANOSAT016388	Cpamd8	4476.83	-0.257847	0.0890287	-2.89622	0.00377683	0.0825727
ANOSAT004358	Abcd1	776.816	-0.376274	0.12999	-2.89463	0.00379603	0.0828389
ANOSAT003764	Isoc1	370.221	-0.376245	0.130027	-2.8936	0.00380854	0.0829587
ANOSAT001574	C2h2orf88	584.748	-0.593672	0.205323	-2.8914	0.00383525	0.0832333
ANOSAT009883	Btg2	1087.7	-0.394403	0.136404	-2.89143	0.00383496	0.0832333
ANOSAT006299	Prrc2a	3647.8	-0.2394	0.0828159	-2.89075	0.00384319	0.0832526
ANOSAT021641	Megf8	361.243	-0.536611	0.185981	-2.88529	0.00391048	0.0842466
ANOSAT011012	Arhgap28	758.476	-0.652058	0.226107	-2.88384	0.00392855	0.0844818
ANOSAT016424	Pgpep1	292.623	-0.455069	0.157906	-2.88189	0.00395295	0.0848519
ANOSAT008151	Tbc1d4	431.451	-0.637272	0.222375	-2.86576	0.00416011	0.0880183
ANOSAT016238	Gjb3	2372.72	-0.396418	0.138563	-2.86093	0.00422397	0.0887334
ANOSAT006391	Tnxb	636.047	-0.603125	0.211005	-2.85835	0.0042585	0.0891941
ANOSAT011578	Parp10	289.51	-0.593746	0.207778	-2.8576	0.00426856	0.0891941
ANOSAT021788	Cic	190.158	-0.964636	0.33752	-2.85801	0.00426307	0.0891941
ANOSAT021482	Angptl7	172.823	-0.998937	0.349867	-2.85519	0.00430108	0.0895565
ANOSAT020592	Ehd1	2956.14	-0.342332	0.120044	-2.85172	0.00434831	0.0903806
ANOSAT020730	Sema6d	228.804	-0.685508	0.240472	-2.85068	0.00436258	0.0905177
ANOSAT002039	Klf11	306.076	-0.553221	0.194116	-2.84995	0.00437262	0.0905668
ANOSAT020606	Shc1	1244.18	-0.437176	0.153462	-2.84876	0.00438897	0.0906073
ANOSAT015602	Zfp36	255.965	-0.719005	0.252559	-2.84688	0.00441501	0.0909662
ANOSAT013516	Kif1c	1051	-0.344084	0.120961	-2.8446	0.00444678	0.0913021
ANOSAT012066	Cbx7	272.98	-0.421089	0.148315	-2.83916	0.00452322	0.0925496
ANOSAT006808	Tapbp	140.847	-0.757338	0.26771	-2.82895	0.00467015	0.0952258
ANOSAT018057	Pcsk7	289.014	-0.563264	0.199077	-2.82938	0.00466383	0.0952258
ANOSAT004617	C3	86.3333	-1.1061	0.391111	-2.82811	0.0046824	0.0953111
ANOSAT010722	Fam102b	1545.07	-0.296239	0.105013	-2.82097	0.0047879	0.0971236
ANOSAT011323	Klf10	291.267	-0.434933	0.154275	-2.8192	0.0048143	0.0973749
ANOSAT016052	Kiaa1522	730.974	-0.292948	0.103926	-2.81881	0.00482024	0.0973749
ANOSAT019251	Dock11	4387.69	-0.21977	0.0780171	-2.81695	0.00484817	0.0975415
ANOSAT002818	Disp1	4845.05	-0.268662	0.0954598	-2.8144	0.0048869	0.0979538
ANOSAT013022	Tlr2	522.421	-0.635094	0.225867	-2.8118	0.00492644	0.0985788
ANOSAT002517	Ezr	581.214	-0.39445	0.140366	-2.81015	0.00495177	0.0989181
ANOSAT021686	Git1	292.402	-0.392493	0.139732	-2.8089	0.00497115	0.0989704
ANOSAT010317	Ccn1	14341.8	-0.19484	0.0694176	-2.80678	0.00500398	0.0994562
ANOSAT012035	H1-0	3926.41	-0.277981	0.0991203	-2.80448	0.00503975	0.0999987
ANOSAT016318	Fbn3	151.36	-0.696995	0.248811	-2.8013	0.00508973	0.100268
ANOSAT021024	Pcnx3	1483.24	-0.272669	0.0973489	-2.80095	0.00509528	0.100268
ANOSAT016984	Hectd4	5443.31	-0.198421	0.0709329	-2.79731	0.005153	0.100889
ANOSAT016631	Nfic	1097.59	-0.310921	0.111291	-2.79376	0.00520997	0.101742
ANOSAT005974	Grm7	74.7203	-0.978063	0.350297	-2.7921	0.00523678	0.102022
ANOSAT000910	Cdkn1c	821.803	-1.13701	0.407416	-2.79077	0.00525826	0.10226
ANOSAT011539	Slc52a1	163.06	-0.611958	0.219455	-2.78853	0.00529472	0.102643
ANOSAT011287	Tp53inp1	2596.21	-0.394937	0.141755	-2.78606	0.00533529	0.10326
ANOSAT000078	Pygl	4665.91	-0.202165	0.0726612	-2.78229	0.0053976	0.103616
ANOSAT010045	Vwc2l	167.346	-0.647206	0.232539	-2.78322	0.00538228	0.103616
ANOSAT013109	Ankrd50	2408.1	-0.318263	0.114377	-2.78258	0.00539285	0.103616
ANOSAT003647	Arrdc3	1537.77	-0.339259	0.122061	-2.77941	0.00544572	0.10437
ANOSAT007520	Sh3pxd2a	6458.81	-0.360724	0.129944	-2.77599	0.00550338	0.105305
ANOSAT005975	Grm7	76.9486	-0.992858	0.358224	-2.77161	0.0055779	0.106214
ANOSAT019226	Fhl1	7751.52	-0.273939	0.0988913	-2.7701	0.00560389	0.106537
ANOSAT007202	Tsc22d2	1077.95	-0.377698	0.136394	-2.76916	0.00562008	0.106673
ANOSAT018132	Mtss2	646.709	-0.396233	0.143292	-2.76522	0.00568846	0.107548
ANOSAT019805	Ankfy1	1842.16	-0.237136	0.0857455	-2.76558	0.00568213	0.107548
ANOSAT005018	Gprc5c	2514.13	-0.302742	0.109659	-2.76075	0.00576686	0.108413
ANOSAT002873	Slc30a1	233.219	-0.428414	0.155382	-2.75716	0.00583059	0.108608
ANOSAT005965	Oxtr	265.97	-0.793538	0.287676	-2.75844	0.00580777	0.108608
ANOSAT007474	Prom1	992.75	-0.294686	0.106875	-2.75729	0.00582831	0.108608
ANOSAT010372	F3	82.1289	-0.824464	0.298932	-2.75804	0.00581499	0.108608
ANOSAT013401	Rhobtb2	1615.54	-0.471781	0.171374	-2.75293	0.00590638	0.109812
ANOSAT008220	Itgbl1	316.702	-0.452019	0.164263	-2.7518	0.0059269	0.109848
ANOSAT006515	Cst6	500.153	-0.431977	0.157211	-2.74775	0.00600053	0.110257
ANOSAT018059	Bace1	607.273	-0.363812	0.132415	-2.74751	0.006005	0.110257
ANOSAT018398	Zfpm1	798.095	-0.366074	0.13313	-2.74974	0.00596432	0.110257
ANOSAT019645	Ulk2	757.24	-0.329644	0.119962	-2.7479	0.00599774	0.110257
ANOSAT020364	Nacc2	345.788	-0.592983	0.215758	-2.74838	0.00598911	0.110257
ANOSAT020472	C5orf15	435.909	-0.674399	0.245938	-2.74215	0.00610391	0.111865
ANOSAT005394	Slit3	2156.07	-0.368622	0.134729	-2.73603	0.00621863	0.112954
ANOSAT012854	Pdgfra	25784.3	-0.241931	0.0887099	-2.72722	0.00638706	0.114773
ANOSAT020660	Dpm3	69.7302	-0.844797	0.309657	-2.72817	0.00636862	0.114773
ANOSAT000720	Fjx1	194.905	-0.727074	0.266959	-2.72354	0.00645861	0.115182
ANOSAT013438	Amot	508.112	-0.446644	0.164028	-2.72297	0.00646978	0.115207
ANOSAT018107	Setd6	136.602	-0.535933	0.197012	-2.72031	0.00652201	0.115962
ANOSAT011974	Tcp11l2	1896.79	-0.3771	0.138776	-2.71733	0.00658118	0.116488
ANOSAT018673	Mex3b	129.395	-0.712502	0.262761	-2.7116	0.00669599	0.118166
ANOSAT019474	Gla	603.069	-0.347801	0.128372	-2.70933	0.00674195	0.118799
ANOSAT004673	Abca1	4448.55	-0.390067	0.144001	-2.70878	0.0067532	0.11882
ANOSAT007564	Adra2a	549.117	-0.490685	0.181257	-2.70712	0.00678695	0.119006
ANOSAT021010	Fam89b	266.487	-0.451035	0.167023	-2.70043	0.00692498	0.120407
ANOSAT018452	Sntb2	374.147	-0.503179	0.186423	-2.69912	0.00695224	0.120643
ANOSAT003780	Gadd45g	513.493	-0.393993	0.146473	-2.68986	0.00714812	0.122483
ANOSAT009795	Mov10	992.401	-0.353495	0.131639	-2.68534	0.00724561	0.123716
ANOSAT000178	Hspa2	6331.07	-0.190932	0.0711656	-2.68292	0.00729817	0.124332
ANOSAT017738	Cunh2orf42	233.659	-0.464045	0.173322	-2.67736	0.00742039	0.126232
ANOSAT015607	Plekhg2	973.734	-0.271215	0.101319	-2.67684	0.00743207	0.126249
ANOSAT009312	Snx21	69.3022	-0.880265	0.328997	-2.67561	0.00745944	0.126532
ANOSAT019642	Aldh3a1	234.737	-0.64807	0.242328	-2.67436	0.0074873	0.126822
ANOSAT000620	Zfp36l1	3019.03	-0.279362	0.104521	-2.67279	0.00752233	0.126995
ANOSAT013522	Agfg2	1193.42	-0.332448	0.124391	-2.67261	0.00752629	0.126995
ANOSAT002912	Six2	800.37	-0.456224	0.17082	-2.67079	0.00756737	0.127266
ANOSAT003173	Emilin1	7610.46	-0.326032	0.12217	-2.66867	0.00761529	0.127623
ANOSAT018115	Mmp15	209.497	-0.48645	0.182332	-2.66794	0.00763187	0.127623
ANOSAT006174	Ppp1r18	1314.31	-0.267308	0.10022	-2.66721	0.00764844	0.127719
ANOSAT007137	Slitrk3	254.597	-0.51714	0.19394	-2.66649	0.00766468	0.12781
ANOSAT018117	Znf319	103.144	-0.742308	0.278498	-2.6654	0.0076896	0.127864
ANOSAT005180	Sec14l1	3440.53	-0.229202	0.0861117	-2.66168	0.00777517	0.128563
ANOSAT021521	H6pd	318.912	-0.376057	0.141332	-2.6608	0.00779548	0.128718
ANOSAT017394	Llgl1	654.738	-0.364497	0.137049	-2.6596	0.00782326	0.128822
ANOSAT012905	Pdlim3	1117.75	-0.302561	0.113801	-2.6587	0.00784437	0.128984
ANOSAT017789	Ggcx	1516.57	-0.274494	0.103287	-2.6576	0.00787001	0.129226
ANOSAT001724	Fzd7	2747.2	-0.303445	0.114311	-2.65456	0.00794129	0.129692
ANOSAT003155	Agbl5	578.786	-0.394772	0.148682	-2.65514	0.00792748	0.129692
ANOSAT007131	Serpini1	2846.39	-0.263856	0.0993869	-2.65484	0.0079347	0.129692
ANOSAT021474	Ece1	2378.43	-0.211623	0.079722	-2.65451	0.00794236	0.129692
ANOSAT001893	Cyp39a1	81.891	-1.9463	0.734233	-2.6508	0.00803025	0.130766
ANOSAT000055	Mgat2	800.095	-0.496998	0.187533	-2.65018	0.00804481	0.130822
ANOSAT010639	Glul	9696.85	-0.299342	0.113036	-2.64819	0.00809237	0.131234
ANOSAT000117	Armh4	202.998	-0.543102	0.205456	-2.6434	0.00820779	0.13256
ANOSAT001754	Adarb1	1647.42	-0.235933	0.0894451	-2.63774	0.00834604	0.133877
ANOSAT021225	Ddx19b	269.623	-0.444864	0.169005	-2.63225	0.00848205	0.13514
ANOSAT018078	Phldb1	97.8893	-0.62308	0.236983	-2.62922	0.00855815	0.135986
ANOSAT014149	Cldn6	291.449	-1.03126	0.392488	-2.62749	0.00860173	0.136495
ANOSAT009775	Dennd2c	549.322	-0.343417	0.131124	-2.61903	0.00881805	0.138623
ANOSAT010399	Cdc14a	2637.23	-0.231761	0.0884821	-2.61929	0.0088112	0.138623
ANOSAT010837	Tubb2b	583.841	-0.569317	0.217878	-2.61301	0.00897496	0.139971
ANOSAT004112	Mfhas1	990.675	-0.289936	0.111038	-2.61114	0.00902411	0.140123
ANOSAT018263	Pla2g15	194.073	-0.464312	0.177762	-2.61199	0.0090016	0.140123
ANOSAT009203	Smpd1	613.034	-0.44795	0.171792	-2.6075	0.0091205	0.140754
ANOSAT004774	Ppp1r1a	1291.75	-0.347727	0.133532	-2.60407	0.00921239	0.141065
ANOSAT007610	Nanos1	282.284	-0.577971	0.221905	-2.60459	0.00919844	0.141065
ANOSAT007273	Wdfy1	1088.65	-0.233782	0.0899099	-2.60018	0.00931748	0.14193
ANOSAT003748	Znf608	1138.97	-0.292334	0.112502	-2.59849	0.00936358	0.14219
ANOSAT018230	Bcar1	316.731	-0.577698	0.222341	-2.59824	0.00937016	0.14219
ANOSAT000363	Tmem63c	238.343	-0.491975	0.189469	-2.5966	0.00941512	0.142473
ANOSAT010425	Cst11	12124.9	-0.393638	0.151619	-2.59624	0.00942498	0.142473
ANOSAT019490	Srpx2	391.305	-0.376378	0.145042	-2.59496	0.00946022	0.142823
ANOSAT021462	Spen	5871.89	-0.197691	0.0762568	-2.59243	0.00953001	0.143693
ANOSAT017203	Znf598	2908.64	-0.202295	0.0781458	-2.58869	0.00963415	0.144835
ANOSAT009465	Nkain4	2309.57	-0.285536	0.110428	-2.58571	0.00971784	0.145595
ANOSAT005563	Csf1r	77.4117	-0.954346	0.36921	-2.58483	0.0097426	0.145781
ANOSAT013167	Casp6	355.736	-0.35784	0.138597	-2.58187	0.00982654	0.146851
ANOSAT015124	Nebl	1937.37	-0.270719	0.104975	-2.57889	0.00991182	0.147414
ANOSAT019318	Shroom4	272.343	-0.395358	0.15331	-2.57881	0.00991416	0.147414
ANOSAT003732	Six2	315.504	-0.680227	0.264175	-2.57492	0.0100265	0.147987
ANOSAT013470	Cunh17orf49	305.254	-0.690698	0.268241	-2.57491	0.0100265	0.147987
ANOSAT010737	Irx2	889.939	-0.534411	0.207673	-2.57333	0.0100726	0.148155
ANOSAT021667	Hspa12b	236.563	-0.773022	0.300682	-2.5709	0.0101436	0.148949
ANOSAT009216	Ilk	6576.51	-0.345879	0.134576	-2.57014	0.0101656	0.149087
ANOSAT017318	Rhbdf1	1379.35	-0.343215	0.133606	-2.56886	0.0102035	0.149087
ANOSAT018923	Rasl12	85.1898	-0.87727	0.341493	-2.56892	0.0102015	0.149087
ANOSAT019275	Sesn3	164.239	-0.553493	0.215858	-2.56416	0.0103426	0.150234
ANOSAT019644	Ulk2	287.902	-0.68194	0.265976	-2.56391	0.01035	0.150234
ANOSAT016188	Sh3bgrl3	1948.28	-0.281222	0.109818	-2.5608	0.0104431	0.151092
ANOSAT015418	Znf35	516.727	-0.479883	0.187791	-2.55541	0.0106063	0.152551
ANOSAT011197	Rdh10	2552.75	-0.358733	0.140566	-2.55205	0.0107091	0.152695
ANOSAT011570	Exosc4	426.121	-0.649253	0.254299	-2.55311	0.0106766	0.152695
ANOSAT020485	Naxe	2006.33	-0.427035	0.167289	-2.55267	0.01069	0.152695
ANOSAT010186	Plpp3	4367.04	-0.381018	0.149565	-2.54752	0.0108492	0.15358
ANOSAT008066	Fgfrl1	12802.5	-0.256447	0.100746	-2.54548	0.0109126	0.153767
ANOSAT010760	Cmbl	563.245	-0.522843	0.205428	-2.54514	0.0109234	0.153767
ANOSAT013564	Kdm6b	643.562	-0.293595	0.115361	-2.54501	0.0109276	0.153767
ANOSAT020151	Znf618	879.903	-0.322157	0.126542	-2.54584	0.0109015	0.153767
ANOSAT018291	Bco1	231.158	-0.410643	0.161602	-2.54107	0.0110513	0.155139
ANOSAT003650	Nr2f1	565.693	-0.538095	0.212155	-2.53633	0.0112022	0.156287
ANOSAT004086	Ephb2	215.913	-0.715096	0.281918	-2.53654	0.0111954	0.156287
ANOSAT005452	Stk32a	1225.02	-0.384926	0.151707	-2.53731	0.0111709	0.156287
ANOSAT018147	Fhod1	1041.26	-0.457575	0.180431	-2.536	0.0112125	0.156287
ANOSAT015653	Dact3	425.221	-0.344147	0.135899	-2.53238	0.011329	0.157539
ANOSAT007276	Kcne4	2077.19	-0.32832	0.129708	-2.53124	0.0113661	0.157683
ANOSAT013579	Polr2a	4579.59	-0.218458	0.0863262	-2.53061	0.0113865	0.157781
ANOSAT003864	Cemip2	2908.58	-0.272106	0.107552	-2.52999	0.0114066	0.157874
ANOSAT002626	Gpr137b	1051.66	-0.284078	0.112361	-2.52826	0.0114628	0.158281
ANOSAT004299	Slc16a6	836.324	-0.467114	0.184809	-2.52756	0.0114859	0.158414
ANOSAT002412	Perp	121.782	-1.11774	0.442484	-2.52606	0.0115349	0.15872
ANOSAT010397	Vcam1	176.865	-0.659297	0.260987	-2.52617	0.0115314	0.15872
ANOSAT013593	Acap1	407.341	-0.326353	0.129228	-2.52539	0.0115568	0.158836
ANOSAT005807	Aspn	2076.47	-0.506967	0.201092	-2.52107	0.0116998	0.160204
ANOSAT019917	Auts2	744.456	-0.324122	0.128608	-2.52022	0.0117282	0.160258
ANOSAT015753	Numbl	774.931	-0.319761	0.127005	-2.51771	0.0118119	0.160997
ANOSAT018349	Cdh13	320.127	-0.548785	0.218	-2.51736	0.0118238	0.160997
ANOSAT015569	Ppp1r13l	75.0254	-0.963909	0.383039	-2.51648	0.0118535	0.161038
ANOSAT016644	Pik3ip1	476.887	-0.4918	0.195857	-2.51101	0.0120385	0.162673
ANOSAT020323	Vav2	467.331	-0.331399	0.132008	-2.51044	0.0120581	0.162673
ANOSAT013504	Rnf167	917.656	-0.310165	0.123803	-2.5053	0.0122346	0.164347
ANOSAT015598	Samd4b	953.681	-0.25088	0.100234	-2.50295	0.0123163	0.165234
ANOSAT008635	Adamts5	999.945	-0.354973	0.14188	-2.50192	0.0123521	0.165527
ANOSAT020374	Ier5l	3522.09	-0.259956	0.103932	-2.5012	0.0123773	0.165676
ANOSAT008273	St6gal2	962.331	-0.323898	0.129656	-2.49813	0.0124851	0.166553
ANOSAT008479	Tmem47	619.88	-0.391937	0.156879	-2.49834	0.0124775	0.166553
ANOSAT002054	Id2	1227.81	-0.410996	0.164661	-2.49602	0.0125597	0.167358
ANOSAT019847	Abr	84.7262	-0.601407	0.241237	-2.49301	0.0126666	0.16829
ANOSAT016654	Depdc5	899.472	-0.231993	0.0931285	-2.49111	0.0127344	0.168734
ANOSAT018155	Ciao2b	274.856	-0.531476	0.213317	-2.49149	0.0127209	0.168734
ANOSAT018241	Pdpr	995.579	-0.301579	0.121083	-2.49068	0.0127498	0.168749
ANOSAT012218	Btg1	1693.12	-0.338443	0.136046	-2.48772	0.0128566	0.16937
ANOSAT021251	Pdpn	157.791	-0.838124	0.337123	-2.48611	0.0129149	0.169415
ANOSAT008427	Rai2	330.294	-0.330522	0.133011	-2.48492	0.0129582	0.169606
ANOSAT009023	Fzd4	521.491	-0.291181	0.117231	-2.48383	0.0129979	0.169937
ANOSAT003534	Rgs7bp	1038.47	-0.268063	0.10796	-2.48297	0.0130291	0.169996
ANOSAT018083	Kmt2a	1570.08	-0.268648	0.108252	-2.4817	0.0130758	0.169996
ANOSAT019274	Sesn3	167.139	-0.516742	0.208121	-2.4829	0.0130319	0.169996
ANOSAT017356	Snn	275.504	-0.371118	0.149686	-2.47931	0.0131638	0.170221
ANOSAT009841	Srgap2	1126.32	-0.279883	0.112919	-2.47861	0.0131894	0.170366
ANOSAT016608	Mau2	856.884	-0.282788	0.114183	-2.47662	0.0132634	0.170482
ANOSAT015170	Bambi	875.479	-0.313827	0.127	-2.47107	0.0134708	0.172491
ANOSAT005107	Wiz	302.816	-0.351012	0.142123	-2.46977	0.0135199	0.172557
ANOSAT005278	Chad	178.739	-0.523949	0.212119	-2.47007	0.0135086	0.172557
ANOSAT000963	Eps8l2	476.918	-0.349523	0.141598	-2.46843	0.0135708	0.17302
ANOSAT018477	Atxn1l	2023.21	-0.278467	0.112872	-2.4671	0.0136212	0.173476
ANOSAT008137	Pcdh9	975.134	-0.282063	0.114391	-2.46577	0.0136721	0.17362
ANOSAT016211	Slc9a1	1224.04	-0.245139	0.0994256	-2.46555	0.0136804	0.17362
ANOSAT021077	B4gat1	203.417	-0.469363	0.190525	-2.46352	0.0137579	0.174277
ANOSAT014505	Plcd3	883.37	-0.283263	0.115057	-2.46192	0.0138194	0.174494
ANOSAT017948	Cbl	535.754	-0.301522	0.122572	-2.45995	0.0138957	0.174822
ANOSAT019657	Prpf8	5230.61	-0.21914	0.0890917	-2.45972	0.0139046	0.174822
ANOSAT019701	Myo18a	256.972	-0.419485	0.170636	-2.45837	0.013957	0.175107
ANOSAT003583	Sv2c	456.767	-0.531434	0.216369	-2.45614	0.0140437	0.17534
ANOSAT005724	Sema3b	7433.07	-0.401918	0.163638	-2.45614	0.014044	0.17534
ANOSAT007691	Stk32c	144.892	-0.623779	0.254058	-2.45526	0.0140782	0.17534
ANOSAT013958	Slx1a	359.87	-0.313317	0.127612	-2.45523	0.0140795	0.17534
ANOSAT018270	Slc7a6	396.263	-0.376359	0.15321	-2.45649	0.0140303	0.17534
ANOSAT018185	Loc112531540	226.205	-0.660721	0.269291	-2.45356	0.014145	0.175971
ANOSAT012365	Pdzrn4	105.247	-0.938607	0.38295	-2.45099	0.0142462	0.176857
ANOSAT006002	Foxp1	2750.07	-0.235681	0.096312	-2.44706	0.0144029	0.178091
ANOSAT011609	Snd1	1521.29	-0.373454	0.152724	-2.44528	0.0144739	0.17837
ANOSAT013139	Prss12	3923.66	-0.250062	0.102297	-2.44448	0.0145062	0.178582
ANOSAT021357	Usp48	149.951	-0.45042	0.184349	-2.4433	0.0145536	0.178979
ANOSAT017335	Cdip1	91.862	-0.65111	0.266729	-2.44109	0.014643	0.179641
ANOSAT003560	Thbs4	836.565	-0.314242	0.128831	-2.43919	0.0147203	0.179894
ANOSAT006389	Tnxb	475.76	-0.439539	0.180218	-2.43893	0.014731	0.179894
ANOSAT011381	Sntb1	2287.27	-0.327002	0.134081	-2.43884	0.0147347	0.179894
ANOSAT003086	Kif13b	387.534	-0.337658	0.138476	-2.43839	0.0147529	0.179905
ANOSAT006371	Pbx2	933.412	-0.2424	0.0996086	-2.43352	0.0149527	0.18143
ANOSAT008056	Tsc22d1	681.639	-0.398688	0.163951	-2.43175	0.0150261	0.181575
ANOSAT017785	Kansl3	2308.4	-0.204089	0.0838991	-2.43255	0.0149928	0.181575
ANOSAT014383	Krt14	218.655	-0.846022	0.348316	-2.42889	0.015145	0.18208
ANOSAT016373	Tmem38a	416.57	-0.371732	0.153041	-2.42896	0.0151421	0.18208
ANOSAT021215	Ybx1	8343.06	-0.387263	0.159591	-2.4266	0.015241	0.183047
ANOSAT001231	Ctdsp1	3472.9	-0.201882	0.0832166	-2.42599	0.0152668	0.183171
ANOSAT011210	Zfhx4	8843.33	-0.206111	0.0849989	-2.42486	0.0153142	0.183553
ANOSAT015329	Nbeal2	145.89	-0.6062	0.250573	-2.41925	0.0155524	0.18435
ANOSAT019914	Castor2	1693.86	-0.227551	0.0940334	-2.4199	0.0155248	0.18435
ANOSAT009846	Pm20d1	569.016	-0.273972	0.113457	-2.41477	0.015745	0.186258
ANOSAT019279	Med12	2610.79	-0.179499	0.0744074	-2.41238	0.0158488	0.187298
ANOSAT009788	Magi3	3754.96	-0.281825	0.116847	-2.41192	0.0158687	0.187346
ANOSAT020633	Ubap2l	1350.22	-0.364265	0.151076	-2.41114	0.0159026	0.187559
ANOSAT005900	H1-10	1149.58	-0.315335	0.13086	-2.40972	0.0159649	0.187656
ANOSAT019245	Hs6st2	87.6997	-0.660163	0.273984	-2.4095	0.0159745	0.187656
ANOSAT007203	Pfn2	2168.12	-0.193273	0.0802334	-2.40889	0.0160013	0.187785
ANOSAT009564	Cebpb	1297.02	-0.489377	0.203225	-2.40805	0.0160378	0.187812
ANOSAT016577	Dot1l	1298.36	-0.218337	0.0906563	-2.40841	0.0160223	0.187812
ANOSAT019704	Taok1	1267.07	-0.239988	0.0998247	-2.4041	0.0162124	0.188575
ANOSAT016534	Btbd2	1033.31	-0.265249	0.11035	-2.4037	0.0162299	0.188593
ANOSAT009297	Znf335	244.75	-0.474901	0.197626	-2.40302	0.0162602	0.188759
ANOSAT003087	Hmbox1	349.53	-0.442884	0.184418	-2.40152	0.016327	0.188991
ANOSAT011629	Cpt1b	214.093	-0.542455	0.225882	-2.4015	0.0163282	0.188991
ANOSAT000071	Atl1	121.645	-0.511358	0.213166	-2.39887	0.0164457	0.189792
ANOSAT003218	Snrk	90.0885	-0.851101	0.354881	-2.39827	0.0164726	0.189917
ANOSAT018152	Snrk	256.276	-0.661831	0.276779	-2.39119	0.016794	0.192472
ANOSAT018388	Zcchc14	311.985	-0.344087	0.143921	-2.3908	0.0168115	0.192472
ANOSAT020095	Prrc2b	807.887	-0.27875	0.116728	-2.38804	0.0169386	0.192889
ANOSAT020997	Adamts4	1244.64	-0.460994	0.193069	-2.38771	0.0169536	0.192889
ANOSAT021361	Hspg2	12788.4	-0.249937	0.104651	-2.3883	0.0169267	0.192889
ANOSAT006732	Ring1	466.206	-0.539367	0.225965	-2.38695	0.0169889	0.193042
ANOSAT001257	Cyp27c1	548.16	-0.323886	0.135867	-2.38384	0.0171331	0.194121
ANOSAT016396	Arrdc2	110.335	-0.689235	0.289786	-2.37843	0.0173865	0.196238
ANOSAT021591	Vwa1	131.708	-0.579764	0.243844	-2.3776	0.0174258	0.196493
ANOSAT007752	Asah2	228.29	-0.454262	0.191298	-2.37463	0.0175667	0.197894
ANOSAT011635	Shank3	240.258	-0.469977	0.19804	-2.37314	0.0176375	0.198435
ANOSAT011388	C8orf76	243.03	-0.39292	0.16581	-2.36971	0.0178021	0.199594
ANOSAT020306	Lrsam1	599.853	-0.280444	0.11837	-2.36921	0.0178259	0.199671
ANOSAT010724	Ube2ql1	233.217	-0.531932	0.224764	-2.36663	0.017951	0.200881
ANOSAT021023	Pcnx3	286.811	-0.473869	0.200334	-2.3654	0.0180108	0.201359
ANOSAT019670	Tlcd3a	113.86	-0.568233	0.240279	-2.36489	0.0180357	0.201447
ANOSAT003172	Emilin1	1347.25	-0.300959	0.127429	-2.36178	0.0181875	0.202377
ANOSAT017058	Capn15	1286.12	-0.213732	0.0904864	-2.36204	0.0181747	0.202377
ANOSAT018099	Kiaa0355	788.067	-0.298042	0.126273	-2.3603	0.0182603	0.202995
ANOSAT002033	Slc66a3	81.9127	-0.913326	0.387253	-2.35847	0.0183504	0.203805
ANOSAT021769	Cic	600.756	-0.494098	0.209665	-2.35661	0.0184424	0.204443
ANOSAT005442	Stc2	266.689	-0.521257	0.221359	-2.3548	0.0185328	0.205251
ANOSAT020343	Mrps2	456.491	-0.413683	0.175829	-2.35276	0.0186347	0.205801
ANOSAT000485	Fmn1	592.574	-0.281813	0.119862	-2.35115	0.0187154	0.205922
ANOSAT009405	Fam110a	173.463	-0.71375	0.303515	-2.35161	0.0186924	0.205922
ANOSAT010842	Pxdc1	203.495	-0.433177	0.184228	-2.35131	0.0187076	0.205922
ANOSAT020767	Pogz	1119.54	-0.234939	0.100078	-2.34757	0.0188964	0.206949
ANOSAT019759	Wdr81	906.679	-0.470284	0.200364	-2.34715	0.0189176	0.206989
ANOSAT002763	Fosl2	1926	-0.19562	0.0834445	-2.34431	0.0190622	0.207635
ANOSAT009840	Ikbke	327.665	-0.343653	0.146581	-2.34446	0.0190547	0.207635
ANOSAT013497	Pld2	786.864	-0.417997	0.178306	-2.34427	0.0190645	0.207635
ANOSAT017548	Bmp1	3986.83	-0.192013	0.0819576	-2.34283	0.0191379	0.207859
ANOSAT017681	Slc37a2	2698.62	-0.191973	0.0819401	-2.34285	0.0191372	0.207859
ANOSAT009755	Phlda3	231.429	-0.647483	0.276735	-2.33972	0.0192981	0.209214
ANOSAT020674	Ints3	691.282	-0.237917	0.101769	-2.33782	0.0193966	0.209704
ANOSAT009393	Tbc1d20	411.884	-0.322944	0.138352	-2.33421	0.0195846	0.211156
ANOSAT020506	Zfpl1	310.191	-0.339818	0.145639	-2.33329	0.0196331	0.211331
ANOSAT020527	Taf6l	295.488	-0.480961	0.206136	-2.33322	0.0196366	0.211331
ANOSAT004867	Nog	94.3411	-0.972946	0.417374	-2.33111	0.0197473	0.212135
ANOSAT010376	Tecr	398.022	-0.333462	0.143208	-2.32851	0.0198848	0.21295
ANOSAT019227	Slc9a6	881.565	-0.243456	0.104543	-2.32877	0.0198713	0.21295
ANOSAT009396	Fkbp1a	3308.72	-0.257703	0.11081	-2.32563	0.0200383	0.214093
ANOSAT003264	Aph1a	829.068	-0.414572	0.178359	-2.32436	0.020106	0.214622
ANOSAT010187	Prkaa2	219.884	-0.56987	0.245325	-2.32292	0.0201835	0.215172
ANOSAT019250	Il13ra1	489.216	-0.315941	0.136084	-2.32166	0.0202513	0.215587
ANOSAT004649	Podnl1	344.259	-0.349822	0.150755	-2.32046	0.0203158	0.216079
ANOSAT001473	Cybrd1	8034.54	-0.185132	0.0798558	-2.31833	0.0204315	0.217017
ANOSAT001611	Plcl1	561.554	-0.311627	0.134495	-2.31702	0.0205027	0.217017
ANOSAT001917	Plcb4	622.483	-0.378671	0.163426	-2.31709	0.0204989	0.217017
ANOSAT008390	Mid1	5444.5	-0.212186	0.0915516	-2.31766	0.0204677	0.217017
ANOSAT021829	Vwa1	96.2068	-0.711876	0.307459	-2.31536	0.0205935	0.217465
ANOSAT002256	Crybg1	317.581	-0.59024	0.255124	-2.31354	0.0206929	0.218082
ANOSAT005602	Faxdc2	273.86	-0.319882	0.138281	-2.31328	0.0207073	0.218082
ANOSAT006734	Slc39a7	453.813	-0.445455	0.192555	-2.31339	0.020701	0.218082
ANOSAT008009	Plau	477.839	-0.378264	0.163693	-2.31082	0.020843	0.219316
ANOSAT000096	Nid2	3684.24	-0.192018	0.0831765	-2.30856	0.020968	0.21974
ANOSAT008975	Pgr	748.439	-0.302202	0.1309	-2.30864	0.0209636	0.21974
ANOSAT009198	Fam160a2	220.906	-0.63524	0.275185	-2.30841	0.0209764	0.21974
ANOSAT020487	Ubqln4	674.896	-0.403413	0.174796	-2.30791	0.0210041	0.219835
ANOSAT019212	Slc25a5	12637	-0.272681	0.118198	-2.30698	0.0210559	0.220052
ANOSAT021797	Ube2r2	89.0586	-0.559256	0.242536	-2.30587	0.021118	0.220052
ANOSAT018432	Spata2l	111.926	-0.671861	0.291577	-2.30423	0.0212098	0.22062
ANOSAT000048	Togaram1	2419.41	-0.244942	0.106376	-2.30261	0.0213008	0.220982
ANOSAT019604	Mamld1	542.406	-0.382896	0.166271	-2.30285	0.0212875	0.220982
ANOSAT015666	Six5	421.79	-0.344924	0.150018	-2.29921	0.0214932	0.222391
ANOSAT021312	Megf6	1319.79	-0.435176	0.189454	-2.297	0.0216187	0.223298
ANOSAT020968	Lrrn4cl	938.16	-0.258074	0.112497	-2.29405	0.0217877	0.224115
ANOSAT013021	Sfrp2	52127.8	-0.202084	0.0881392	-2.29278	0.0218606	0.224228
ANOSAT017426	Ints1	1416.88	-0.238625	0.104076	-2.29278	0.0218606	0.224228
ANOSAT020406	Abl1	1953.59	-0.288852	0.125975	-2.29293	0.021852	0.224228
ANOSAT007590	Atrnl1	140.9	-0.442159	0.192998	-2.291	0.0219633	0.22489
ANOSAT008347	Slc9a7	1434.26	-0.22011	0.0962781	-2.28618	0.0222434	0.226776
ANOSAT015563	Mark4	361.767	-0.33124	0.144867	-2.28651	0.0222242	0.226776
ANOSAT009177	Stim1	550.127	-0.410472	0.179727	-2.28386	0.0223796	0.227182
ANOSAT021118	Loc103280946	591.996	-0.498463	0.218144	-2.28501	0.022312	0.227182
ANOSAT021437	Akr7l	490.913	-0.43169	0.189015	-2.28389	0.0223781	0.227182
ANOSAT006241	Ddah2	1738.01	-0.179264	0.0785048	-2.28348	0.0224023	0.227187
ANOSAT009794	Rhoc	5581.91	-0.192905	0.0844886	-2.2832	0.0224185	0.227187
ANOSAT002193	Nt5e	125.062	-0.760746	0.333374	-2.28196	0.0224916	0.227554
ANOSAT017223	C16orf72	1063.57	-0.287308	0.125906	-2.28193	0.0224933	0.227554
ANOSAT003947	Tusc1	215.236	-0.354294	0.155334	-2.28085	0.0225573	0.227601
ANOSAT008994	Panx1	2116.68	-0.238272	0.104467	-2.28084	0.0225578	0.227601
ANOSAT018979	Rnf111	264.127	-0.402085	0.176336	-2.28023	0.0225943	0.227601
ANOSAT011988	Fbxo7	1136.41	-0.22483	0.0986408	-2.27928	0.0226505	0.227778
ANOSAT016304	Nr2f6	334.331	-0.290408	0.127472	-2.27822	0.0227137	0.228219
ANOSAT011996	Hmox1	1651.65	-0.810262	0.355847	-2.277	0.0227864	0.228691
ANOSAT020213	Pappa	123.87	-0.718266	0.315882	-2.27384	0.0229754	0.229871
ANOSAT015575	Slc3a2	750.087	-0.38887	0.171124	-2.27245	0.0230595	0.229933
ANOSAT004395	Trex2	487.702	-0.289321	0.127415	-2.2707	0.0231652	0.230598
ANOSAT017406	Tom1l2	774.876	-0.288919	0.127225	-2.27093	0.0231513	0.230598
ANOSAT001564	Col5a2	59351.4	-0.164507	0.0725023	-2.26899	0.0232692	0.231049
ANOSAT010300	Gng5	1261.89	-0.257681	0.113567	-2.26898	0.0232693	0.231049
ANOSAT018123	Got2	1304.65	-0.290365	0.128026	-2.26801	0.0233286	0.231443
ANOSAT008818	Gap43	163.168	-0.773672	0.341173	-2.26768	0.0233486	0.231447
ANOSAT007497	Sema4g	109.381	-0.721074	0.318339	-2.26511	0.0235058	0.23281
ANOSAT021438	Slc66a1	272.691	-0.384092	0.169778	-2.26232	0.0236776	0.234119
ANOSAT016770	Slc8b1	673.414	-0.247163	0.109415	-2.25894	0.023887	0.23488
ANOSAT017826	Purb	509.668	-0.312906	0.138503	-2.2592	0.023871	0.23488
ANOSAT020881	Efemp2	2661.92	-0.257611	0.114021	-2.25933	0.0238631	0.23488
ANOSAT008983	Sesn3	3097.69	-0.339448	0.150308	-2.25835	0.0239236	0.234977
ANOSAT011449	Rplp1	10502.8	-0.419418	0.185797	-2.2574	0.0239832	0.235366
ANOSAT013551	Ephb4	427.78	-0.371151	0.164531	-2.25581	0.0240828	0.23556
ANOSAT018156	Ces5a	178.756	-0.618042	0.274127	-2.25458	0.0241595	0.235725
ANOSAT001765	Sh3bp4	4852.62	-0.255065	0.113184	-2.25354	0.0242252	0.236043
ANOSAT019776	Slc46a1	130.008	-0.694596	0.30824	-2.25343	0.0242321	0.236043
ANOSAT004383	Rab7a	139.166	-0.517891	0.230037	-2.25134	0.0243642	0.236505
ANOSAT010806	Phlpp1	2601.57	-0.287818	0.127848	-2.25125	0.0243696	0.236505
ANOSAT018292	Bco1	118.894	-0.511207	0.227024	-2.25178	0.0243362	0.236505
ANOSAT021083	Cunh11orf95	108.885	-0.524501	0.232998	-2.25109	0.0243797	0.236505
ANOSAT003416	Pdzd2	120.265	-0.519141	0.231028	-2.24709	0.0246342	0.238777
ANOSAT010129	Rnf11	341.215	-0.351971	0.156884	-2.24351	0.0248642	0.239031
ANOSAT017361	Myh11	3490.01	-0.254348	0.113388	-2.24315	0.0248869	0.239031
ANOSAT020593	Ehd1	794.554	-0.275618	0.122871	-2.24315	0.0248873	0.239031
ANOSAT008555	Mx1	497.234	-0.381167	0.170068	-2.24127	0.0250088	0.239653
ANOSAT011550	Mroh1	356.348	-0.481723	0.214989	-2.24069	0.0250462	0.239653
ANOSAT009827	Cd55	1003.02	-0.239062	0.106797	-2.23847	0.0251901	0.240611
ANOSAT007545	Ap2b1	2568.76	-0.173858	0.0777462	-2.23622	0.0253374	0.240848
ANOSAT010510	Pcdh1	815.893	-0.278763	0.124652	-2.23633	0.0253301	0.240848
ANOSAT013047	Ednra	10548.4	-0.195318	0.0872966	-2.2374	0.02526	0.240848
ANOSAT019676	Sdf2	1122.2	-0.402376	0.179873	-2.237	0.0252862	0.240848
ANOSAT020362	Tmem250	219.047	-0.441882	0.197512	-2.23724	0.0252705	0.240848
ANOSAT011562	Maf1	697.195	-0.246592	0.110524	-2.23111	0.0256739	0.242051
ANOSAT013443	Loc105571528	79.3554	-0.689518	0.308918	-2.23204	0.0256123	0.242051
ANOSAT013487	Gal3st4	94.9474	-0.763462	0.342223	-2.23089	0.0256886	0.242051
ANOSAT016840	Slc15a4	1198.19	-0.238313	0.106764	-2.23214	0.0256054	0.242051
ANOSAT017467	Snd1	1845.68	-0.363417	0.16277	-2.2327	0.0255684	0.242051
ANOSAT017363	Socs1	121.156	-0.695005	0.311778	-2.22916	0.025803	0.242927
ANOSAT002559	Frmd1	2853.98	-0.23155	0.104011	-2.2262	0.0260005	0.244591
ANOSAT018002	Zbtb16	119.183	-0.681842	0.306441	-2.22503	0.026079	0.244744
ANOSAT021275	Pink1	192.467	-0.582077	0.261675	-2.22442	0.0261199	0.244934
ANOSAT014167	Ndrg2	4176.66	-0.233069	0.104867	-2.22253	0.0262477	0.245741
ANOSAT004564	Loc103280078	178.242	-0.664421	0.299175	-2.22084	0.0263616	0.246028
ANOSAT017347	Clcn7	1235.61	-0.275195	0.123878	-2.22149	0.0263176	0.246028
ANOSAT019092	Aldh1a2	73.5486	-0.930496	0.41932	-2.21906	0.0264827	0.24611
ANOSAT019371	Irs4	4321.3	-0.219573	0.0989701	-2.21858	0.0265152	0.24611
ANOSAT013761	Sall2	613.557	-0.273919	0.123551	-2.21706	0.0266189	0.246481
ANOSAT015814	Irgc	396.862	-0.485926	0.219132	-2.2175	0.026589	0.246481
ANOSAT021601	Mmp23b	581.742	-0.297175	0.134037	-2.21712	0.0266152	0.246481
ANOSAT009882	Fmod	1342.33	-0.317566	0.1433	-2.21608	0.0266857	0.246906
ANOSAT001557	Itgav	6665.89	-0.220889	0.09976	-2.2142	0.026815	0.24752
ANOSAT009802	Inka2	70.9365	-1.0574	0.477544	-2.21425	0.0268119	0.24752
ANOSAT003085	Kif13b	804.414	-0.302876	0.13693	-2.21191	0.0269729	0.248201
ANOSAT015436	Tmem176b	5746.92	-0.196973	0.0891588	-2.20924	0.0271581	0.248597
ANOSAT018402	Cyba	461.724	-0.289734	0.131145	-2.20926	0.0271563	0.248597
ANOSAT019008	Lingo1	279.462	-0.515537	0.233363	-2.20916	0.0271633	0.248597
ANOSAT019905	Tpst1	696.995	-0.333639	0.15092	-2.21071	0.0270562	0.248597
ANOSAT021658	Rabac1	113.93	-0.711853	0.322226	-2.20917	0.0271628	0.248597
ANOSAT004933	Esyt1	19356.3	-0.197039	0.0892579	-2.20752	0.0272776	0.248729
ANOSAT009601	Pkig	508.022	-0.359318	0.162724	-2.20814	0.0272343	0.248729
ANOSAT011433	St3gal1	1565.95	-0.219791	0.0995643	-2.20753	0.0272773	0.248729
ANOSAT019703	Nufip2	612.037	-0.263153	0.119219	-2.20732	0.027292	0.248729
ANOSAT007103	Tnfsf10	454.014	-0.332722	0.150916	-2.20469	0.0274762	0.249376
ANOSAT020872	Cadm3	841.595	-0.283378	0.128544	-2.20452	0.0274875	0.249376
ANOSAT017517	Trrap	1098.48	-0.272018	0.123441	-2.20363	0.0275501	0.24943
ANOSAT018354	Wfdc1	685.26	-0.281541	0.1279	-2.20125	0.0277183	0.250377
ANOSAT019397	F8a3	95.5384	-0.530935	0.241172	-2.20148	0.0277023	0.250377
ANOSAT019456	Mid2	607.913	-0.260787	0.118621	-2.1985	0.0279137	0.250979
ANOSAT003156	Tmem214	2061.19	-0.237057	0.107866	-2.1977	0.0279708	0.250982
ANOSAT016614	Abca7	127.377	-0.450233	0.204873	-2.19761	0.0279767	0.250982
ANOSAT011551	Mroh1	677.26	-0.255693	0.116378	-2.19708	0.0280147	0.251002
ANOSAT015366	Scap	1985.48	-0.248225	0.112984	-2.19699	0.0280215	0.251002
ANOSAT007736	Tbc1d12	2078.28	-0.172994	0.0787891	-2.19566	0.0281161	0.251659
ANOSAT000072	Sav1	1231.91	-0.256729	0.117064	-2.19308	0.028302	0.252783
ANOSAT003309	Ube2r2	1418.84	-0.180182	0.082173	-2.19272	0.0283278	0.252783
ANOSAT009090	Map6	351.953	-0.300302	0.136973	-2.19243	0.0283487	0.252783
ANOSAT011538	Fbxl6	672.31	-0.259841	0.11862	-2.19054	0.0284853	0.253426
ANOSAT006897	Ubl7	769.647	-0.357385	0.163188	-2.19002	0.028523	0.253572
ANOSAT019264	Foxo4	1643.25	-0.191788	0.0876096	-2.18912	0.0285879	0.253957
ANOSAT007693	Pwwp2b	1199.46	-0.242687	0.11113	-2.18381	0.0289764	0.256862
ANOSAT011451	Dennd3	1055.07	-0.272764	0.124906	-2.18376	0.0289803	0.256862
ANOSAT009096	Fchsd2	1198.77	-0.209781	0.0961064	-2.1828	0.0290508	0.256969
ANOSAT019641	Aldh3a2	2811.25	-0.285246	0.130713	-2.18223	0.0290924	0.256969
ANOSAT021646	Hspa12b	144.927	-0.554186	0.253967	-2.18211	0.029101	0.256969
ANOSAT021674	Sema6d	95.6912	-0.553108	0.253393	-2.18281	0.0290499	0.256969
ANOSAT001912	Bmp2	585.04	-0.425846	0.195202	-2.18157	0.0291416	0.256992
ANOSAT015463	Smarcd3	516.586	-0.257285	0.118035	-2.17974	0.0292769	0.256992
ANOSAT016316	Cers4	1299.97	-0.23893	0.109561	-2.18079	0.0291989	0.256992
ANOSAT016746	Tbc1d10a	4287.27	-0.182491	0.0836767	-2.18091	0.0291903	0.256992
ANOSAT018064	Vps11	1120.08	-0.202628	0.0929587	-2.17976	0.0292751	0.256992
ANOSAT000737	Cd59	339.369	-0.296773	0.136282	-2.17764	0.0294331	0.257971
ANOSAT003935	Hacd4	367.268	-0.396751	0.182176	-2.17785	0.0294173	0.257971
ANOSAT020589	Atg2a	1195.93	-0.271358	0.124682	-2.17641	0.0295248	0.258199
ANOSAT001401	Galnt5	822.545	-0.236131	0.108599	-2.17434	0.0296799	0.258445
ANOSAT001869	Rab20	185.482	-0.431115	0.198221	-2.17492	0.0296358	0.258445
ANOSAT006960	Pcyt1a	930.436	-0.220921	0.101596	-2.1745	0.0296674	0.258445
ANOSAT009086	Wnt11	117.608	-0.636898	0.292892	-2.17451	0.0296667	0.258445
ANOSAT009207	Trim3	1084.77	-0.307518	0.141454	-2.17399	0.029706	0.258445
ANOSAT013202	Manba	876.716	-0.247753	0.114068	-2.17197	0.0298576	0.258764
ANOSAT017678	Pknox2	689.287	-0.319182	0.14699	-2.17146	0.0298962	0.258764
ANOSAT007743	Hectd2	552.61	-0.293916	0.135465	-2.16967	0.0300315	0.259365
ANOSAT001409	Dapl1	1809.65	-0.362296	0.167202	-2.16681	0.0302493	0.260561
ANOSAT017337	Mgrn1	3373.43	-0.190839	0.0880651	-2.16702	0.0302335	0.260561
ANOSAT019675	Kiaa0100	1136.18	-0.298234	0.137667	-2.16635	0.0302847	0.260573
ANOSAT019959	Cux1	178.401	-0.396725	0.183177	-2.16581	0.0303258	0.260573
ANOSAT020956	Eml3	1590.97	-0.258145	0.119175	-2.1661	0.0303039	0.260573
ANOSAT017629	Eif4ebp1	434.187	-0.360558	0.166539	-2.16501	0.0303869	0.260908
ANOSAT019298	Gatd3a	377.108	-0.37617	0.173802	-2.16435	0.0304372	0.26115
ANOSAT007664	Aldh4a1	138.129	-0.49953	0.230885	-2.16355	0.0304993	0.261492
ANOSAT006925	Mb21d2	396.945	-0.372952	0.172404	-2.16324	0.0305225	0.261501
ANOSAT007686	Bnip3	227.445	-0.393529	0.18201	-2.16213	0.030608	0.261976
ANOSAT020501	Copa	3626.86	-0.230037	0.106403	-2.16195	0.0306223	0.261976
ANOSAT018274	Osgin1	366.051	-0.331	0.153209	-2.16044	0.0307386	0.26278
ANOSAT017076	Metrn	203.936	-0.457757	0.212032	-2.1589	0.0308576	0.263607
ANOSAT004821	Mmp19	2966.72	-0.296731	0.137593	-2.15658	0.0310387	0.264771
ANOSAT003113	Trim35	1078.4	-0.211062	0.098072	-2.15211	0.0313885	0.266902
ANOSAT004634	Pde4a	620.601	-0.350428	0.162892	-2.1513	0.0314528	0.266943
ANOSAT019692	Phf12	427.949	-0.339558	0.15803	-2.1487	0.0316586	0.268121
ANOSAT000884	Ush1c	71.2912	-0.645716	0.300785	-2.14677	0.0318116	0.268679
ANOSAT001758	Itgb2	2170.6	-0.209064	0.0973877	-2.14672	0.0318154	0.268679
ANOSAT013854	Orai3	235.385	-0.335075	0.156039	-2.14737	0.0317636	0.268679
ANOSAT017673	Tcf7l1	1848.49	-0.20057	0.0934209	-2.14695	0.031797	0.268679
ANOSAT020285	Gapvd1	1498.98	-0.187436	0.0873649	-2.14544	0.0319174	0.268963
ANOSAT019656	Rilp	131.2	-0.75558	0.352312	-2.14464	0.031982	0.269315
ANOSAT018769	Rab11a	2218.09	-0.204852	0.0955433	-2.14407	0.0320269	0.269501
ANOSAT005178	Tnrc6c	7064.5	-0.188845	0.0881221	-2.143	0.0321133	0.269651
ANOSAT013409	Mogs	383.527	-0.473044	0.220694	-2.14343	0.0320782	0.269651
ANOSAT011484	Plcg1	397.611	-0.30588	0.1428	-2.14202	0.032192	0.269775
ANOSAT019464	Bcorl1	858.195	-0.226184	0.105573	-2.14245	0.0321574	0.269775
ANOSAT011607	Snd1	3333.34	-0.231842	0.108491	-2.13697	0.0326005	0.272194
ANOSAT006645	Znf75a	509.597	-0.250705	0.117441	-2.13474	0.0327826	0.273134
ANOSAT017485	Tmem11	403.771	-0.275134	0.128905	-2.13438	0.0328114	0.273182
ANOSAT008346	Chst7	1163.34	-0.240591	0.112926	-2.13053	0.0331278	0.275129
ANOSAT007983	Zcchc24	1033.04	-0.204035	0.0958034	-2.12973	0.0331942	0.275204
ANOSAT013496	Mif	1835.88	-0.365859	0.171784	-2.12976	0.0331913	0.275204
ANOSAT013597	Ybx2	150.179	-0.451068	0.211895	-2.12874	0.0332761	0.27569
ANOSAT009036	Sytl2	476.732	-0.380966	0.179007	-2.12822	0.0333188	0.275788
ANOSAT011356	Sybu	1014.11	-0.400572	0.188251	-2.12786	0.0333485	0.275788
ANOSAT017513	Snd1	643.345	-0.395457	0.185857	-2.12775	0.033358	0.275788
ANOSAT002846	Ush2a	89.083	-0.789653	0.371281	-2.12684	0.0334336	0.276219
ANOSAT014533	Tmem98	466.798	-0.297414	0.139918	-2.12562	0.0335346	0.276473
ANOSAT005686	Gfra3	1351.29	-0.282053	0.13275	-2.1247	0.0336117	0.276915
ANOSAT011194	Sbspon	1354.34	-0.441398	0.208082	-2.12127	0.0338992	0.278894
ANOSAT002831	Cunh1orf115	75.1473	-0.842732	0.39771	-2.11896	0.0340938	0.279382
ANOSAT003866	Klf9	140.143	-0.445665	0.210352	-2.11866	0.0341194	0.279382
ANOSAT006301	Bag6	4163.22	-0.177439	0.0837023	-2.11988	0.0340159	0.279382
ANOSAT006372	C4a	3639.39	-0.242484	0.114445	-2.11879	0.0341085	0.279382
ANOSAT006653	Znf24	83.6249	-0.558176	0.263289	-2.12001	0.0340052	0.279382
ANOSAT011315	Snx31	70.972	-0.845931	0.400659	-2.11135	0.0347422	0.282679
ANOSAT019810	Lrrc75a	239.885	-0.334278	0.158479	-2.10929	0.0349195	0.28373
ANOSAT001561	Tfpi	499.998	-0.295967	0.140449	-2.10729	0.0350922	0.284382
ANOSAT011358	Csmd3	180.704	-0.410258	0.194679	-2.10736	0.0350867	0.284382
ANOSAT015367	Ptpn23	1383.64	-0.240724	0.114221	-2.10753	0.0350715	0.284382
ANOSAT016858	Fbrsl1	76.3052	-0.515501	0.244765	-2.10611	0.0351952	0.284989
ANOSAT018663	Arnt2	1439.83	-0.266014	0.126443	-2.10382	0.035394	0.28562
ANOSAT013366	Slc4a11	192.398	-0.400233	0.190299	-2.10318	0.03545	0.285681
ANOSAT020701	Znf687	307.674	-0.357611	0.170015	-2.10341	0.0354301	0.285681
ANOSAT017465	Tnrc18	10142.4	-0.180521	0.0859009	-2.1015	0.0355974	0.286673
ANOSAT000623	Plekhh1	2085.53	-0.433911	0.206633	-2.09991	0.0357371	0.287305
ANOSAT020376	Crat	534.967	-0.247208	0.11771	-2.10016	0.0357151	0.287305
ANOSAT003153	Scara3	2958.67	-0.356128	0.169756	-2.09788	0.0359155	0.287964
ANOSAT017146	Septin9	1028.52	-0.315018	0.150132	-2.09827	0.0358816	0.287964
ANOSAT006678	Znf197	69.4095	-0.569487	0.271714	-2.09591	0.0360904	0.288107
ANOSAT021660	Rabac1	165.633	-0.682185	0.325376	-2.09661	0.0360285	0.288107
ANOSAT015623	Tmem87a	365.262	-0.270621	0.129261	-2.0936	0.0362954	0.289138
ANOSAT005638	Cltb	957.43	-0.217372	0.103942	-2.09129	0.036502	0.289221
ANOSAT017579	Kat6a	2277.55	-0.193129	0.0923217	-2.09191	0.0364461	0.289221
ANOSAT021115	Macrod1	310.755	-0.446096	0.21327	-2.09169	0.0364661	0.289221
ANOSAT007893	Tmem26	84.7689	-0.592328	0.283381	-2.09022	0.0365982	0.289596
ANOSAT008150	Klf12	334.681	-0.338193	0.161875	-2.08922	0.0366883	0.289727
ANOSAT009425	Slc2a4rg	611.857	-0.309136	0.147952	-2.08944	0.0366682	0.289727
ANOSAT001185	Speg	1252.63	-0.277707	0.132996	-2.08808	0.0367908	0.290175
ANOSAT003466	C6	337.067	-0.571316	0.273633	-2.08789	0.0368074	0.290175
ANOSAT010838	Tubb2b	1042.12	-0.329391	0.157965	-2.08522	0.0370497	0.29083
ANOSAT018434	Vps9d1	175.21	-0.3959	0.18986	-2.08523	0.0370488	0.29083
ANOSAT015306	Obscn	1580.88	-1.15973	0.556294	-2.08475	0.0370922	0.29097
ANOSAT011485	Plcg1	442.445	-0.316329	0.151884	-2.08269	0.0372793	0.29205
ANOSAT013578	Tnfsf12	137.587	-0.431187	0.20725	-2.08051	0.0374786	0.292794
ANOSAT013592	Acap1	218.494	-0.404284	0.194312	-2.08059	0.0374713	0.292794
ANOSAT015778	Zc3h4	1613.37	-0.197998	0.0951627	-2.08062	0.0374686	0.292794
ANOSAT018845	Map1a	469.891	-0.301558	0.144959	-2.0803	0.0374983	0.292794
ANOSAT007519	Neurl1	555.127	-0.507844	0.244432	-2.07765	0.037742	0.294183
ANOSAT014261	Arl5b	2034.28	-0.235178	0.113221	-2.07716	0.0377872	0.294183
ANOSAT015438	Abcb8	562.718	-0.338076	0.1628	-2.07664	0.0378351	0.294183
ANOSAT017316	Nprl3	827.33	-0.249314	0.120033	-2.07705	0.0377967	0.294183
ANOSAT019361	Dcx	1102.43	-0.407381	0.196042	-2.07803	0.0377068	0.294183
ANOSAT017050	Abca3	1008.22	-0.274079	0.132064	-2.07535	0.0379543	0.294601
ANOSAT009635	Mafb	475.408	-1.02749	0.49535	-2.07426	0.0380549	0.295115
ANOSAT017306	Fam234a	1971.69	-0.211274	0.101865	-2.07406	0.0380741	0.295115
ANOSAT020099	Nup214	1264.07	-0.244692	0.118129	-2.07139	0.038322	0.295319
ANOSAT020475	Pc	352.921	-0.506561	0.244524	-2.07162	0.0383007	0.295319
ANOSAT020703	Pi4kb	2161.06	-0.202053	0.0975361	-2.07157	0.0383053	0.295319
ANOSAT020853	Atp1a2	296.551	-0.608136	0.293774	-2.07008	0.0384449	0.296073
ANOSAT015449	Fbxl13	517.875	-0.48513	0.234524	-2.06857	0.0385861	0.29658
ANOSAT009658	Tgif2	1159.88	-0.299048	0.144602	-2.06808	0.0386327	0.296746
ANOSAT009452	Pcmtd2	549.54	-0.264729	0.128095	-2.06666	0.0387666	0.297417
ANOSAT006245	Abhd16a	1454.53	-0.177396	0.0859095	-2.06492	0.0389309	0.298454
ANOSAT009934	Itpr3	1301.4	-0.217591	0.105458	-2.06329	0.0390848	0.299051
ANOSAT017704	Cdon	12229.7	-0.22969	0.111383	-2.06217	0.0391914	0.299672
ANOSAT003415	Pdzd2	576.984	-0.318783	0.154607	-2.06189	0.0392183	0.299683
ANOSAT018157	Ces1	604.523	-0.334496	0.162448	-2.0591	0.0394851	0.301137
ANOSAT015439	Atg9a	760.21	-0.355491	0.172877	-2.05633	0.0397511	0.302775
ANOSAT001140	Carns1	348.562	-0.390709	0.19017	-2.05453	0.0399245	0.303431
ANOSAT007188	Mbnl1	2185.06	-0.201275	0.0979602	-2.05466	0.0399116	0.303431
ANOSAT007591	Atrnl1	1899.44	-0.198933	0.096877	-2.05346	0.0400284	0.303517
ANOSAT020559	Pex11b	221.057	-0.494572	0.240816	-2.05374	0.0400013	0.303517
ANOSAT019157	Anxa2	14550.1	-0.183727	0.0894949	-2.05294	0.0400788	0.303704
ANOSAT010701	Dennd1b	197.223	-0.456188	0.22228	-2.05231	0.0401392	0.303967
ANOSAT006082	Creld1	913.888	-0.258973	0.126286	-2.05069	0.0402969	0.304965
ANOSAT021120	Loc103280946	656.336	-0.458708	0.223719	-2.05037	0.040328	0.305004
ANOSAT002325	Vgll2	378.778	-0.479633	0.234062	-2.04917	0.0404454	0.30511
ANOSAT005133	Usp43	549.66	-0.282327	0.137819	-2.04854	0.0405073	0.30537
ANOSAT001082	Pitpnm1	2953.87	-0.151267	0.0739537	-2.04544	0.0408119	0.305921
ANOSAT005768	Acy1	1014.11	-0.215179	0.105198	-2.04546	0.0408093	0.305921
ANOSAT010422	Sema5a	173.634	-0.581007	0.284018	-2.04567	0.0407889	0.305921
ANOSAT020405	Abl1	1088.39	-0.213918	0.104498	-2.04709	0.040649	0.305921
ANOSAT018639	Atp8b2	1432.53	-0.234009	0.114499	-2.04376	0.0409772	0.306265
ANOSAT019912	Crk	851.216	-0.296243	0.144957	-2.04366	0.0409875	0.306265
ANOSAT004385	Irak1	987.601	-0.224401	0.1099	-2.04188	0.0411636	0.306384
ANOSAT011577	Grina	919.444	-0.230071	0.112706	-2.04135	0.0412165	0.306384
ANOSAT013408	Wbp1	403.822	-0.484865	0.237524	-2.04133	0.0412178	0.306384
ANOSAT015452	Slc4a2	1536.72	-0.299067	0.14652	-2.04114	0.041237	0.306384
ANOSAT014114	Sh2b1	1213.32	-0.20522	0.10057	-2.04056	0.0412942	0.306616
ANOSAT002917	Epas1	2028.27	-0.32771	0.160767	-2.03841	0.0415086	0.306643
ANOSAT004828	Kmt2d	7084.5	-0.168299	0.0825542	-2.03864	0.0414857	0.306643
ANOSAT004870	Mmd	10803.2	-0.189093	0.0928797	-2.03589	0.041761	0.306643
ANOSAT007054	Clcn2	298.252	-0.547256	0.268834	-2.03567	0.0417839	0.306643
ANOSAT009195	Ankrd50	336.887	-0.539635	0.264683	-2.0388	0.0414699	0.306643
ANOSAT016551	Ddx49	1625.75	-0.295103	0.144929	-2.03619	0.0417311	0.306643
ANOSAT018139	Hsd17b6	300.597	-0.469258	0.230181	-2.03865	0.0414848	0.306643
ANOSAT020094	Prrc2b	4530.54	-0.186421	0.0915839	-2.03552	0.0417984	0.306643
ANOSAT020499	Ncstn	741.313	-0.340022	0.166861	-2.03776	0.0415738	0.306643
ANOSAT021422	Vps13d	138.469	-0.453277	0.222606	-2.03623	0.0417276	0.306643
ANOSAT009642	Arhgap40	229.694	-0.476247	0.234093	-2.03444	0.0419077	0.306806
ANOSAT009132	Rnf121	95.5571	-0.500976	0.246402	-2.03316	0.042036	0.306912
ANOSAT010356	Agl	2290.03	-0.194204	0.0955461	-2.03257	0.0420956	0.307157
ANOSAT006657	Loc100561067	95.0501	-0.498392	0.245247	-2.0322	0.0421333	0.307242
ANOSAT015957	Kirrel2	441.37	-0.383249	0.188716	-2.03082	0.0422729	0.30807
ANOSAT007344	Rab6b	624.147	-0.228722	0.112646	-2.03045	0.0423111	0.308158
ANOSAT021669	Gbp1	178.474	-0.528052	0.260179	-2.02958	0.0423997	0.308613
ANOSAT007163	Shox2	541.401	-0.327856	0.161748	-2.02696	0.0426669	0.309693
ANOSAT009135	Numa1	8620.88	-0.178058	0.0878455	-2.02695	0.0426678	0.309693
ANOSAT021243	Icmt	256.549	-0.315493	0.155826	-2.02465	0.0429033	0.310556
ANOSAT018968	Herc1	3381.29	-0.211765	0.104673	-2.02311	0.0430615	0.311128
ANOSAT017325	Adcy9	4931.66	-0.160102	0.0791618	-2.02247	0.0431283	0.311421
ANOSAT020507	Vps51	1025.65	-0.335016	0.165671	-2.02218	0.0431582	0.311446
ANOSAT007218	Agtr1	1214.94	-0.256225	0.126804	-2.02065	0.0433162	0.312395
ANOSAT019962	Cux1	1051.85	-0.195461	0.0967791	-2.01966	0.0434185	0.312942
ANOSAT000455	Heatr5a	2942.98	-0.232587	0.115262	-2.0179	0.043602	0.313881
ANOSAT006639	Zkscan5	96.9009	-0.463883	0.229976	-2.01709	0.0436856	0.3141
ANOSAT015295	Zbtb47	351.802	-0.3035	0.150458	-2.01718	0.0436772	0.3141
ANOSAT003209	Cad	438.372	-0.434732	0.215593	-2.01644	0.0437536	0.314397
ANOSAT017659	Zmiz2	3115.47	-0.163849	0.081323	-2.0148	0.043926	0.315061
ANOSAT015140	Otud1	214.728	-0.673029	0.334173	-2.01402	0.0440078	0.315264
ANOSAT015380	Ehd3	547.318	-0.223693	0.111243	-2.01084	0.0443421	0.317083
ANOSAT010709	Znf281	444.921	-0.231608	0.11523	-2.00997	0.0444339	0.317162
ANOSAT017696	Siae	239.48	-0.310254	0.154357	-2.00998	0.0444329	0.317162
ANOSAT021226	Ddx19a	1148.03	-0.19775	0.0984346	-2.00895	0.0445423	0.317744
ANOSAT013711	C14orf119	243.157	-0.520178	0.259367	-2.00557	0.0449023	0.319155
ANOSAT021310	Megf6	732.372	-0.394563	0.196871	-2.00416	0.0450526	0.319615
ANOSAT005526	Spock1	483.429	-0.3133	0.156384	-2.0034	0.045134	0.319839
ANOSAT013536	Loc108876185	192.009	-0.332139	0.16584	-2.00277	0.0452024	0.320132
ANOSAT016626	Mfsd12	235.044	-0.327245	0.163506	-2.00143	0.0453465	0.320927
ANOSAT005595	Lonrf1	1663.96	-0.313331	0.156649	-2.00021	0.0454778	0.321504
ANOSAT002122	Bag2	104.738	-0.514132	0.257179	-1.99912	0.0455954	0.321695
ANOSAT004211	Calcoco1	1773.21	-0.253573	0.126809	-1.99964	0.0455393	0.321695
ANOSAT019865	Pex12	78.0311	-0.505216	0.252706	-1.99922	0.045584	0.321695
ANOSAT020554	Txnip	2289.3	-0.842974	0.421762	-1.9987	0.0456411	0.321695
ANOSAT021712	Pafah1b3	490.843	-0.497522	0.248915	-1.99876	0.0456343	0.321695
ANOSAT004174	Dazap2	1716.49	-0.194862	0.0975687	-1.99718	0.0458057	0.32247
ANOSAT002990	Pygb	1215.55	-0.190248	0.0954334	-1.99352	0.0462048	0.324553
ANOSAT000110	Mapk1ip1l	1442.83	-0.173256	0.0869836	-1.99182	0.0463904	0.325228
ANOSAT015419	Repin1	80.9017	-0.518914	0.260712	-1.99037	0.0465498	0.325959
ANOSAT006933	Lmna	463.094	-0.52794	0.265417	-1.9891	0.0466904	0.32675
ANOSAT015119	Cacnb2	272.257	-0.394047	0.198194	-1.98819	0.046791	0.327066
ANOSAT013469	Pelp1	702.525	-0.381188	0.191799	-1.98743	0.0468743	0.327455
ANOSAT010773	Ankh	1511.08	-0.215318	0.108437	-1.98566	0.0470716	0.328173
ANOSAT014477	Cnp	725.689	-0.275469	0.138748	-1.98539	0.0471013	0.328173
ANOSAT018136	Fcsk	138.896	-0.417733	0.210336	-1.98603	0.0470302	0.328173
ANOSAT020188	Npdc1	1058.28	-0.210881	0.106232	-1.9851	0.0471334	0.328173
ANOSAT020473	Pc	950.504	-0.326687	0.164547	-1.98537	0.0471035	0.328173
ANOSAT006445	Znf75d	185.074	-0.367255	0.185229	-1.9827	0.0474005	0.329764
ANOSAT005362	Junb	1578.98	-0.393484	0.198532	-1.98197	0.0474825	0.330008
ANOSAT001095	Mpeg1	2244.14	-0.222176	0.112338	-1.97775	0.0479564	0.331825
ANOSAT006390	Tnxb	285.475	-0.499566	0.252617	-1.97756	0.0479778	0.331825
ANOSAT019171	Fam155b	74.9898	-0.641496	0.324251	-1.9784	0.0478841	0.331825
ANOSAT020390	Zer1	1331.11	-0.22809	0.115355	-1.97728	0.0480095	0.33185
ANOSAT016745	Sppl3	1310.38	-0.197746	0.100042	-1.97664	0.0480824	0.332159
ANOSAT013554	Fxr2	1085.78	-0.196048	0.0992033	-1.97622	0.0481296	0.332291
ANOSAT005637	Higd2a	449.696	-0.341612	0.173059	-1.97396	0.0483861	0.3327
ANOSAT007811	Adamts14	269.211	-0.456806	0.231319	-1.97479	0.0482921	0.3327
ANOSAT011600	Sbf1	2884.58	-0.267789	0.135651	-1.9741	0.0483705	0.3327
ANOSAT015914	Hspb7	547.895	-0.252774	0.12801	-1.97464	0.0483085	0.3327
ANOSAT017816	Sema4c	677.838	-0.224153	0.113517	-1.97462	0.0483113	0.3327
ANOSAT019395	Mpp1	1105.87	-0.931276	0.471594	-1.97474	0.0482976	0.3327
ANOSAT000190	Adss1	327.784	-0.301845	0.152937	-1.97365	0.0484211	0.332747
ANOSAT019967	Cux1	341.568	-0.325886	0.165164	-1.97311	0.0484835	0.332982
ANOSAT011464	Ly6e	1826.4	-0.214564	0.108786	-1.97235	0.0485692	0.333274
ANOSAT021065	Rbm4b	622.979	-0.236115	0.119719	-1.97224	0.0485824	0.333274
ANOSAT015771	Ltbp4	221.613	-0.437052	0.221643	-1.97187	0.048624	0.333279
ANOSAT005564	Pdgfrb	17481.9	-0.164554	0.0835492	-1.96954	0.0488906	0.334223
ANOSAT018172	C5h16orf70	83.6499	-0.468547	0.237819	-1.97018	0.0488177	0.334223
ANOSAT021095	Gpr137	597.909	-0.279247	0.141772	-1.96969	0.0488738	0.334223
ANOSAT001689	Klf7	135.403	-0.453505	0.230711	-1.96569	0.0493345	0.335436
ANOSAT005705	Cryga	112.857	-0.526472	0.267796	-1.96594	0.049305	0.335436
ANOSAT011572	Oplah	204.664	-0.389709	0.198187	-1.96637	0.0492559	0.335436
ANOSAT011815	Pde3a	706.957	-0.225687	0.114817	-1.96563	0.0493413	0.335436
ANOSAT015482	Znf574	234.051	-0.469814	0.239026	-1.96554	0.0493523	0.335436
ANOSAT017032	Pias4	358.055	-0.245946	0.125125	-1.9656	0.0493446	0.335436
ANOSAT018138	St3gal2	315.065	-0.365377	0.185887	-1.96559	0.0493457	0.335436
ANOSAT006463	Harbi1	296.692	-0.336444	0.171545	-1.96126	0.0498489	0.337259
ANOSAT009224	Macrod1	134.437	-0.493499	0.251604	-1.96141	0.049831	0.337259
ANOSAT015751	Itpkc	294.465	-0.320323	0.163301	-1.96155	0.0498147	0.337259
ANOSAT019760	Serpinf1	14732.7	-0.257179	0.131103	-1.96166	0.0498023	0.337259
ANOSAT008561	Pcp4	78.6345	-0.715414	0.365084	-1.95959	0.0500441	0.338385
ANOSAT006108	Zkscan3	221.947	-0.321095	0.163947	-1.95853	0.0501674	0.338654
ANOSAT009083	Lrrc32	4741.93	-0.152395	0.0778118	-1.95851	0.0501699	0.338654
ANOSAT013688	Dcaf11	2578.45	-0.186278	0.0951115	-1.95852	0.0501687	0.338654
ANOSAT014561	Wnk4	91.3233	-0.484581	0.247476	-1.9581	0.0502187	0.338789
ANOSAT002528	Slc22a2	167.279	-0.496704	0.253804	-1.95704	0.0503428	0.338853
ANOSAT021670	Gbp1	258.159	-0.36412	0.185992	-1.95772	0.0502632	0.338853
ANOSAT006315	Ppt2	515.021	-0.301583	0.154131	-1.95667	0.0503864	0.338953
ANOSAT000721	Pamr1	407.286	-0.294012	0.150471	-1.95395	0.0507072	0.339609
ANOSAT019296	Ogt	11367.5	-0.135009	0.069057	-1.95504	0.0505782	0.339609
ANOSAT019534	Tm9sf2	223.169	-0.445045	0.22772	-1.95435	0.0506594	0.339609
ANOSAT020575	Glmp	479.089	-0.237844	0.121702	-1.95431	0.0506649	0.339609
ANOSAT021537	Acap3	321.516	-0.265603	0.135866	-1.95489	0.0505961	0.339609
ANOSAT003296	Fam214b	216.689	-0.355489	0.182043	-1.95277	0.0508465	0.340043
ANOSAT013518	Camta2	962.63	-0.24257	0.124263	-1.95207	0.0509304	0.340286
ANOSAT019706	Git1	546.71	-0.2381	0.122012	-1.95145	0.0510036	0.340389
ANOSAT010320	Col24a1	86.5629	-0.788522	0.404204	-1.9508	0.0510805	0.340662
ANOSAT016675	Cidec	263.204	-0.316396	0.162283	-1.94965	0.0512175	0.341052
ANOSAT000049	Klhl28	313.743	-0.413266	0.21236	-1.94607	0.0516469	0.342611
ANOSAT004038	Atn1	2720.14	-0.16045	0.0824513	-1.94599	0.0516557	0.342611
ANOSAT018844	Ppip5k1	1504.32	-0.226109	0.116183	-1.94615	0.0516372	0.342611
ANOSAT017642	Unc5d	241.194	-0.47235	0.242764	-1.94572	0.0516888	0.342638
ANOSAT007829	Chst3	192.336	-0.381644	0.196193	-1.94525	0.0517451	0.342819
ANOSAT011858	Cacna1c	126.319	-0.474416	0.244338	-1.94164	0.0521809	0.344932
ANOSAT020144	Ssna1	341.474	-0.312197	0.16078	-1.94176	0.0521659	0.344932
ANOSAT019798	Bcas3	342.145	-0.321502	0.165619	-1.94121	0.0522323	0.344957
ANOSAT011568	Gpaa1	527.964	-0.341406	0.175955	-1.94031	0.0523425	0.345257
ANOSAT015958	Aplp1	5503.82	-0.163432	0.0842562	-1.93971	0.0524154	0.345322
ANOSAT010205	Nfia	1905.31	-0.286597	0.147848	-1.93846	0.0525672	0.345598
ANOSAT010585	Zbtb37	85.7812	-0.568551	0.293268	-1.93867	0.0525411	0.345598
ANOSAT012041	Micall1	6094.83	-0.16289	0.0840749	-1.93744	0.0526915	0.345598
ANOSAT008217	Tmtc4	598.009	-0.263751	0.136179	-1.93679	0.0527704	0.345731
ANOSAT001744	Mlph	155.217	-0.385109	0.198873	-1.93646	0.0528117	0.34581
ANOSAT004082	Kel	101.414	-1.04811	0.54147	-1.93568	0.052907	0.34605
ANOSAT011036	Enosf1	802.997	-0.230337	0.11912	-1.93365	0.0531562	0.347295
ANOSAT016732	Cox6a1	1348.29	-0.296086	0.15321	-1.93255	0.0532915	0.3477
ANOSAT021148	Bdh1	744.379	-0.345177	0.178668	-1.93194	0.0533664	0.347706
ANOSAT009619	Sdc4	4111.14	-0.167439	0.0867703	-1.92968	0.0536465	0.349146
ANOSAT014113	Atxn2l	1264.91	-0.167531	0.0868167	-1.92971	0.0536427	0.349146
ANOSAT000365	Irf2bpl	1265.44	-0.711036	0.368646	-1.92878	0.0537581	0.349332
ANOSAT004307	Cacng5	73.4662	-0.597399	0.309737	-1.92873	0.0537639	0.349332
ANOSAT014181	Znf628	456.611	-0.236385	0.12255	-1.92888	0.0537456	0.349332
ANOSAT015097	Crot	3561.64	-0.269889	0.139973	-1.92815	0.0538362	0.34961
ANOSAT021796	Puf60	377.834	-0.339287	0.176021	-1.92753	0.0539133	0.349725
ANOSAT015963	Hspb6	1389.07	-0.238954	0.124075	-1.92588	0.054119	0.350763
ANOSAT011612	Snd1	585.543	-0.367269	0.190858	-1.9243	0.0543165	0.350991
ANOSAT017515	Trrap	493.076	-0.225833	0.117311	-1.92509	0.054218	0.350991
ANOSAT021382	Arhgef10l	74.1967	-0.509164	0.264571	-1.92449	0.0542933	0.350991
ANOSAT007347	Amotl2	13113.6	-0.1731	0.0900416	-1.92245	0.0545494	0.351683
ANOSAT009791	Slc16a1	3565.7	-0.281905	0.146665	-1.9221	0.0545931	0.351683
ANOSAT011864	Fbxl14	210.761	-0.483765	0.251708	-1.92193	0.0546146	0.351683
ANOSAT021707	Fam102b	446.692	-0.285814	0.148723	-1.92179	0.0546321	0.351683
ANOSAT009905	Atxn7l2	72.1406	-0.545221	0.283926	-1.92029	0.0548208	0.352106
ANOSAT013132	C4orf3	2381.33	-0.226248	0.117847	-1.91985	0.0548768	0.352106
ANOSAT017523	Tecpr1	245.407	-0.387176	0.201606	-1.92046	0.0548001	0.352106
ANOSAT019973	Rasa4b	175.251	-0.39445	0.20534	-1.92096	0.0547371	0.352106
ANOSAT006075	Lamb2	7669.21	-0.142294	0.0741753	-1.91835	0.055067	0.352423
ANOSAT008231	Efnb2	381.384	-0.289909	0.151202	-1.91736	0.0551921	0.352978
ANOSAT015143	Arhgap21	4044.47	-0.166392	0.0867953	-1.91706	0.0552301	0.35303
ANOSAT008276	Ecrg4	9992.03	-0.212685	0.111092	-1.9145	0.0555562	0.354347
ANOSAT014603	Cxcl8	70.3103	-0.565382	0.295408	-1.9139	0.0556325	0.35455
ANOSAT021575	Rere	2802.89	-0.168435	0.0881595	-1.91057	0.05606	0.356018
ANOSAT005919	Plxna1	10535.6	-0.24398	0.127785	-1.90931	0.0562227	0.356653
ANOSAT012992	Fstl5	4528.96	-0.309402	0.162067	-1.90909	0.05625	0.356653
ANOSAT020670	Snapin	204.076	-0.538377	0.282217	-1.90767	0.0564335	0.357624
ANOSAT019693	Phf12	176.665	-0.485593	0.254674	-1.90672	0.0565567	0.357828
ANOSAT017881	Adamts15	8037.57	-0.808176	0.424074	-1.90574	0.0566834	0.358219
ANOSAT005589	Sparc	84758.6	-0.131834	0.0693341	-1.90143	0.0572457	0.3593
ANOSAT013546	Pik3ca	2335.96	-0.19852	0.104375	-1.90198	0.0571734	0.3593
ANOSAT021470	Ddost	6628.29	-0.220576	0.115945	-1.90243	0.057115	0.3593
ANOSAT000102	Bmp4	214.913	-0.450053	0.236893	-1.89981	0.0574575	0.359548
ANOSAT000972	Rassf7	305.868	-0.287975	0.151747	-1.89773	0.0577319	0.359548
ANOSAT003904	Mlana	100.829	-1.03119	0.543603	-1.89696	0.0578334	0.359548
ANOSAT005484	Ccni2	762.242	-0.31593	0.166537	-1.89705	0.0578211	0.359548
ANOSAT005803	Btg1	788.963	-0.289676	0.152566	-1.89869	0.0576057	0.359548
ANOSAT006879	Dlg1l	67.6405	-0.673579	0.354611	-1.89949	0.0575003	0.359548
ANOSAT007896	Ank3	1960.56	-0.265797	0.139841	-1.90072	0.0573392	0.359548
ANOSAT012981	Cpe	2079.47	-0.1842	0.0970612	-1.89777	0.0577266	0.359548
ANOSAT015455	Agap3	734.467	-0.22754	0.119827	-1.89891	0.057576	0.359548
ANOSAT017311	Axin1	1347.58	-0.275302	0.145076	-1.89764	0.0577437	0.359548
ANOSAT020370	Prrx2	682.18	-0.31739	0.1673	-1.89713	0.0578107	0.359548
ANOSAT020419	Loc105594155	77.3727	-0.510764	0.268857	-1.89976	0.0574641	0.359548
ANOSAT018976	Adam10	4872.23	-0.155856	0.0821891	-1.89631	0.0579188	0.3597
ANOSAT021371	Trim62	220.726	-0.378446	0.199547	-1.89652	0.0578907	0.3597
ANOSAT001657	Aox1	148.838	-0.384524	0.202894	-1.8952	0.0580659	0.360234
ANOSAT013467	Atg16l1	75.8649	-0.808012	0.426333	-1.89526	0.0580576	0.360234
ANOSAT005356	Rnf11	584.329	-0.229293	0.121023	-1.89462	0.0581433	0.360525
ANOSAT013316	Ccni	7458.35	-0.147742	0.0780331	-1.89333	0.058314	0.361204
ANOSAT014826	Tmem158	1221.36	-0.193487	0.102268	-1.89196	0.0584969	0.361768
ANOSAT021635	Pank4	376.976	-0.237977	0.125851	-1.89093	0.0586331	0.362048
ANOSAT007711	Ccnj	708.846	-0.23918	0.126565	-1.88978	0.0587879	0.362617
ANOSAT003198	Eif2b4	597.705	-0.329889	0.174597	-1.88943	0.0588348	0.36263
ANOSAT013354	Ptpra	1724.18	-0.165289	0.0875039	-1.88894	0.0589005	0.36263
ANOSAT001755	Adarb1	471.199	-0.231172	0.122464	-1.88767	0.0590703	0.363354
ANOSAT020935	Dapk3	589.59	-0.246264	0.130486	-1.88728	0.0591228	0.363354
ANOSAT005184	Srsf2	589.467	-0.34231	0.181465	-1.88638	0.0592442	0.363911
ANOSAT003292	Dnajb5	284.613	-0.299949	0.159049	-1.88589	0.0593101	0.364126
ANOSAT006009	Frmd4b	1035.11	-0.26336	0.139698	-1.88521	0.0594019	0.364501
ANOSAT020179	Fbxw5	941.458	-0.273878	0.145354	-1.88421	0.0595369	0.364949
ANOSAT013968	Sacs	1066.39	-0.192036	0.101975	-1.88317	0.0596774	0.365621
ANOSAT000700	C1h11orf96	409.855	-0.471955	0.250683	-1.88267	0.0597448	0.365793
ANOSAT020176	Edf1	1536.6	-0.311107	0.165313	-1.88192	0.0598464	0.365897
ANOSAT003876	Pgm5	5076.32	-0.190508	0.101265	-1.88128	0.0599341	0.366054
ANOSAT007144	Ppm1l	441.224	-0.354081	0.188283	-1.88058	0.0600291	0.366115
ANOSAT019899	Chchd2	960.007	-0.313035	0.166453	-1.88062	0.0600237	0.366115
ANOSAT014362	Cavin1	24165.3	-0.268096	0.142656	-1.87931	0.0602015	0.366928
ANOSAT020938	Etv3	254.729	-0.287969	0.153302	-1.87844	0.0603209	0.367276
ANOSAT004502	Lrrc58	484.729	-0.212388	0.113125	-1.87746	0.0604548	0.367902
ANOSAT003213	Preb	247.765	-0.469512	0.250386	-1.87516	0.0607713	0.369067
ANOSAT006819	Wdr46	122.855	-0.585736	0.312419	-1.87484	0.0608147	0.369141
ANOSAT009038	Crebzf	467.479	-0.370786	0.197895	-1.87365	0.060979	0.369948
ANOSAT003152	Clu	2053.97	-0.316225	0.169033	-1.87079	0.0613743	0.371202
ANOSAT007786	Ube2d1	409.283	-0.221134	0.118178	-1.87119	0.0613183	0.371202
ANOSAT015526	Bcl3	87.8849	-0.457855	0.244691	-1.87116	0.0613234	0.371202
ANOSAT019139	Tpm1	9155.46	-0.146696	0.0784131	-1.87081	0.0613709	0.371202
ANOSAT019869	Rabgef1	401.188	-0.221176	0.118242	-1.87053	0.0614101	0.371228
ANOSAT020432	Nos1ap	108.66	-0.43322	0.231809	-1.86886	0.0616416	0.372437
ANOSAT006876	Dlg1	692.224	-0.232247	0.124294	-1.86853	0.0616884	0.372528
ANOSAT007698	Cfap46	469.246	-0.296422	0.158817	-1.86644	0.0619794	0.37314
ANOSAT008857	Medag	2005.24	-0.266084	0.142552	-1.86657	0.0619616	0.37314
ANOSAT013535	Gigyf1	1348.34	-0.165877	0.0888358	-1.86723	0.0618688	0.37314
ANOSAT020893	Ap5b1	122.121	-0.434644	0.232912	-1.86613	0.0620226	0.373211
ANOSAT001365	Vwde	233.301	-0.401652	0.215294	-1.8656	0.0620971	0.373468
ANOSAT002464	Sash1	3125.48	-0.144854	0.0777169	-1.86387	0.0623397	0.374736
ANOSAT004260	Arhgef25	740.226	-0.261878	0.140577	-1.86288	0.0624786	0.375074
ANOSAT011548	Mroh1	252.619	-0.457013	0.245331	-1.86284	0.0624842	0.375074
ANOSAT019972	Rasa4b	145.536	-0.496706	0.266678	-1.86257	0.0625228	0.375074
ANOSAT021483	Mtor	2468.68	-0.191526	0.102828	-1.86259	0.06252	0.375074
ANOSAT003098	Znf395	344.947	-0.276349	0.148478	-1.86122	0.0627131	0.375534
ANOSAT009296	Znf335	329.894	-0.320987	0.172492	-1.86088	0.062761	0.375534
ANOSAT015475	Gsk3a	178.657	-0.327301	0.175926	-1.86045	0.0628222	0.375534
ANOSAT018135	Fcsk	187.094	-0.372334	0.200088	-1.86086	0.0627646	0.375534
ANOSAT021360	Usp48	139.415	-0.362319	0.194745	-1.86048	0.0628177	0.375534
ANOSAT011049	Gata6	2386.6	-0.180732	0.0971703	-1.85995	0.0628928	0.375766
ANOSAT019674	Rskr	284.461	-0.356266	0.191665	-1.85879	0.0630564	0.376362
ANOSAT013093	Pcdh10	126.004	-0.516031	0.277773	-1.85774	0.0632054	0.377061
ANOSAT003282	Dctn3	911.739	-0.187412	0.100972	-1.85609	0.0634408	0.377598
ANOSAT021025	Sf1	2180.22	-0.149317	0.0804375	-1.85631	0.0634088	0.377598
ANOSAT001410	Tanc1	4294.16	-0.18632	0.100414	-1.85551	0.0635232	0.377811
ANOSAT008956	Pdgfd	1919	-0.315488	0.170055	-1.85522	0.0635653	0.377871
ANOSAT018476	Znf821	297.515	-0.445492	0.240707	-1.85076	0.064204	0.380709
ANOSAT006857	Rps19	7079.4	-0.328347	0.177551	-1.84931	0.0644126	0.381755
ANOSAT006733	Hsd17b8	214.025	-0.389848	0.210915	-1.84837	0.0645492	0.382181
ANOSAT009987	Celsr2	448.615	-0.270376	0.146271	-1.84846	0.0645355	0.382181
ANOSAT011308	Osr2	873.407	-0.348389	0.188658	-1.84667	0.0647945	0.382482
ANOSAT005771	Dnah1	94.1139	-0.609613	0.330345	-1.84538	0.0649817	0.383204
ANOSAT008488	Srpx	2668.64	-0.269287	0.145997	-1.84447	0.0651149	0.383606
ANOSAT009150	Arap1	354.242	-0.26812	0.145354	-1.8446	0.0650954	0.383606
ANOSAT000514	Cyp1b1	308.65	-1.00077	0.542844	-1.84356	0.0652467	0.383808
ANOSAT001205	Cyp27a1	1531.11	-0.187369	0.101735	-1.84173	0.065514	0.384041
ANOSAT002916	Prkce	2291.92	-0.197586	0.107264	-1.84205	0.0654677	0.384041
ANOSAT018130	Vac14	807.619	-0.228888	0.124244	-1.84224	0.0654403	0.384041
ANOSAT003778	Diras2	181.635	-0.432916	0.235183	-1.84076	0.0656571	0.384307
ANOSAT018317	Cdh8	417.878	-0.284183	0.154443	-1.84005	0.0657604	0.384531
ANOSAT014516	Gjc1	921.807	-0.179484	0.0976256	-1.83849	0.0659901	0.385375
ANOSAT004032	C1s	87.2476	-0.594065	0.32369	-1.83529	0.0664631	0.385882
ANOSAT005838	Fbln2	3612.66	-0.251116	0.136688	-1.83714	0.0661892	0.385882
ANOSAT005854	Tkt	2882.99	-0.149413	0.0814269	-1.83494	0.0665145	0.385882
ANOSAT006810	Phf1	382.81	-0.329743	0.179598	-1.836	0.0663574	0.385882
ANOSAT011038	Clul1	93.8061	-0.43268	0.235746	-1.83536	0.0664521	0.385882
ANOSAT014741	Gli3	7340	-0.203406	0.110796	-1.83587	0.0663769	0.385882
ANOSAT020402	Fubp3	1507.81	-0.172172	0.0938203	-1.83513	0.0664866	0.385882
ANOSAT000734	Lmo2	311.354	-0.490476	0.267405	-1.83421	0.0666232	0.38609
ANOSAT000115	Atg14	431.374	-0.291902	0.159204	-1.83351	0.066726	0.386161
ANOSAT003137	Loc114036719	167.946	-0.41748	0.227897	-1.83188	0.0669692	0.387183
ANOSAT003250	Rgp1	299.242	-0.404098	0.220618	-1.83167	0.0670011	0.387183
ANOSAT018967	Fbxl22	77.6537	-0.535538	0.292715	-1.82955	0.0673165	0.387668
ANOSAT009020	Ctsc	3311.45	-0.14938	0.081685	-1.82874	0.0674389	0.387815
ANOSAT019172	Efnb1	117.108	-0.453922	0.248191	-1.82892	0.0674119	0.387815
ANOSAT007357	Procr	500.912	-0.277634	0.151945	-1.82721	0.0676686	0.388364
ANOSAT015057	Col1a2	77331.9	-0.134048	0.0733702	-1.82701	0.0676989	0.388364
ANOSAT010499	Pcdhgc3	7049.36	-0.176616	0.0967532	-1.82543	0.0679362	0.389158
ANOSAT004469	Dnase2	378.237	-0.247415	0.135613	-1.82442	0.0680882	0.38984
ANOSAT016009	C1orf109	120.665	-0.477649	0.261896	-1.82381	0.0681806	0.39018
ANOSAT002337	Man1a1	580.775	-0.23693	0.129963	-1.82307	0.0682934	0.390635
ANOSAT020973	Uqcc3	360.169	-0.334521	0.183554	-1.82247	0.0683836	0.390962
ANOSAT001217	Cnppd1	1739.39	-0.17399	0.0955398	-1.82112	0.0685881	0.391563
ANOSAT016221	Col8a2	15408.5	-0.178425	0.0979991	-1.82068	0.0686552	0.391567
ANOSAT003225	Unc13b	284.714	-0.323562	0.177842	-1.81938	0.0688531	0.392317
ANOSAT015409	Znf436	130.877	-0.452114	0.248706	-1.81786	0.0690849	0.393068
ANOSAT020474	Lrfn4	72.3252	-0.662227	0.364398	-1.81732	0.0691683	0.393353
ANOSAT021604	Slc35e2b	1065.86	-0.201237	0.11081	-1.81605	0.0693631	0.393892
ANOSAT002317	Dhrs1	314.67	-0.355865	0.196489	-1.81112	0.070122	0.397246
ANOSAT005435	Dusp1	4123.19	-0.169219	0.0934306	-1.81117	0.0701146	0.397246
ANOSAT019791	Med13	3607.57	-0.144729	0.0800271	-1.8085	0.0705292	0.398787
ANOSAT002405	Map3k5	2060.87	-0.18929	0.104745	-1.80716	0.0707381	0.399586
ANOSAT014380	P3h4	2087.1	-0.15668	0.0866894	-1.80737	0.0707049	0.399586
ANOSAT010733	Irx1	512.092	-0.426176	0.235862	-1.80689	0.0707802	0.399632
ANOSAT009623	Dbndd2	1008.05	-0.226158	0.125231	-1.80592	0.0709306	0.40029
ANOSAT005497	Fstl4	689.205	-0.266932	0.147851	-1.80542	0.0710096	0.400544
ANOSAT009604	P2ry1	104.957	-0.668273	0.370483	-1.80379	0.0712642	0.400832
ANOSAT013896	Fbrs	3026.84	-0.162965	0.0903332	-1.80405	0.071224	0.400832
ANOSAT003791	Cntnap4	227.289	-0.32711	0.18139	-1.80336	0.0713324	0.40084
ANOSAT005659	Fam193b	665.55	-0.218294	0.121049	-1.80335	0.0713336	0.40084
ANOSAT017197	Rab26	622.212	-0.209034	0.116005	-1.80194	0.0715543	0.401698
ANOSAT015354	Znf398	107.483	-0.476296	0.264403	-1.8014	0.0716399	0.401987
ANOSAT012501	Fam184b	148.769	-0.554419	0.308125	-1.79933	0.0719663	0.403627
ANOSAT016392	Mast3	313.906	-0.280901	0.156198	-1.79836	0.0721197	0.404103
ANOSAT021005	Scyl1	500.872	-0.229906	0.127885	-1.79775	0.0722159	0.40445
ANOSAT001227	Plcd4	129.558	-0.571691	0.31806	-1.79743	0.0722674	0.404454
ANOSAT021762	Pafah1b3	530.273	-0.417024	0.232221	-1.79581	0.0725255	0.405031
ANOSAT003204	Dnajc5	478.547	-0.278128	0.15504	-1.79391	0.0728275	0.406186
ANOSAT004209	Atf7	441.676	-0.313002	0.174591	-1.79277	0.0730103	0.406701
ANOSAT012651	Sema3a	170.327	-0.413727	0.230792	-1.79264	0.0730312	0.406701
ANOSAT014423	Mroh7	75.9411	-0.598853	0.33443	-1.79066	0.0733472	0.407692
ANOSAT003151	Loc103281671	260.184	-0.297786	0.166496	-1.78855	0.0736873	0.40862
ANOSAT018408	Piezo1	11006.3	-0.151128	0.0845233	-1.788	0.0737753	0.408741
ANOSAT019055	Klf13	96.5415	-0.517793	0.289632	-1.78776	0.0738146	0.40875
ANOSAT019185	Yipf6	273.452	-0.321397	0.180037	-1.78517	0.0742342	0.409951
ANOSAT021208	Ppcs	174.38	-0.397091	0.222394	-1.78553	0.0741755	0.409951
ANOSAT013173	Etnppl	498.805	-0.291362	0.163374	-1.78341	0.0745204	0.410639
ANOSAT016377	Cherp	1166.35	-0.207562	0.116407	-1.78308	0.074573	0.410639
ANOSAT000172	Syne2	305.745	-0.284605	0.159938	-1.77947	0.0751623	0.410788
ANOSAT004807	Pgls	667.743	-0.222852	0.125204	-1.77991	0.0750914	0.410788
ANOSAT007478	Oga	3448.76	-0.142461	0.0799801	-1.7812	0.0748795	0.410788
ANOSAT008108	Sorbs1	105.255	-0.494245	0.277762	-1.77939	0.0751766	0.410788
ANOSAT009138	Sfrp2	1203.4	-0.354431	0.199191	-1.77936	0.0751813	0.410788
ANOSAT009275	Slc35c2	187.328	-0.344741	0.19343	-1.78225	0.074708	0.410788
ANOSAT011623	Tmem53	135.775	-0.55183	0.310037	-1.77989	0.0750948	0.410788
ANOSAT013023	Tlr2	162.344	-0.414124	0.232788	-1.77898	0.0752436	0.410788
ANOSAT015772	Kcnk6	225.499	-0.31623	0.17777	-1.77887	0.0752613	0.410788
ANOSAT018103	Slc38a7	477.785	-0.244975	0.137691	-1.77916	0.0752138	0.410788
ANOSAT018666	Cemip	1899.28	-0.953443	0.535193	-1.78149	0.0748318	0.410788
ANOSAT007774	Prkg1	220.757	-0.303858	0.170924	-1.77774	0.0754472	0.411043
ANOSAT016801	Vps37b	300.243	-0.263473	0.148202	-1.7778	0.0754362	0.411043
ANOSAT020077	Setx	1270.85	-0.162952	0.0916571	-1.77785	0.075429	0.411043
ANOSAT020492	Mex3a	128.585	-0.37125	0.208796	-1.77805	0.0753954	0.411043
ANOSAT020324	Vav2	79.1139	-0.437995	0.246417	-1.77746	0.0754931	0.411103
ANOSAT010901	Ranbp9	1975.01	-0.160243	0.0901889	-1.77674	0.0756103	0.411445
ANOSAT020066	Tsc1	677.564	-0.277916	0.156474	-1.77611	0.0757147	0.411551
ANOSAT012237	Rassf9	388.33	-0.24478	0.137915	-1.77487	0.0759199	0.411718
ANOSAT016779	Med13l	5069.13	-0.15475	0.0871798	-1.77507	0.075887	0.411718
ANOSAT020632	C1orf43	837.405	-0.338695	0.190771	-1.7754	0.0758315	0.411718
ANOSAT021733	Limch1	386.911	-0.386709	0.217855	-1.77507	0.0758857	0.411718
ANOSAT005351	Ier2	123.552	-0.697337	0.392992	-1.77443	0.0759919	0.41192
ANOSAT009310	Zswim3	215.554	-0.318449	0.180091	-1.76827	0.0770165	0.412912
ANOSAT010974	Cdh7	142.38	-0.563745	0.31819	-1.77172	0.0764406	0.412912
ANOSAT015271	Myd88	193.825	-0.298894	0.168785	-1.77085	0.0765851	0.412912
ANOSAT016398	Arhgef18	1467.42	-0.179943	0.101746	-1.76855	0.0769683	0.412912
ANOSAT018101	Katnb1	278.193	-0.315516	0.178386	-1.76872	0.0769402	0.412912
ANOSAT018271	Ripk2	255	-0.321232	0.181542	-1.76947	0.0768161	0.412912
ANOSAT018460	Nqo1	2116.44	-0.132876	0.0750529	-1.77043	0.0766557	0.412912
ANOSAT019140	Tln2	554.67	-0.256831	0.145131	-1.76965	0.0767857	0.412912
ANOSAT019241	Gpc4	18709.8	-0.149945	0.084782	-1.7686	0.076961	0.412912
ANOSAT020529	Ctsf	372.288	-0.227196	0.128164	-1.77269	0.0762793	0.412912
ANOSAT021017	Ltbp3	4558.56	-0.161691	0.0912863	-1.77125	0.076519	0.412912
ANOSAT016633	Mydgf	806.753	-0.188642	0.106797	-1.76636	0.0773349	0.413879
ANOSAT002179	Tpbg	353.915	-0.305646	0.17363	-1.76033	0.0783519	0.413974
ANOSAT002773	Ypel5	4324.25	-0.208572	0.118409	-1.76146	0.0781606	0.413974
ANOSAT002798	Ephx1	1373.28	-0.198695	0.11296	-1.75898	0.0785801	0.413974
ANOSAT003164	Dnmt3a	82.2055	-0.468756	0.266089	-1.76165	0.0781284	0.413974
ANOSAT003223	Unc13b	471.489	-0.243185	0.137804	-1.76472	0.0776117	0.413974
ANOSAT003488	Itga1	2021.33	-0.204224	0.115841	-1.76296	0.0779066	0.413974
ANOSAT004285	Tns2	4861.12	-0.194701	0.110283	-1.76546	0.0774859	0.413974
ANOSAT007381	Ppp2r3a	1381	-0.188073	0.1067	-1.76264	0.0779618	0.413974
ANOSAT009197	Fam160a2	285.029	-0.386207	0.219418	-1.76014	0.0783835	0.413974
ANOSAT010787	Cdh10	600.472	-0.340299	0.193215	-1.76125	0.0781964	0.413974
ANOSAT011087	Asxl3	689.018	-0.224907	0.127644	-1.76199	0.0780712	0.413974
ANOSAT011599	Sbf1	2430.39	-0.190197	0.108031	-1.76058	0.0783101	0.413974
ANOSAT011657	Lmf2	1032.85	-0.218853	0.124261	-1.76123	0.078199	0.413974
ANOSAT013439	Atp6v1b1	217.268	-0.281408	0.15985	-1.76045	0.0783317	0.413974
ANOSAT013596	Slc2a4	650.412	-0.267628	0.152082	-1.75977	0.0784469	0.413974
ANOSAT015650	Strn4	139.577	-0.35502	0.201556	-1.7614	0.0781707	0.413974
ANOSAT016422	Jund	727.88	-0.217928	0.123815	-1.76011	0.0783897	0.413974
ANOSAT020019	Vps53	886.371	-0.172489	0.09804	-1.75938	0.0785138	0.413974
ANOSAT021589	Gpr157	122.148	-0.413666	0.235084	-1.75965	0.0784673	0.413974
ANOSAT017883	Zbtb44	2314.05	-0.214129	0.121753	-1.75871	0.078627	0.414037
ANOSAT009256	Ap4m1	102.907	-0.45929	0.26138	-1.75717	0.0788882	0.414271
ANOSAT011043	Greb1l	2066.78	-0.222503	0.126637	-1.757	0.0789171	0.414271
ANOSAT015473	Erf	275.26	-0.410104	0.233346	-1.75749	0.0788345	0.414271
ANOSAT009790	Lrig2	1248.79	-0.221932	0.126414	-1.75559	0.0791581	0.414798
ANOSAT000307	Tc2n	2106.4	-0.18882	0.107641	-1.75415	0.079404	0.415533
ANOSAT010599	Brinp2	177.316	-0.569004	0.324532	-1.75331	0.0795496	0.415927
ANOSAT012930	Wwc2	4900.65	-0.204365	0.116559	-1.75332	0.0795464	0.415927
ANOSAT015763	Pld3	1033.43	-0.173995	0.0992621	-1.75288	0.079622	0.416121
ANOSAT003740	Sncaip	231.597	-0.369959	0.211141	-1.75219	0.0797407	0.416373
ANOSAT019079	Islr2	272.426	-0.349409	0.199393	-1.75236	0.0797115	0.416373
ANOSAT003168	Asxl2	259.748	-0.254367	0.145219	-1.75162	0.0798399	0.416522
ANOSAT017616	Prnp	1017.21	-0.19603	0.111987	-1.75048	0.0800358	0.417176
ANOSAT015454	Tmub1	81.0839	-0.624272	0.35687	-1.7493	0.0802392	0.417451
ANOSAT020697	Vps72	328.501	-0.306256	0.17516	-1.74843	0.0803896	0.417913
ANOSAT016684	Ewsr1	4290.63	-0.201159	0.11507	-1.74814	0.0804394	0.417927
ANOSAT003379	Mex3c	2396.42	-0.1331	0.0762048	-1.74662	0.0807041	0.418517
ANOSAT003684	Ppip5k2	110.28	-0.387062	0.221773	-1.74531	0.0809312	0.418517
ANOSAT009222	Lcmt2	133.02	-0.507506	0.290733	-1.74561	0.080879	0.418517
ANOSAT012486	Sepsecs	305.279	-0.233851	0.133925	-1.74614	0.0807874	0.418517
ANOSAT004265	Mbd6	1664.25	-0.178435	0.102286	-1.74446	0.0810782	0.418543
ANOSAT017109	Marf1	2394.71	-0.153731	0.0881159	-1.74464	0.081047	0.418543
ANOSAT020442	Rc3h2	510.373	-0.230801	0.13234	-1.74399	0.08116	0.418783
ANOSAT011608	Snd1	436.579	-0.237499	0.136257	-1.74303	0.0813292	0.419289
ANOSAT017965	Sik2	1096.43	-0.22253	0.127663	-1.7431	0.0813159	0.419289
ANOSAT019614	Vma21	222.41	-0.336044	0.192892	-1.74213	0.081485	0.419543
ANOSAT006945	Lpp	1282.49	-0.216081	0.124194	-1.73987	0.0818816	0.421034
ANOSAT003596	Arhgef28	633.207	-0.280725	0.161426	-1.73903	0.0820296	0.421612
ANOSAT003495	Snx18	2225.05	-0.202029	0.116257	-1.73778	0.0822497	0.422008
ANOSAT020933	Prcc	2004.98	-0.167439	0.0963361	-1.73807	0.0821992	0.422008
ANOSAT002345	Smpdl3a	1036.57	-0.186675	0.107446	-1.73738	0.0823198	0.422038
ANOSAT002825	Dusp10	510.566	-0.247035	0.142222	-1.73697	0.0823929	0.422038
ANOSAT014166	Vwa5a	6876.16	-0.182287	0.10496	-1.73673	0.0824344	0.422038
ANOSAT020535	Dedd	252.889	-0.300636	0.173105	-1.73673	0.0824343	0.422038
ANOSAT021457	Epha2	1463.13	-0.174851	0.100649	-1.73723	0.0823463	0.422038
ANOSAT002826	Hlx	388.557	-0.378853	0.218379	-1.73484	0.0827696	0.422837
ANOSAT003957	Slc46a2	81.4354	-0.730521	0.420954	-1.73539	0.0826713	0.422837
ANOSAT006610	Zbed1	148.436	-0.330271	0.19037	-1.73489	0.0827603	0.422837
ANOSAT007422	Klhl24	513.941	-0.324639	0.187053	-1.73554	0.0826446	0.422837
ANOSAT009531	Pmepa1	1412.07	-0.177732	0.102444	-1.73491	0.0827566	0.422837
ANOSAT020577	Smg5	2245.65	-0.133358	0.0769083	-1.73399	0.0829198	0.423239
ANOSAT007630	Tacc2	155.866	-0.389408	0.224769	-1.73249	0.0831872	0.424003
ANOSAT010523	Marchf8	159.959	-0.350255	0.202241	-1.73187	0.0832972	0.424003
ANOSAT013995	Mamstr	214.601	-0.819139	0.472876	-1.73225	0.083229	0.424003
ANOSAT020567	Arl2	1367.43	-0.262898	0.15188	-1.73096	0.0834586	0.424521
ANOSAT001566	Slc40a1	3237.54	-0.301858	0.174749	-1.72738	0.0840999	0.424755
ANOSAT009456	Loc112531540	57854.7	-0.170941	0.0989475	-1.72759	0.0840618	0.424755
ANOSAT014861	Mturn	1291.85	-0.153445	0.088751	-1.72893	0.083821	0.424755
ANOSAT014889	Tgfbr2	23104.3	-0.124955	0.0722693	-1.72902	0.0838047	0.424755
ANOSAT015831	Meis3	360.395	-0.24497	0.14182	-1.72733	0.0841083	0.424755
ANOSAT019830	Emc6	156.409	-0.532954	0.30839	-1.72818	0.0839555	0.424755
ANOSAT019902	Gusb	1432.23	-0.158594	0.0917802	-1.72798	0.0839924	0.424755
ANOSAT019014	Snx33	376.34	-0.301591	0.174668	-1.72665	0.0842301	0.425145
ANOSAT021014	Map3k11	68.4087	-0.558717	0.323973	-1.72458	0.0846035	0.426304
ANOSAT013482	Taf6	807.608	-0.309271	0.179411	-1.72382	0.084741	0.426632
ANOSAT000832	Eif4g2	140.187	-0.499887	0.29015	-1.72285	0.084915	0.427326
ANOSAT017636	Adgra2	10544	-0.234837	0.136438	-1.7212	0.0852144	0.42792
ANOSAT020422	Ak1	512.381	-0.211606	0.12294	-1.72121	0.0852127	0.42792
ANOSAT004371	Ssr4	7003.54	-0.15499	0.0900715	-1.72075	0.0852963	0.428069
ANOSAT004439	Itih6	82.2073	-0.544062	0.316271	-1.72024	0.085389	0.428069
ANOSAT018776	Map2k1	1398.06	-0.169942	0.0987759	-1.72048	0.085345	0.428069
ANOSAT002456	Rab32	640.813	-0.189905	0.110425	-1.71976	0.0854765	0.428326
ANOSAT020186	Abca2	938.236	-0.191944	0.111626	-1.71953	0.0855174	0.428349
ANOSAT002231	Gpr63	96.2683	-0.419694	0.244317	-1.71783	0.085828	0.429039
ANOSAT009217	Taf10	626.639	-0.242522	0.141216	-1.71738	0.0859096	0.429039
ANOSAT021330	Ubiad1	193.956	-0.295646	0.172037	-1.71851	0.0857038	0.429039
ANOSAT017740	Psd4	371.276	-0.304135	0.177141	-1.71691	0.0859954	0.429105
ANOSAT003196	Znf513	260.228	-0.496792	0.289482	-1.71614	0.0861357	0.429623
ANOSAT004905	Acvr1b	2043.42	-0.14537	0.0848591	-1.71308	0.0866984	0.431518
ANOSAT002144	Ogfrl1	694.408	-0.286978	0.167606	-1.71222	0.0868563	0.431758
ANOSAT020369	Ptges	553.751	-0.260209	0.151948	-1.71249	0.0868067	0.431758
ANOSAT017838	Mxd1	2140.75	-0.17958	0.104969	-1.7108	0.0871187	0.432516
ANOSAT007118	Phc3	552.571	-0.221399	0.129535	-1.70918	0.0874176	0.433332
ANOSAT005693	Egr1	510.884	-0.779887	0.456538	-1.70826	0.0875875	0.433594
ANOSAT006745	Rgl2	289.802	-0.314007	0.184076	-1.70585	0.0880355	0.434691
ANOSAT013647	Harbi1	90.3938	-0.391832	0.229671	-1.70606	0.0879963	0.434691
ANOSAT014532	Arhgap27	89.1446	-0.444542	0.260586	-1.70593	0.0880209	0.434691
ANOSAT003246	Hint2	151.079	-0.505732	0.296633	-1.70491	0.0882109	0.43483
ANOSAT018601	Ripor1	2501.6	-0.166105	0.0974068	-1.70527	0.0881441	0.43483
ANOSAT004250	Znf629	113.281	-0.385123	0.226202	-1.70256	0.0886496	0.43618
ANOSAT007018	Dvl3	906.878	-0.170224	0.099989	-1.70242	0.0886759	0.43618
ANOSAT007658	Fam53b	684.869	-0.239281	0.140615	-1.70167	0.0888172	0.43618
ANOSAT017018	Rab11b	1043.59	-0.170696	0.100307	-1.70174	0.0888038	0.43618
ANOSAT020604	Tubgcp2	1265.44	-0.248431	0.145915	-1.70257	0.0886486	0.43618
ANOSAT000496	Bmf	329.164	-0.381481	0.224288	-1.70085	0.0889702	0.436568
ANOSAT000591	Dpf3	152.488	-0.406713	0.239182	-1.70043	0.0890497	0.436777
ANOSAT006651	Znf75a	323.042	-0.264671	0.155692	-1.69996	0.0891383	0.437029
ANOSAT018140	Hsd17b6	184.853	-0.443038	0.260876	-1.69827	0.0894566	0.438044
ANOSAT018702	Neo1	12711.9	-0.133417	0.0785828	-1.69779	0.089548	0.43831
ANOSAT016005	Inpp5b	908.434	-0.190166	0.112026	-1.69752	0.089599	0.438378
ANOSAT021484	Exosc10	2722.71	-0.182785	0.107696	-1.69723	0.0896533	0.438462
ANOSAT003017	Gpr75	78.5549	-0.492762	0.290521	-1.69614	0.0898601	0.438664
ANOSAT004897	Tm7sf2	556.236	-0.208148	0.122769	-1.69544	0.0899919	0.438664
ANOSAT010750	Ctnnal1	1038.18	-0.201751	0.118936	-1.69631	0.0898279	0.438664
ANOSAT010759	Cmbl	498.663	-0.360052	0.212365	-1.69544	0.089992	0.438664
ANOSAT010839	Psmg4	118.801	-0.42885	0.252923	-1.69557	0.0899668	0.438664
ANOSAT018234	Znrf1	661.858	-0.213141	0.125707	-1.69554	0.0899727	0.438664
ANOSAT016357	Ttc28	2486.15	-0.174233	0.102799	-1.69489	0.0900971	0.438996
ANOSAT007304	Rps15	3569.05	-0.209653	0.123713	-1.69467	0.0901379	0.439013
ANOSAT011928	Kdm7a	598.101	-0.192109	0.113379	-1.6944	0.0901888	0.43908
ANOSAT011069	Cdh2	9562.17	-0.161687	0.0954929	-1.69318	0.0904209	0.439666
ANOSAT020708	Ecm1	168.032	-0.37549	0.222113	-1.69054	0.0909252	0.440859
ANOSAT004587	Tmem205	637.014	-0.226865	0.134319	-1.689	0.0912196	0.441912
ANOSAT003559	Serinc5	1389.92	-0.168384	0.0997693	-1.68774	0.091462	0.442904
ANOSAT019512	Gria3	102.706	-0.582072	0.345051	-1.68691	0.0916198	0.44348
ANOSAT020296	Ddr2	1704.42	-0.13259	0.0786545	-1.68572	0.0918498	0.443872
ANOSAT019192	Kcnc1	239.777	-0.33076	0.196797	-1.68072	0.0928175	0.447632
ANOSAT016058	Zbtb8a	336.489	-0.338277	0.201312	-1.68036	0.0928881	0.44779
ANOSAT021763	Scrib	76.6972	-0.683476	0.407001	-1.6793	0.0930936	0.448231
ANOSAT007994	Znf503	799.493	-0.355324	0.211747	-1.67806	0.0933354	0.449212
ANOSAT004420	Plxna3	4185.37	-0.147806	0.0881159	-1.6774	0.0934641	0.449267
ANOSAT005438	Atp6v0e1	620.967	-0.284503	0.169579	-1.6777	0.0934062	0.449267
ANOSAT013465	Cxcl16	296.029	-0.313474	0.186916	-1.67709	0.0935256	0.449267
ANOSAT017813	Cnnm3	859.56	-0.205863	0.122746	-1.67715	0.0935139	0.449267
ANOSAT010364	Dpyd	1261.69	-0.182892	0.10911	-1.67622	0.0936953	0.449661
ANOSAT013039	Mab21l2	669.668	-0.324399	0.193606	-1.67556	0.0938238	0.450095
ANOSAT018106	Cnot1	5858.13	-0.134838	0.0805084	-1.67484	0.0939662	0.450595
ANOSAT016997	Ssh1	740.222	-0.189591	0.113268	-1.67383	0.0941635	0.451174
ANOSAT013874	Card8	102.752	-0.437734	0.261581	-1.67342	0.0942449	0.451312
ANOSAT017979	Sdhd	2348.63	-0.174138	0.104093	-1.67291	0.094345	0.451312
ANOSAT018826	Ttll6	171.272	-0.365567	0.218515	-1.67296	0.0943347	0.451312
ANOSAT020092	Pomt1	126.007	-0.372223	0.222527	-1.67271	0.0943846	0.451318
ANOSAT019677	Supt6h	5366.01	-0.129259	0.0773711	-1.67063	0.0947941	0.452259
ANOSAT007924	Ldb3	392.142	-0.270064	0.16179	-1.66923	0.0950719	0.452954
ANOSAT015381	Ehd3	259.307	-0.25	0.14985	-1.66834	0.0952489	0.453431
ANOSAT021453	Fbxo42	1395.9	-0.271864	0.162954	-1.66835	0.0952463	0.453431
ANOSAT015358	Dhx30	806.314	-0.212657	0.127497	-1.66793	0.0953296	0.453509
ANOSAT020497	Loc113429774	314.635	-0.466579	0.279778	-1.66767	0.0953806	0.453509
ANOSAT013722	Lrp10	641.199	-0.189508	0.113669	-1.66719	0.095476	0.453597
ANOSAT015742	Cyp2c18	72.5208	-0.71724	0.430187	-1.66728	0.0954593	0.453597
ANOSAT009285	Ncoa5	373.724	-0.272111	0.163237	-1.66697	0.0955206	0.453609
ANOSAT012203	Fgd6	589.157	-0.191069	0.114679	-1.66613	0.0956879	0.453609
ANOSAT020300	Pnpla7	805.881	-0.184559	0.110778	-1.66602	0.095709	0.453609
ANOSAT020848	Dcaf8	2181.03	-0.175453	0.105289	-1.6664	0.095633	0.453609
ANOSAT014284	Col1a1	326329	-0.133113	0.0799751	-1.66443	0.0960268	0.454301
ANOSAT016506	Fam174c	71.0846	-0.466249	0.280143	-1.66433	0.0960474	0.454301
ANOSAT002724	Tmem63b	4888.87	-0.128799	0.0774095	-1.66387	0.0961384	0.454339
ANOSAT009392	Rbck1	254.262	-0.295343	0.177488	-1.66402	0.0961091	0.454339
ANOSAT021342	Loc107983866	103.533	-0.54427	0.327347	-1.66267	0.0963787	0.455139
ANOSAT000050	Tmx1	354.897	-0.227514	0.136892	-1.66199	0.0965147	0.455487
ANOSAT005999	Gpr27	338.062	-0.329735	0.198406	-1.66192	0.0965296	0.455487
ANOSAT003200	Gtf3c2	213.632	-0.414061	0.249207	-1.66152	0.0966097	0.455683
ANOSAT010011	Rbm15	584.251	-0.214533	0.129197	-1.66052	0.0968108	0.455781
ANOSAT017319	Snrnp25	436.361	-0.295234	0.177845	-1.66007	0.0969008	0.455781
ANOSAT017828	Hs3st1	85.0007	-0.61118	0.368215	-1.65985	0.0969456	0.45581
ANOSAT011604	Dennd6b	114.874	-0.442625	0.266754	-1.6593	0.0970556	0.456146
ANOSAT013505	Pfn1	11081.9	-0.235106	0.141725	-1.65889	0.0971374	0.456349
ANOSAT004401	Gpr173	772.509	-0.169876	0.102431	-1.65843	0.0972304	0.456564
ANOSAT010407	Col11a1	33338.7	-0.145234	0.0875909	-1.65809	0.0972992	0.456564
ANOSAT012083	Mrtfa	3118.97	-0.143788	0.0867123	-1.65822	0.0972732	0.456564
ANOSAT012602	Ccng2	304.616	-0.300497	0.181305	-1.65741	0.0974357	0.457022
ANOSAT020070	Gtf3c4	202.565	-0.39379	0.237733	-1.65644	0.0976337	0.457406
ANOSAT002788	Psen2	2081.34	-0.133773	0.0808314	-1.65497	0.097931	0.45755
ANOSAT010087	Tspan1	264.234	-0.396677	0.239692	-1.65495	0.0979356	0.45755
ANOSAT011627	Impdh1	738.058	-0.266747	0.161092	-1.65587	0.0977489	0.45755
ANOSAT020665	Thbs3	759.722	-0.164759	0.0995403	-1.6552	0.0978836	0.45755
ANOSAT021096	Bad	292.807	-0.320592	0.193632	-1.65568	0.0977865	0.45755
ANOSAT009218	Tpp1	2853.79	-0.330417	0.199771	-1.65398	0.0981315	0.457985
ANOSAT011601	Gcc1	68.2614	-0.592457	0.358383	-1.65314	0.0983023	0.457985
ANOSAT016184	Znf593	662.35	-0.280054	0.169445	-1.65277	0.0983776	0.457985
ANOSAT021258	Park7	881.757	-0.40313	0.243912	-1.65277	0.098378	0.457985
ANOSAT014301	Ngfr	690.483	-0.252412	0.152858	-1.65128	0.0986812	0.459035
ANOSAT000093	Txndc16	262.821	-0.264743	0.160476	-1.64974	0.098996	0.45933
ANOSAT004104	Thegl	113.527	-0.360181	0.218333	-1.64969	0.0990063	0.45933
ANOSAT019712	Ssh2	161.017	-0.29509	0.178964	-1.64888	0.0991727	0.45933
ANOSAT020488	Lamtor2	1005.9	-0.273457	0.165771	-1.64961	0.0990237	0.45933
ANOSAT004619	C3	115.733	-0.562228	0.341197	-1.64781	0.0993919	0.460165
ANOSAT020502	Copa	1224.54	-0.25178	0.152957	-1.64609	0.0997456	0.461441
ANOSAT012244	Mettl25	260.619	-0.241723	0.146956	-1.64487	0.0999976	0.462063
ANOSAT007417	Fam168b	1134.36	-0.150944	0.0918326	-1.64369	0.100241	0.462181
ANOSAT011939	Hipk2	1625.35	-0.249994	0.152023	-1.64444	0.100084	0.462181
ANOSAT013097	Jade1	1274.03	-0.232993	0.14178	-1.64334	0.100313	0.462181
ANOSAT013158	Pitx2	178.775	-0.392402	0.238682	-1.64403	0.100169	0.462181
ANOSAT016287	Lmnb2	985.45	-0.223139	0.135786	-1.64331	0.100318	0.462181
ANOSAT016505	Plpp2	495.529	-0.267998	0.16325	-1.64164	0.100665	0.463133
ANOSAT011452	Slc45a4	570.632	-0.194742	0.11869	-1.64076	0.100847	0.463631
ANOSAT013754	Dad1	1212.38	-0.267521	0.163068	-1.64055	0.10089	0.463648
ANOSAT007507	Borcs7	135.779	-0.374509	0.228344	-1.64011	0.100983	0.463894
ANOSAT011165	Rrs1	96.7722	-0.510652	0.311702	-1.63827	0.101366	0.465109
ANOSAT003542	Sgtb	1028.17	-0.252925	0.154436	-1.63773	0.101477	0.465258
ANOSAT009266	Tgm3	304.411	-0.330167	0.201646	-1.63736	0.101555	0.465266
ANOSAT013725	Slc7a7	85.3612	-0.589812	0.360264	-1.63716	0.101596	0.465266
ANOSAT019932	Mnt	118.347	-0.363629	0.222192	-1.63655	0.101724	0.465305
ANOSAT021081	Atl3	3268.82	-0.138279	0.0845264	-1.63593	0.101855	0.465724
ANOSAT001251	Smarcal1	1328.39	-0.16721	0.102257	-1.6352	0.102008	0.466085
ANOSAT020634	Jtb	280.558	-0.40388	0.247034	-1.63492	0.102066	0.466085
ANOSAT021600	Mib2	494.793	-0.258761	0.158283	-1.6348	0.102092	0.466085
ANOSAT015243	Kmt2c	5316.57	-0.180211	0.110395	-1.63242	0.10259	0.467113
ANOSAT017811	Cnnm4	121.351	-0.392527	0.240427	-1.63263	0.102547	0.467113
ANOSAT001440	Scn1a	143.922	-0.479089	0.293752	-1.63093	0.102905	0.467807
ANOSAT003336	Epg5	836.359	-0.208713	0.127969	-1.63097	0.102897	0.467807
ANOSAT007247	Slc16a14	1889.59	-0.199541	0.122418	-1.63	0.103102	0.46828
ANOSAT008370	Arsd	177.394	-0.316121	0.193954	-1.62988	0.103128	0.46828
ANOSAT020835	Kirrel1	2397.98	-0.166142	0.101976	-1.62923	0.103263	0.468715
ANOSAT003245	Taf1c	89.3253	-0.606826	0.372657	-1.62838	0.103445	0.469179
ANOSAT003526	Zswim6	838.957	-0.163637	0.10048	-1.62855	0.103409	0.469179
ANOSAT019705	Tp53i13	83.0413	-0.569019	0.349556	-1.62783	0.10356	0.469317
ANOSAT010509	Rps11	614.335	-0.253581	0.155846	-1.62713	0.10371	0.46939
ANOSAT015453	Fastk	112.904	-0.501884	0.308446	-1.62714	0.103708	0.46939
ANOSAT003002	Ston1	6191.98	-0.232454	0.142918	-1.62649	0.103845	0.469471
ANOSAT005310	Dcxr	467.433	-0.22244	0.136906	-1.62476	0.104213	0.469471
ANOSAT008136	Pcdh9	152.327	-0.372817	0.229431	-1.62496	0.10417	0.469471
ANOSAT008265	Sh3rf3	717.697	-0.218655	0.134713	-1.62312	0.104564	0.469471
ANOSAT009068	Rsf1	976.26	-0.183241	0.112687	-1.62611	0.103926	0.469471
ANOSAT010793	Cdh6	823.523	-0.907202	0.558562	-1.62418	0.104338	0.469471
ANOSAT013078	Setd7	566.812	-0.201068	0.12375	-1.62479	0.104207	0.469471
ANOSAT015601	Med29	318.494	-0.342067	0.210757	-1.62304	0.104581	0.469471
ANOSAT017760	Nudt18	453.848	-0.368249	0.22689	-1.62303	0.104583	0.469471
ANOSAT017975	Dlat	1900.17	-0.145971	0.0899255	-1.62324	0.104538	0.469471
ANOSAT018202	Uqcr10	155.412	-0.449049	0.276182	-1.62591	0.103968	0.469471
ANOSAT018484	Chst6	149.465	-0.377237	0.232034	-1.62578	0.103996	0.469471
ANOSAT020753	Rfx5	416.999	-0.300375	0.18502	-1.62348	0.104487	0.469471
ANOSAT021272	Zbtb48	314.487	-0.29683	0.182523	-1.62626	0.103894	0.469471
ANOSAT015565	Ckm	16928	-0.761997	0.469789	-1.622	0.104804	0.469568
ANOSAT017797	Reep4	315.697	-0.223028	0.137478	-1.62228	0.104744	0.469568
ANOSAT012796	Uchl1	3009.17	-0.120815	0.0745605	-1.62036	0.105155	0.470426
ANOSAT016214	Slc9a1	155.636	-0.341468	0.210808	-1.6198	0.105275	0.470729
ANOSAT017476	Arpc1b	10211.8	-0.188292	0.116293	-1.61912	0.105422	0.470729
ANOSAT007969	Ret	260.892	-0.44476	0.274794	-1.61852	0.10555	0.470946
ANOSAT000663	Lrp4	800.646	-0.177192	0.109572	-1.61713	0.105851	0.471042
ANOSAT004768	Rbpms	143.272	-0.312624	0.193234	-1.61785	0.105695	0.471042
ANOSAT005154	Myocd	2558.44	-0.281312	0.173949	-1.61721	0.105833	0.471042
ANOSAT015606	Plekhg2	99.3423	-0.371125	0.229421	-1.61766	0.105736	0.471042
ANOSAT000744	Ano1	2324.97	-0.161996	0.100323	-1.61475	0.106365	0.471197
ANOSAT004472	Vav1	92.5214	-0.609306	0.37725	-1.61512	0.106284	0.471197
ANOSAT004572	Mroh9	193.545	-0.399286	0.247272	-1.61477	0.106361	0.471197
ANOSAT006118	Sh3bp5l	1448.56	-0.161415	0.0998936	-1.61587	0.106123	0.471197
ANOSAT012067	Pdgfb	169.406	-0.442197	0.273836	-1.61483	0.106348	0.471197
ANOSAT013442	C20orf27	292.19	-0.236053	0.146071	-1.61601	0.106091	0.471197
ANOSAT021421	Vps13d	1246.27	-0.201089	0.124478	-1.61546	0.106211	0.471197
ANOSAT015187	Nrp1	11250.8	-0.156551	0.0969934	-1.61404	0.106519	0.471585
ANOSAT019108	Nedd4	175.237	-0.285309	0.176774	-1.61398	0.106532	0.471585
ANOSAT005448	Drd1	91.2748	-0.466442	0.289062	-1.61364	0.106606	0.471735
ANOSAT008702	Creg1	426.394	-0.258918	0.160578	-1.61241	0.106873	0.472429
ANOSAT011766	Sfmbt2	300.075	-0.215437	0.133843	-1.60962	0.10748	0.474032
ANOSAT019799	Bcas3	753.272	-0.209263	0.129992	-1.60982	0.107437	0.474032
ANOSAT020611	Adar	434.811	-0.380201	0.236181	-1.60978	0.107445	0.474032
ANOSAT017190	Pgp	134.398	-0.452034	0.281004	-1.60864	0.107696	0.474602
ANOSAT002085	Angpt2	273.941	-0.276984	0.172281	-1.60775	0.10789	0.474808
ANOSAT003445	Ranbp3l	178.098	-0.321785	0.200154	-1.60769	0.107904	0.474808
ANOSAT019707	Ankrd13b	69.3767	-0.438824	0.27293	-1.60782	0.107874	0.474808
ANOSAT021469	Ddi2	306.463	-0.280814	0.174889	-1.60567	0.108347	0.475872
ANOSAT009171	Nup98	1786.54	-0.180653	0.112526	-1.60544	0.108397	0.475915
ANOSAT005059	Timp2	6459.25	-0.127768	0.0796482	-1.60416	0.108679	0.476183
ANOSAT011392	Fbxo32	1960.16	-0.223561	0.139314	-1.60472	0.108554	0.476183
ANOSAT012069	Syngr1	208.174	-0.261244	0.162937	-1.60335	0.108858	0.476183
ANOSAT016075	Marcksl1	404.065	-0.238651	0.148835	-1.60346	0.108834	0.476183
ANOSAT016721	Dgcr6l	733.518	-0.202291	0.126144	-1.60365	0.108791	0.476183
ANOSAT020661	Krtcap2	1048.89	-0.227342	0.141795	-1.60331	0.108865	0.476183
ANOSAT021255	Errfi1	70.5662	-0.707568	0.44098	-1.60454	0.108596	0.476183
ANOSAT021610	Gnb1	2544.09	-0.128393	0.0801449	-1.60201	0.109153	0.476791
ANOSAT008984	Endod1	235.195	-0.336952	0.210563	-1.60024	0.109545	0.47716
ANOSAT012890	Mtus1	986.722	-0.232666	0.145311	-1.60115	0.109343	0.47716
ANOSAT013427	Wdr3	97.2722	-0.519968	0.324842	-1.60068	0.109448	0.47716
ANOSAT019607	Mtmr1	1427.1	-0.139597	0.0872609	-1.59976	0.109651	0.477339
ANOSAT001068	Ms4a8	10508.6	-0.176971	0.110709	-1.59852	0.109927	0.477863
ANOSAT020562	Itga10	131.965	-0.351875	0.220129	-1.59849	0.109933	0.477863
ANOSAT021688	Hspa12b	84.8865	-0.633689	0.396392	-1.59864	0.1099	0.477863
ANOSAT020570	Eef1g	8267.43	-0.184191	0.11526	-1.59805	0.110032	0.47794
ANOSAT018820	Anpep	1681.7	-0.153726	0.096252	-1.59712	0.11024	0.478188
ANOSAT020491	Loc106609882	340.97	-0.234562	0.147032	-1.59531	0.110643	0.479183
ANOSAT004831	Lmbr1l	944.379	-0.206245	0.129344	-1.59455	0.110813	0.479723
ANOSAT013606	Acadvl	3265.33	-0.130763	0.0820286	-1.59411	0.11091	0.479723
ANOSAT016119	Ifi27l1	455.63	-0.307422	0.192854	-1.59407	0.110921	0.479723
ANOSAT019119	Pigb	74.1352	-0.462463	0.290188	-1.59366	0.111012	0.479723
ANOSAT011204	Tmem70	115.133	-0.339547	0.213167	-1.59287	0.111189	0.479964
ANOSAT020882	Fibp	220.456	-0.271482	0.170434	-1.59289	0.111186	0.479964
ANOSAT009937	Tspo2	222.559	-0.262554	0.164932	-1.59189	0.111408	0.480187
ANOSAT020372	Asb6	273.751	-0.279086	0.175281	-1.59222	0.111336	0.480187
ANOSAT015056	Col1a2	123072	-0.123065	0.0774118	-1.58974	0.111894	0.481421
ANOSAT016513	Ndufs7	1245.34	-0.208135	0.130963	-1.58926	0.112001	0.481436
ANOSAT019167	Igbp1	549.187	-0.363773	0.228936	-1.58897	0.112067	0.481436
ANOSAT016522	Tcf3	950.658	-0.149245	0.0939653	-1.5883	0.112218	0.481588
ANOSAT021711	Cic	469.884	-0.311811	0.196295	-1.58848	0.112179	0.481588
ANOSAT013476	Serpine1	369.873	-0.317846	0.200195	-1.58768	0.112359	0.481669
ANOSAT016545	Tpgs1	119.315	-0.452072	0.28473	-1.58772	0.112349	0.481669
ANOSAT017540	Sorbs3	215.251	-0.378904	0.238714	-1.58727	0.112452	0.481714
ANOSAT013466	Med11	167.324	-0.423491	0.266837	-1.58708	0.112495	0.481723
ANOSAT017228	Sox8	69.3067	-0.462992	0.291856	-1.58637	0.112655	0.482059
ANOSAT014100	Ftl	40472.5	-0.174414	0.109972	-1.58599	0.112742	0.482259
ANOSAT004146	Ndufb11	759.043	-0.245478	0.154887	-1.58488	0.112993	0.482806
ANOSAT014379	Jup	10441.1	-0.120123	0.0758062	-1.58461	0.113055	0.482899
ANOSAT016908	Ess2	585.012	-0.175721	0.111001	-1.58306	0.113408	0.484056
ANOSAT008030	Tmem150a	400.727	-0.191699	0.12116	-1.58219	0.113605	0.484197
ANOSAT012540	Htra3	8174.52	-0.125426	0.0792695	-1.58228	0.113586	0.484197
ANOSAT004822	Tmem198	220.717	-0.259241	0.163962	-1.5811	0.113855	0.484474
ANOSAT013683	Rnf31	999.584	-0.201055	0.127197	-1.58065	0.113958	0.484474
ANOSAT016992	Ficd	268.032	-0.267402	0.169158	-1.58078	0.113928	0.484474
ANOSAT019749	Dtx2	469.9	-0.252294	0.15959	-1.58089	0.113903	0.484474
ANOSAT009633	Plcg1	1828.49	-0.132676	0.0839923	-1.57962	0.114195	0.485133
ANOSAT016152	Sytl1	136.633	-0.370123	0.234291	-1.57976	0.114162	0.485133
ANOSAT018020	Nnmt	324.47	-0.234708	0.148638	-1.57906	0.114323	0.485339
ANOSAT019667	Mrm3	115.468	-0.393999	0.249545	-1.57887	0.114367	0.485339
ANOSAT017164	Usp31	2121.59	-0.127889	0.0810267	-1.57836	0.114484	0.485487
ANOSAT018154	Kiaa0895l	448.398	-0.285425	0.1809	-1.5778	0.114611	0.485853
ANOSAT020163	Tmem203	98.7543	-0.440281	0.279084	-1.57759	0.114659	0.48588
ANOSAT017736	Pcyox1	628.741	-0.185509	0.117684	-1.57633	0.11495	0.486938
ANOSAT019052	Mtmr10	668.739	-0.190492	0.120888	-1.57577	0.115079	0.487136
ANOSAT000126	Tmem260	247.228	-0.259639	0.164851	-1.575	0.115258	0.487262
ANOSAT004672	C3	36410.2	-0.439083	0.278887	-1.57441	0.115392	0.487414
ANOSAT014938	Tril	135.746	-0.451557	0.286801	-1.57446	0.115381	0.487414
ANOSAT011589	Puf60	1796.92	-0.221245	0.140579	-1.57382	0.11553	0.48782
ANOSAT019969	Sh2b2	138.39	-0.365976	0.232673	-1.57292	0.115737	0.488519
ANOSAT010464	Pura	342.782	-0.327098	0.207992	-1.57264	0.115801	0.488616
ANOSAT002624	Lyst	2895.6	-0.164942	0.104919	-1.57209	0.11593	0.488986
ANOSAT014633	Ugt2a1	189.61	-0.366638	0.233357	-1.57115	0.116149	0.489382
ANOSAT021359	Usp48	174.41	-0.283589	0.180486	-1.57126	0.116123	0.489382
ANOSAT005706	Nlrp3	412.547	-0.210155	0.133839	-1.57021	0.116366	0.489404
ANOSAT011469	Rhpn1	163.508	-0.326595	0.208055	-1.56975	0.116472	0.489404
ANOSAT017033	Dapk3	2441.12	-0.116307	0.0741026	-1.56954	0.116522	0.489404
ANOSAT006104	Znf3	114.851	-0.321522	0.204944	-1.56883	0.116688	0.489908
ANOSAT008835	Dclk1	294.468	-0.488424	0.311615	-1.5674	0.117022	0.489928
ANOSAT012578	Ccng2	716.474	-0.18103	0.115447	-1.56807	0.116864	0.489928
ANOSAT013090	Pcdh18	13757.9	-0.108161	0.0689707	-1.56822	0.11683	0.489928
ANOSAT014879	Cmtm6	323.858	-0.259078	0.165245	-1.56784	0.116918	0.489928
ANOSAT016178	Extl1	184.463	-0.356592	0.227466	-1.56767	0.116957	0.489928
ANOSAT021419	Vps13d	832.298	-0.155768	0.0993496	-1.56788	0.116909	0.489928
ANOSAT003267	Mrpl17	184.741	-0.42224	0.269545	-1.56649	0.117233	0.490145
ANOSAT016197	Arid1a	2943.1	-0.128026	0.0817134	-1.56677	0.117168	0.490145
ANOSAT017176	Tnrc6a	2790.9	-0.149081	0.0951709	-1.56645	0.117243	0.490145
ANOSAT020722	Otud7b	216.581	-0.27629	0.17646	-1.56573	0.117411	0.490596
ANOSAT011726	Ankrd16	176.979	-0.290369	0.185494	-1.56538	0.117493	0.490671
ANOSAT003197	Snx17	3117.28	-0.212723	0.135927	-1.56498	0.117587	0.490714
ANOSAT000156	Six1	1757.14	-0.240991	0.154185	-1.563	0.118054	0.491111
ANOSAT019769	Smg6	483.304	-0.261606	0.167339	-1.56332	0.117976	0.491111
ANOSAT020105	Cercam	1061.12	-0.177078	0.113295	-1.56298	0.118056	0.491111
ANOSAT009600	Serinc3	13090.9	-0.111678	0.0714601	-1.56281	0.118098	0.491111
ANOSAT003203	Uckl1	494.806	-0.233082	0.149213	-1.56207	0.11827	0.491482
ANOSAT000306	Trip11	32912	-0.202801	0.129873	-1.56153	0.118398	0.491486
ANOSAT003365	Smad7	568.979	-0.183831	0.117726	-1.56152	0.118401	0.491486
ANOSAT021013	Map3k11	164.79	-0.352851	0.225989	-1.56136	0.118438	0.491486
ANOSAT013950	Aldoa	16259.9	-0.100298	0.0642953	-1.55995	0.118771	0.492349
ANOSAT012453	Gramd4	2043.84	-0.172865	0.110899	-1.55875	0.119055	0.493352
ANOSAT015599	Socs5	165.178	-0.308824	0.198224	-1.55795	0.119244	0.493791
ANOSAT005232	Llgl2	1874.48	-0.143168	0.0919611	-1.55684	0.11951	0.493835
ANOSAT007830	Aifm2	181.154	-0.296363	0.190301	-1.55734	0.119389	0.493835
ANOSAT011906	Chrm2	802.106	-0.325502	0.209056	-1.55701	0.119467	0.493835
ANOSAT014604	Ankrd17	4832.91	-0.125514	0.0805999	-1.55724	0.119413	0.493835
ANOSAT019147	Vps13c	522.385	-0.190005	0.122023	-1.55713	0.119441	0.493835
ANOSAT006666	Zkscan7	84.2586	-0.39237	0.252136	-1.55618	0.119665	0.494098
ANOSAT009668	Map1lc3a	1513.33	-0.132314	0.085041	-1.55588	0.119736	0.494098
ANOSAT013451	Fer1l5	83.2298	-0.445137	0.286197	-1.55535	0.119863	0.494098
ANOSAT018678	Bnc1	103.359	-0.674055	0.433333	-1.55551	0.119824	0.494098
ANOSAT019698	Myo18a	2835.93	-0.14259	0.0916476	-1.55585	0.119744	0.494098
ANOSAT019015	Snx33	1866.2	-0.207383	0.133484	-1.55362	0.120276	0.495456
ANOSAT013424	Dok1	143.482	-0.441289	0.284171	-1.5529	0.120447	0.495989
ANOSAT009210	Arfip2	536.764	-0.27799	0.179107	-1.55209	0.120641	0.495998
ANOSAT013434	Exoc6b	324.518	-0.211517	0.136284	-1.55203	0.120654	0.495998
ANOSAT020609	Pmvk	635.859	-0.334999	0.21579	-1.55243	0.12056	0.495998
ANOSAT009562	Ripor3	3197.99	-0.129257	0.0833538	-1.5507	0.120973	0.496094
ANOSAT010285	Ptgfr	1597.3	-0.23107	0.14894	-1.55143	0.120799	0.496094
ANOSAT015071	Accs	262.565	-0.252317	0.162702	-1.55079	0.120951	0.496094
ANOSAT018680	Hdgfl3	1339.71	-0.182668	0.117795	-1.55072	0.120968	0.496094
ANOSAT019309	Clcn5	314.376	-0.240157	0.154838	-1.55103	0.120895	0.496094
ANOSAT020897	Cunh11orf68	165.975	-0.333884	0.215314	-1.55069	0.120977	0.496094
ANOSAT021133	Klc2	198.217	-0.250296	0.161341	-1.55135	0.120819	0.496094
ANOSAT008819	Lsamp	1267.47	-0.235646	0.151988	-1.55042	0.12104	0.49618
ANOSAT012322	Wif1	715.143	-0.185157	0.11958	-1.54839	0.121529	0.497405
ANOSAT014716	Chst14	382.907	-0.214206	0.138375	-1.54802	0.121619	0.497405
ANOSAT015485	Ceacam5	658.658	-0.195889	0.126547	-1.54795	0.121634	0.497405
ANOSAT015966	Kmt2b	1636.12	-0.147271	0.0951054	-1.5485	0.121501	0.497405
ANOSAT008813	Zdhhc23	2458.12	-0.182545	0.118037	-1.5465	0.121984	0.498567
ANOSAT013320	Shroom3	3761.64	-0.164507	0.106379	-1.54642	0.122002	0.498567
ANOSAT018462	Wwp2	417.701	-0.183174	0.118503	-1.54573	0.122169	0.498902
ANOSAT006433	Zscan16	209.153	-0.247636	0.160356	-1.54429	0.122519	0.499985
ANOSAT000493	Gpr176	365.142	-0.341515	0.221211	-1.54384	0.122627	0.500233
ANOSAT021430	Iffo2	83.3492	-0.40113	0.25991	-1.54334	0.122748	0.500239
ANOSAT002789	Itpkb	828.593	-0.163473	0.105958	-1.54282	0.122875	0.500402
ANOSAT009844	Rab7b	631.057	-0.176674	0.114541	-1.54245	0.122964	0.50059
ANOSAT021704	Ppdpf	37006.1	-0.144931	0.0940015	-1.5418	0.123122	0.50089
ANOSAT016493	Hsd11b1l	331.633	-0.209432	0.135912	-1.54094	0.123332	0.501398
ANOSAT018053	Sidt2	603.202	-0.180111	0.116901	-1.54071	0.123388	0.501454
ANOSAT012151	Mgp	43661.6	-0.180042	0.116926	-1.5398	0.12361	0.502065
ANOSAT021352	Kiaa2013	294.528	-0.340978	0.221452	-1.53974	0.123624	0.502065
ANOSAT019590	Rlim	1614.28	-0.135316	0.0879248	-1.539	0.123805	0.502504
ANOSAT012137	Fam234b	480.658	-0.182164	0.11839	-1.53868	0.123883	0.5026
ANOSAT015042	Sdhaf3	153.156	-0.29227	0.190004	-1.53824	0.123991	0.502636
ANOSAT020391	Zdhhc12	238.636	-0.34819	0.226408	-1.53788	0.124077	0.502695
ANOSAT008673	Vgll3	5227.33	-0.109709	0.0713604	-1.53739	0.124198	0.502891
ANOSAT009499	Fam217b	108.04	-0.458265	0.298202	-1.53676	0.124352	0.503117
ANOSAT009054	Tenm4	493.125	-0.210495	0.137039	-1.53602	0.124533	0.503287
ANOSAT013110	Spry1	1093.85	-0.19016	0.123804	-1.53598	0.124544	0.503287
ANOSAT002326	Dcbld1	561.798	-0.185238	0.120637	-1.5355	0.124661	0.503334
ANOSAT015992	Cited2	485.809	-0.244403	0.1592	-1.5352	0.124735	0.503459
ANOSAT010417	Adcy2	432.03	-0.315835	0.205908	-1.53387	0.125062	0.504609
ANOSAT015302	Cyp8b1	74.371	-0.837245	0.546318	-1.53252	0.125394	0.505268
ANOSAT016650	Prrc2a	695.622	-0.17005	0.110961	-1.53253	0.125392	0.505268
ANOSAT017448	Gna12	422.45	-0.19916	0.129957	-1.53251	0.125397	0.505268
ANOSAT016448	Rnf126	620.522	-0.23003	0.150159	-1.53191	0.125545	0.505652
ANOSAT007080	Usp13	1178.69	-0.236338	0.154353	-1.53116	0.125731	0.505754
ANOSAT016274	Sdc3	746.089	-0.225202	0.147126	-1.53068	0.12585	0.506056
ANOSAT010054	Armh1	74.2002	-0.528058	0.345287	-1.52933	0.126182	0.506895
ANOSAT011602	Dennd6b	151.114	-0.382457	0.250198	-1.52862	0.126359	0.506895
ANOSAT011727	Fbh1	879.627	-0.149672	0.0978949	-1.5289	0.126288	0.506895
ANOSAT012823	Znf618	126.616	-0.309434	0.202365	-1.52909	0.126242	0.506895
ANOSAT000538	Tyro3	661.149	-0.216635	0.14187	-1.527	0.126762	0.507558
ANOSAT005074	Tmc6	97.5457	-0.437936	0.286843	-1.52674	0.126825	0.507558
ANOSAT006696	Loc100558204	75.5792	-0.392053	0.256711	-1.52721	0.126708	0.507558
ANOSAT011368	Ext1	3249.09	-0.118029	0.0774025	-1.52487	0.12729	0.50855
ANOSAT021734	Aup1	688.61	-0.284209	0.186575	-1.5233	0.127685	0.509272
ANOSAT006042	Ptprg	171.505	-0.257668	0.169193	-1.52292	0.127778	0.509472
ANOSAT000574	Elmsan1	905.999	-0.17979	0.118203	-1.52103	0.128252	0.510157
ANOSAT009355	Commd7	980.539	-0.183469	0.120611	-1.52117	0.128218	0.510157
ANOSAT019207	Lonrf3	407.434	-0.347055	0.228104	-1.52148	0.12814	0.510157
ANOSAT020258	Gsn	10155.8	-0.133245	0.087617	-1.52076	0.12832	0.510255
ANOSAT021465	Slc25a34	73.5978	-0.54182	0.356333	-1.52055	0.128374	0.510296
ANOSAT006741	Rps18	14204.6	-0.213377	0.140418	-1.51958	0.128616	0.511086
ANOSAT016223	Angpt2	338.92	-0.402637	0.265336	-1.51746	0.12915	0.511637
ANOSAT021447	Sdhb	1672.61	-0.166555	0.109836	-1.5164	0.129419	0.511867
ANOSAT013092	Pcdh10	185.719	-0.379042	0.250062	-1.5158	0.129571	0.512296
ANOSAT021539	Acap3	296.254	-0.232848	0.153685	-1.5151	0.129748	0.512824
ANOSAT014099	Fth1	32172.7	-0.150856	0.0996012	-1.5146	0.129874	0.513048
ANOSAT013510	Lrch4	1146.22	-0.172827	0.11413	-1.5143	0.129949	0.513097
ANOSAT007395	Efhd1	1161.79	-0.161546	0.10685	-1.5119	0.130559	0.513994
ANOSAT007652	Cpxm2	4193.54	-0.163077	0.107845	-1.51214	0.130499	0.513994
ANOSAT011588	Nrbp2	863.96	-0.209496	0.138529	-1.51229	0.130461	0.513994
ANOSAT012978	Spock3	789.776	-0.294016	0.194475	-1.51184	0.130574	0.513994
ANOSAT019889	Trpv1	221.463	-0.240611	0.15911	-1.51223	0.130475	0.513994
ANOSAT009270	Ccndbp1	330.711	-0.317068	0.209997	-1.50987	0.131077	0.515143
ANOSAT005505	Sar1b	629.963	-0.198236	0.131318	-1.50959	0.131148	0.515254
ANOSAT009798	Wnt2b	128.398	-0.425478	0.281952	-1.50904	0.131287	0.515286
ANOSAT021435	Emc1	2613.49	-0.116333	0.0770881	-1.50909	0.131275	0.515286
ANOSAT003293	Dnajb5	88.1582	-0.422905	0.280284	-1.50885	0.131338	0.515312
ANOSAT010406	Col11a1	42543	-0.12654	0.0838906	-1.50839	0.131455	0.515599
ANOSAT006872	Zbed1	543.647	-0.165466	0.109777	-1.50729	0.131737	0.516535
ANOSAT003208	Cad	664.238	-0.248325	0.16482	-1.50664	0.131902	0.516574
ANOSAT007486	Btrc	95.9096	-0.356416	0.236786	-1.50522	0.132266	0.517579
ANOSAT002615	Irf2bp2	1124.91	-0.25886	0.172078	-1.50432	0.132499	0.518282
ANOSAT009082	Tsku	1162.41	-0.182964	0.121692	-1.5035	0.132709	0.518282
ANOSAT015013	Etv1	7723.98	-0.117968	0.0784608	-1.50352	0.132704	0.518282
ANOSAT007846	Hkdc1	101.374	-0.408992	0.272142	-1.50286	0.132875	0.518414
ANOSAT009699	Ndrg3	1224.11	-0.137652	0.0915824	-1.50304	0.13283	0.518414
ANOSAT000325	Ptpn21	5320.03	-0.156494	0.104174	-1.50224	0.133034	0.518522
ANOSAT013526	Atp13a3	1050.13	-0.228598	0.152152	-1.50243	0.132987	0.518522
ANOSAT015355	Znf398	164.336	-0.358514	0.238646	-1.50229	0.133023	0.518522
ANOSAT018519	Bmp1	354.534	-0.250945	0.167184	-1.50101	0.133353	0.519031
ANOSAT004618	C3	181.733	-0.503853	0.335966	-1.49972	0.133688	0.52004
ANOSAT005875	Il17rd	335.46	-0.209536	0.13976	-1.49925	0.133808	0.520334
ANOSAT005580	Tnip1	9535.33	-0.136445	0.0910728	-1.4982	0.134082	0.5208
ANOSAT021356	Usp48	178.907	-0.369504	0.246844	-1.49691	0.134416	0.521751
ANOSAT007475	Hps6	852.361	-0.152158	0.101713	-1.49594	0.134668	0.52179
ANOSAT011900	Pkp2	1466.2	-0.198989	0.132988	-1.4963	0.134576	0.52179
ANOSAT016782	Vsig10	543.165	-0.173391	0.115974	-1.49508	0.134893	0.522491
ANOSAT000491	Thbs1	267005	-0.150257	0.100519	-1.4948	0.134966	0.5226
ANOSAT013971	Znf865	2116.82	-0.131991	0.0883835	-1.49339	0.135336	0.523691
ANOSAT021448	Atp13a2	409.179	-0.247685	0.16593	-1.49271	0.135514	0.524033
ANOSAT002303	Lama4	2986.25	-0.151373	0.101465	-1.49187	0.135733	0.524054
ANOSAT019280	Med12	771.959	-0.189053	0.126691	-1.49224	0.135635	0.524054
ANOSAT020975	Dusp23	332.775	-0.22955	0.154013	-1.49047	0.136102	0.525276
ANOSAT001157	Sptb	1470.14	-0.653647	0.438946	-1.48913	0.136453	0.526116
ANOSAT020208	Trim32	258.347	-0.238779	0.16062	-1.4866	0.13712	0.527824
ANOSAT016781	Pebp1	329.956	-0.249155	0.167713	-1.48561	0.137383	0.528321
ANOSAT016014	Meaf6	961.109	-0.17656	0.118864	-1.4854	0.137438	0.52836
ANOSAT005806	Ecm2	467.785	-0.207751	0.139967	-1.48428	0.137734	0.52898
ANOSAT000336	Ston2	95.4757	-0.392195	0.26446	-1.483	0.138073	0.529595
ANOSAT013485	Lamtor4	269.203	-0.381993	0.25778	-1.48186	0.138379	0.530078
ANOSAT018084	Atp5mg	1477.99	-0.263146	0.177654	-1.48123	0.138545	0.53037
ANOSAT018618	Znf507	322.787	-0.228452	0.154222	-1.48132	0.138521	0.53037
ANOSAT011142	Loc114036719	71.0336	-0.379534	0.256409	-1.48019	0.138823	0.530402
ANOSAT012810	Kctd8	94.4637	-0.670124	0.452642	-1.48047	0.138747	0.530402
ANOSAT017597	Nefl	200.189	-0.36957	0.249669	-1.48024	0.13881	0.530402
ANOSAT019320	Phka1	933.775	-0.147106	0.0993723	-1.48036	0.138778	0.530402
ANOSAT002727	Mymx	167.232	-1.99123	1.34577	-1.47963	0.138973	0.530461
ANOSAT018814	Ctsh	107.165	-0.327272	0.221149	-1.47987	0.138908	0.530461
ANOSAT021701	Tnrc6a	1603.61	-0.133008	0.0898856	-1.47974	0.138942	0.530461
ANOSAT002444	Sf3b5	223.612	-0.283625	0.191846	-1.4784	0.139301	0.531198
ANOSAT009214	Rrp8	385.451	-0.313965	0.212824	-1.47524	0.140149	0.533569
ANOSAT015770	Shkbp1	910.107	-0.161122	0.10931	-1.47399	0.140484	0.53381
ANOSAT019600	Atp7a	1116.57	-0.175114	0.118739	-1.47477	0.140274	0.53381
ANOSAT008015	Zswim8	3675.04	-0.117542	0.0797553	-1.47379	0.140539	0.533848
ANOSAT019648	Akap10	498.55	-0.248237	0.168532	-1.47294	0.140768	0.534031
ANOSAT007583	Vwa2	862.195	-0.218761	0.148553	-1.47261	0.140856	0.534081
ANOSAT021480	Mtor	1267.11	-0.122671	0.0833082	-1.47249	0.140888	0.534081
ANOSAT012088	Ep300	4020.09	-0.133926	0.0909873	-1.47192	0.141043	0.534218
ANOSAT018411	Galns	942.304	-0.16297	0.11071	-1.47204	0.14101	0.534218
ANOSAT000815	Olfml1	3985.55	-0.167472	0.114127	-1.46742	0.142261	0.53449
ANOSAT001074	Slc19a1	353.548	-0.21409	0.145892	-1.46746	0.142252	0.53449
ANOSAT003190	Znf512	471.378	-0.278709	0.189425	-1.47134	0.1412	0.53449
ANOSAT005462	Sh3rf2	323.844	-0.271222	0.184712	-1.46836	0.142007	0.53449
ANOSAT006843	Gbp1	252.03	-0.310475	0.211609	-1.46721	0.14232	0.53449
ANOSAT007047	Mul1	210.799	-0.257589	0.175339	-1.46909	0.141808	0.53449
ANOSAT008107	Sorbs1	271.024	-0.305236	0.208096	-1.46681	0.142429	0.53449
ANOSAT011594	Mapk15	180.619	-0.342366	0.23334	-1.46724	0.14231	0.53449
ANOSAT011703	Ube2h	1174.09	-0.139858	0.0951279	-1.47021	0.141505	0.53449
ANOSAT013273	Aff1	1161.29	-0.135305	0.0920932	-1.46921	0.141775	0.53449
ANOSAT015577	Vasp	578.614	-0.206483	0.140501	-1.46961	0.141667	0.53449
ANOSAT015589	Pak4	108.594	-0.380717	0.259584	-1.46664	0.142473	0.53449
ANOSAT015745	Egln2	270.393	-0.291525	0.198753	-1.46677	0.142438	0.53449
ANOSAT016012	Dnali1	231.122	-0.250076	0.170011	-1.47094	0.141308	0.53449
ANOSAT016407	Ndufa11	1180.3	-0.237556	0.161744	-1.46871	0.14191	0.53449
ANOSAT016731	Msi1	504.384	-0.171062	0.116403	-1.46956	0.14168	0.53449
ANOSAT016827	Znf664-Rflna	240.283	-0.271475	0.185045	-1.46707	0.142357	0.53449
ANOSAT017312	Mrpl28	388.619	-0.268357	0.182429	-1.47102	0.141287	0.53449
ANOSAT017396	Alkbh5	551.712	-0.163728	0.111373	-1.47009	0.141538	0.53449
ANOSAT020146	Alad	628.953	-0.238282	0.162039	-1.47052	0.14142	0.53449
ANOSAT020281	Pbx3	330.934	-0.243552	0.16579	-1.46904	0.141821	0.53449
ANOSAT008057	Tsc22d1	989.775	-0.153348	0.104648	-1.46536	0.142822	0.535117
ANOSAT017489	Usp22	132.923	-0.289457	0.197612	-1.46478	0.142982	0.535377
ANOSAT020698	Pip5k1a	727.673	-0.152385	0.104032	-1.46479	0.142978	0.535377
ANOSAT017276	Mosmo	87.1208	-0.386101	0.263821	-1.46349	0.143332	0.53652
ANOSAT011896	Dhx58	303.904	-0.235454	0.161052	-1.46197	0.143748	0.537735
ANOSAT020274	Zbtb34	152.193	-0.289428	0.198017	-1.46163	0.143843	0.537864
ANOSAT018679	Bnc1	1818.98	-0.584589	0.400179	-1.46082	0.144065	0.53841
ANOSAT014266	Hdac5	4161.12	-0.123321	0.084447	-1.46034	0.144197	0.538561
ANOSAT013503	Slc25a11	662.35	-0.169946	0.116428	-1.45967	0.144381	0.538907
ANOSAT011611	Lrrc4	75.2414	-0.447273	0.3065	-1.45929	0.144485	0.538952
ANOSAT020398	Usp20	490.294	-0.199865	0.136945	-1.45946	0.144439	0.538952
ANOSAT002219	Ankrd6	564.705	-0.303867	0.20832	-1.45865	0.14466	0.539225
ANOSAT019811	Tmem248	560.738	-0.241378	0.165494	-1.45853	0.144695	0.539225
ANOSAT003334	Slc14a2	74.3014	-0.597586	0.409918	-1.45782	0.14489	0.539503
ANOSAT020601	Flad1	372.809	-0.323713	0.222062	-1.45776	0.144906	0.539503
ANOSAT019870	Rabgef1	145.426	-0.281428	0.19316	-1.45697	0.145125	0.539977
ANOSAT006888	Lrrc15	1029.03	-0.313354	0.215155	-1.45641	0.14528	0.540383
ANOSAT002754	Mocs1	929.726	-0.167104	0.114797	-1.45565	0.145489	0.540753
ANOSAT005558	Rnf130	2132.17	-0.1191	0.0818337	-1.45539	0.145563	0.540753
ANOSAT009215	Rrp8	109.721	-0.511497	0.351438	-1.45544	0.145548	0.540753
ANOSAT010943	Atp9b	1446.17	-0.158879	0.109158	-1.4555	0.145531	0.540753
ANOSAT017790	Vamp8	2497.1	-0.160207	0.110124	-1.45479	0.145727	0.541193
ANOSAT011190	Msc	80.6291	-0.401895	0.276456	-1.45374	0.146019	0.541307
ANOSAT018098	Kiaa0355	724.228	-0.157931	0.108623	-1.45394	0.145964	0.541307
ANOSAT015229	Rbm33	767.394	-0.151781	0.104442	-1.45326	0.146152	0.541552
ANOSAT003251	Gba2	661.479	-0.270703	0.186321	-1.45288	0.146256	0.541625
ANOSAT003193	Ift172	790.49	-0.205812	0.14172	-1.45225	0.146432	0.541755
ANOSAT005365	Rtbdn	164.964	-0.490323	0.337751	-1.45173	0.146576	0.541755
ANOSAT009526	Ppp4r1	485.446	-0.213722	0.147322	-1.45072	0.146859	0.541755
ANOSAT017129	Cramp1	1660.09	-0.150258	0.103548	-1.45109	0.146754	0.541755
ANOSAT020495	Lmna	10360.8	-0.157981	0.108855	-1.4513	0.146695	0.541755
ANOSAT000150	Dhrs7	2646.3	-0.110954	0.0765222	-1.44995	0.147071	0.541875
ANOSAT005076	Hgs	2441.62	-0.117203	0.0808208	-1.45016	0.147013	0.541875
ANOSAT016136	Ctsv	216.545	-0.516064	0.355986	-1.44967	0.14715	0.541875
ANOSAT021526	Mxra8	5198.9	-0.122232	0.0843265	-1.4495	0.147197	0.541881
ANOSAT013527	Srrt	1697.21	-0.15649	0.107987	-1.44915	0.147296	0.542075
ANOSAT016397	Pex11g	142.116	-0.352476	0.243346	-1.44846	0.147489	0.542448
ANOSAT021015	Map4k2	155.15	-0.271289	0.187339	-1.44812	0.147585	0.542461
ANOSAT009251	Cops6	1538.15	-0.17261	0.119256	-1.44739	0.147787	0.542532
ANOSAT020607	Pygo2	117.967	-0.414932	0.286774	-1.4469	0.147926	0.542532
ANOSAT018483	Gabarapl2	1593.61	-0.144209	0.0996879	-1.4466	0.148008	0.542665
ANOSAT001588	Cavin2	8762.52	-0.197235	0.136567	-1.44424	0.148672	0.543042
ANOSAT004444	Prickle3	152.088	-0.270483	0.187303	-1.44409	0.148713	0.543042
ANOSAT005347	Man2b1	10413.1	-0.108174	0.0748543	-1.44512	0.148423	0.543042
ANOSAT007275	Scg2	209.957	-0.31766	0.220044	-1.44362	0.148847	0.543042
ANOSAT009781	Hipk1	96.6364	-0.37356	0.258471	-1.44527	0.148382	0.543042
ANOSAT010738	Irx4	73.3362	-0.514147	0.356112	-1.44378	0.148801	0.543042
ANOSAT015651	Strn4	1461.49	-0.131459	0.0910551	-1.44373	0.148815	0.543042
ANOSAT016038	Macf1	7613.09	-0.172817	0.119613	-1.4448	0.148515	0.543042
ANOSAT016255	Id3	2911.07	-0.196178	0.135825	-1.44434	0.148643	0.543042
ANOSAT016681	Ap1b1	2760.97	-0.114164	0.0789654	-1.44575	0.148247	0.543042
ANOSAT017019	Marchf2	1146.75	-0.225622	0.156074	-1.44561	0.148287	0.543042
ANOSAT020145	Anapc2	466.763	-0.19423	0.134502	-1.44406	0.148721	0.543042
ANOSAT020195	Col27a1	315.288	-0.30712	0.212598	-1.44461	0.148568	0.543042
ANOSAT020058	Surf1	154.575	-0.361324	0.250442	-1.44274	0.149093	0.543363
ANOSAT021685	Cadm4	85.5561	-0.513951	0.35635	-1.44227	0.149227	0.543422
ANOSAT008148	Klf12	3780.34	-0.160057	0.11105	-1.4413	0.149501	0.543637
ANOSAT013532	Slc12a9	1907.47	-0.143317	0.0994513	-1.44108	0.149562	0.543637
ANOSAT017328	Glis2	4064.01	-0.181742	0.126115	-1.44108	0.149561	0.543637
ANOSAT019592	Abcb7	466.64	-0.174511	0.121073	-1.44136	0.149482	0.543637
ANOSAT011966	Slc41a2	967.154	-0.154588	0.10733	-1.44031	0.149781	0.544097
ANOSAT003912	Lurap1l	247.335	-0.228027	0.158596	-1.43779	0.150495	0.545738
ANOSAT004781	Slc48a1	354.576	-0.199913	0.139096	-1.43723	0.150653	0.545755
ANOSAT011309	Vps13b	3259.3	-0.16828	0.117106	-1.43698	0.150723	0.545839
ANOSAT005228	Smim5	146.64	-0.386666	0.269588	-1.43429	0.15149	0.547442
ANOSAT019020	Sin3a	2002.46	-0.120124	0.0837391	-1.43451	0.151428	0.547442
ANOSAT020063	Gtf3c5	146.09	-0.287497	0.200379	-1.43477	0.151354	0.547442
ANOSAT006809	Cuta	254.76	-0.29332	0.204529	-1.43412	0.151538	0.547446
ANOSAT015457	Agap3	869.914	-0.561974	0.392046	-1.43344	0.151733	0.547697
ANOSAT020057	Rpl7a	17782.1	-0.208802	0.145676	-1.43333	0.151764	0.547697
ANOSAT004428	Sema3f	716.718	-0.192124	0.134092	-1.43278	0.151919	0.547986
ANOSAT000070	Map4k5	722.167	-0.175639	0.122615	-1.43244	0.152018	0.548008
ANOSAT015278	Vill	193.44	-0.298286	0.208339	-1.43174	0.152218	0.548563
ANOSAT019146	Vps13c	191.781	-0.259338	0.181198	-1.43124	0.152361	0.548575
ANOSAT021171	Cep104	832.953	-0.141573	0.0989112	-1.43131	0.152341	0.548575
ANOSAT021472	Hp1bp3	3299.02	-0.156601	0.10943	-1.43106	0.152413	0.548594
ANOSAT010421	Sema5a	181.225	-0.43355	0.303103	-1.43037	0.15261	0.549137
ANOSAT013700	Myh7	6016.56	-0.293595	0.205365	-1.42962	0.152826	0.54955
ANOSAT021638	Tnfrsf14	238.2	-0.267082	0.186816	-1.42966	0.152816	0.54955
ANOSAT013422	Htra2	488.095	-0.23384	0.163623	-1.42914	0.152965	0.549742
ANOSAT003117	Efr3b	209.377	-0.368499	0.257986	-1.42836	0.153187	0.550038
ANOSAT015321	Als2cl	334.342	-0.223048	0.156147	-1.42845	0.153163	0.550038
ANOSAT018470	Dhodh	365.412	-0.204782	0.143346	-1.42859	0.153122	0.550038
ANOSAT019101	Znf280d	1021.88	-0.136884	0.0958613	-1.42794	0.15331	0.550207
ANOSAT003179	Hadha	2864.2	-0.122451	0.0858131	-1.42695	0.153595	0.550497
ANOSAT015647	Arhgap35	3629.92	-0.195405	0.136898	-1.42737	0.153472	0.550497
ANOSAT020723	Mtmr11	469.331	-0.195702	0.137134	-1.42708	0.153558	0.550497
ANOSAT004407	Iqsec2	761.669	-0.143591	0.100679	-1.42623	0.153801	0.550902
ANOSAT007930	Glud1	11425.4	-0.0978683	0.0686135	-1.42637	0.153761	0.550902
ANOSAT004352	Dnase1l1	302.941	-0.19838	0.139151	-1.42565	0.153971	0.551063
ANOSAT011166	Adhfe1	278.677	-0.255474	0.179287	-1.42495	0.154172	0.551449
ANOSAT014105	Tbc1d17	3445.26	-0.13865	0.097305	-1.4249	0.154187	0.551449
ANOSAT005250	Kctd2	853.727	-0.139868	0.0981936	-1.42441	0.154328	0.551786
ANOSAT010349	Kiaa1107	173.143	-0.288492	0.202652	-1.42358	0.154567	0.551871
ANOSAT011501	Mfsd3	397.461	-0.212267	0.149102	-1.42364	0.154551	0.551871
ANOSAT018969	Tbc1d2b	977.969	-0.146413	0.102833	-1.42379	0.154508	0.551871
ANOSAT020875	Rin1	124.02	-0.352428	0.247623	-1.42325	0.154664	0.551871
ANOSAT021609	Nadk	194.835	-0.272142	0.191187	-1.42344	0.154609	0.551871
ANOSAT017256	Acsm5	768.043	-0.179478	0.12621	-1.42206	0.15501	0.552549
ANOSAT008817	Zbtb20	305.285	-0.370353	0.260551	-1.42142	0.155194	0.552566
ANOSAT013397	Fbxl15	563.242	-0.156202	0.109873	-1.42166	0.155125	0.552566
ANOSAT018245	Pepd	627.945	-0.21905	0.154127	-1.42123	0.155249	0.55257
ANOSAT013254	Pyurf	113.108	-0.356416	0.250956	-1.42023	0.15554	0.553104
ANOSAT009785	Ptpn22	3070.57	-0.133604	0.0941067	-1.41971	0.155693	0.553313
ANOSAT018473	Ist1	2690.47	-0.128116	0.0902308	-1.41987	0.155646	0.553313
ANOSAT006452	Znf446	251.746	-0.210283	0.148264	-1.4183	0.156104	0.553608
ANOSAT009582	Sulf2	12036.3	-0.176213	0.12423	-1.41844	0.156061	0.553608
ANOSAT013454	Dysf	204.069	-0.285898	0.201548	-1.41851	0.156042	0.553608
ANOSAT015649	Fkrp	414.796	-0.202403	0.142683	-1.41855	0.156031	0.553608
ANOSAT021311	Megf6	463.036	-0.370512	0.261142	-1.41882	0.155952	0.553608
ANOSAT018122	Kifc3	107.449	-0.370394	0.261324	-1.41737	0.156374	0.554067
ANOSAT018058	Rnf214	1037.9	-0.166443	0.117502	-1.41651	0.156626	0.554792
ANOSAT002100	Fbxo25	741.209	-0.244529	0.172788	-1.4152	0.15701	0.55582
ANOSAT015680	Fbxo46	234.082	-0.277153	0.19601	-1.41398	0.157369	0.556589
ANOSAT021451	Necap2	1034.3	-0.230472	0.163073	-1.41331	0.157564	0.556948
ANOSAT016609	Sugp1	1530.59	-0.140978	0.0997712	-1.41301	0.157651	0.557067
ANOSAT010851	Lyrm4	607.472	-0.164877	0.116805	-1.41156	0.158081	0.557878
ANOSAT009211	Timm10b	103.181	-0.487351	0.345455	-1.41075	0.158318	0.558407
ANOSAT005588	Fat2	1817.44	-0.594439	0.421888	-1.409	0.158836	0.559766
ANOSAT019800	Ppm1d	185.217	-0.256422	0.18206	-1.40845	0.158999	0.56007
ANOSAT021377	Loc103282595	72.9368	-0.535609	0.3803	-1.40839	0.159017	0.56007
ANOSAT003073	Sdr42e1	1250.82	-0.145913	0.103698	-1.40709	0.159401	0.560921
ANOSAT011361	Trps1	2062.31	-0.1499	0.106508	-1.4074	0.159308	0.560921
ANOSAT013455	Dysf	87.177	-0.386835	0.275101	-1.40616	0.159678	0.561727
ANOSAT009653	Epb41l1	593.119	-0.250291	0.17809	-1.40541	0.159898	0.562335
ANOSAT001563	Col3a1	256337	-0.111613	0.0794377	-1.40504	0.16001	0.56256
ANOSAT011184	Ncoa2	4078.73	-0.148523	0.105776	-1.40413	0.160279	0.563143
ANOSAT016996	Coro1c	6354.93	-0.115765	0.0824462	-1.40412	0.160282	0.563143
ANOSAT019308	Clcn5	236.603	-0.258422	0.184062	-1.404	0.160319	0.563143
ANOSAT006726	Mr1	93.9978	-0.366339	0.260967	-1.40378	0.160386	0.56321
ANOSAT007243	Rnf7	493.891	-0.274743	0.19574	-1.40361	0.160436	0.56322
ANOSAT002732	Nfkbie	394.228	-0.198055	0.141196	-1.4027	0.160707	0.563666
ANOSAT015352	Znf777	346.827	-0.27357	0.195154	-1.40181	0.160971	0.564425
ANOSAT020003	Ppm1e	398.122	-0.231173	0.165032	-1.40078	0.161281	0.565105
ANOSAT015983	Atp5if1	2230.03	-0.168114	0.120038	-1.40051	0.161361	0.565122
ANOSAT009611	Kcns1	4575.38	-0.165024	0.117947	-1.39914	0.161771	0.565891
ANOSAT020516	Fau	5893.55	-0.224534	0.16048	-1.39914	0.161771	0.565891
ANOSAT019594	Zdhhc15	182.401	-0.260112	0.186015	-1.39834	0.162011	0.56656
ANOSAT017205	Gfer	283.49	-0.222043	0.158814	-1.39813	0.162074	0.566612
ANOSAT020744	Arnt	1529.16	-0.134819	0.096486	-1.3973	0.162325	0.566984
ANOSAT006849	Gbp1	93.7362	-0.464107	0.332236	-1.39692	0.162438	0.567211
ANOSAT014104	Akt1s1	1014.54	-0.134439	0.0962571	-1.39667	0.162513	0.567305
ANOSAT000951	Tspan4	820.653	-0.208173	0.149697	-1.39062	0.16434	0.567991
ANOSAT001840	Ehbp1	724.621	-0.159362	0.114364	-1.39346	0.16348	0.567991
ANOSAT009160	Arrb1	260.561	-0.226232	0.162565	-1.39164	0.164031	0.567991
ANOSAT010532	Aldh9a1	8471.93	-0.154973	0.11109	-1.39502	0.16301	0.567991
ANOSAT011947	Dram1	96.515	-0.379019	0.271938	-1.39377	0.163386	0.567991
ANOSAT012470	Arap2	320.799	-0.223448	0.160571	-1.39159	0.164047	0.567991
ANOSAT013077	Maml3	488.32	-0.23799	0.170727	-1.39398	0.163323	0.567991
ANOSAT013372	Adam19	2887.61	-0.222287	0.159799	-1.39104	0.164214	0.567991
ANOSAT013395	Dctn1	3011.93	-0.113342	0.0812565	-1.39486	0.163058	0.567991
ANOSAT015081	Cdk14	78.1258	-0.38222	0.274721	-1.3913	0.164134	0.567991
ANOSAT015112	St8sia6	111.662	-0.374844	0.269016	-1.39339	0.163502	0.567991
ANOSAT016387	Sin3b	990.937	-0.153966	0.110719	-1.39061	0.164345	0.567991
ANOSAT016445	Med16	976.987	-0.143453	0.102877	-1.39442	0.163192	0.567991
ANOSAT017634	Rab11fip1	531.042	-0.213072	0.152882	-1.3937	0.163407	0.567991
ANOSAT018972	Lims1	3243.52	-0.113371	0.0814574	-1.39178	0.163988	0.567991
ANOSAT019683	Nek8	281.813	-0.236149	0.169405	-1.39399	0.16332	0.567991
ANOSAT020500	Ncstn	851.236	-0.218847	0.156864	-1.39514	0.162974	0.567991
ANOSAT001338	Lypd1	1251.7	-0.135728	0.0976747	-1.38959	0.164652	0.568614
ANOSAT018319	Cdh8	85.0422	-0.39237	0.282375	-1.38954	0.16467	0.568614
ANOSAT009942	Kctd20	1957.68	-0.158191	0.113997	-1.38768	0.165235	0.569482
ANOSAT011835	Akr1b1	420.453	-0.221334	0.159508	-1.3876	0.16526	0.569482
ANOSAT003898	Jak2	1823.8	-0.132599	0.095653	-1.38625	0.165672	0.569523
ANOSAT005812	Loc112533358	1176.31	-0.184399	0.133032	-1.38613	0.165708	0.569523
ANOSAT006739	Vps52	1414.91	-0.154053	0.111089	-1.38675	0.165518	0.569523
ANOSAT013720	Rbm23	7543.52	-0.146786	0.105895	-1.38615	0.165701	0.569523
ANOSAT019574	Ids	731.343	-0.159749	0.115266	-1.38592	0.165771	0.569523
ANOSAT020481	Mef2d	84.1893	-0.408308	0.294378	-1.38702	0.165436	0.569523
ANOSAT016002	Fhl3	9226.3	-0.165367	0.11944	-1.38451	0.166201	0.570199
ANOSAT016295	Thop1	1246.78	-0.18712	0.135164	-1.38439	0.16624	0.570199
ANOSAT004384	Hcfc1	6822.42	-0.113688	0.0821444	-1.384	0.166359	0.570347
ANOSAT018029	Rbm7	222.653	-0.262405	0.189608	-1.38393	0.166379	0.570347
ANOSAT009084	Emsy	1213.4	-0.128056	0.0925436	-1.38374	0.166439	0.570387
ANOSAT007541	Mmp28	1373.02	-0.139679	0.101012	-1.3828	0.166727	0.571041
ANOSAT005840	Fbxw12	602.298	-0.15704	0.113669	-1.38155	0.16711	0.571688
ANOSAT010412	Ntng1	5867.25	-0.139685	0.10113	-1.38123	0.167207	0.571692
ANOSAT016588	Adamts10	1090.69	-0.129451	0.0937113	-1.38138	0.167162	0.571692
ANOSAT012522	Slc2a9	111.206	-0.578062	0.418602	-1.38094	0.167299	0.571798
ANOSAT013595	Slc2a4	260.761	-0.283019	0.205012	-1.3805	0.167432	0.571798
ANOSAT018561	Dnaja2	5040.21	-0.13021	0.0943115	-1.38063	0.167391	0.571798
ANOSAT010277	Ak5	498.201	-0.198191	0.143596	-1.38019	0.167527	0.571911
ANOSAT010527	Pacs2	248.892	-0.257595	0.186676	-1.3799	0.167616	0.571911
ANOSAT019908	Inpp5k	382.978	-0.168687	0.122258	-1.37976	0.167659	0.571911
ANOSAT006841	Gbp3	94.8484	-0.427593	0.310512	-1.37706	0.168494	0.573421
ANOSAT016535	Mknk2	990.632	-0.146369	0.106302	-1.37691	0.168539	0.573421
ANOSAT016294	Adamtsl5	227.19	-0.354661	0.257837	-1.37552	0.168969	0.574223
ANOSAT004394	Emd	4489.18	-0.109578	0.0797047	-1.37481	0.169192	0.574814
ANOSAT003970	Gng10	1235.12	-0.1685	0.122728	-1.37295	0.169769	0.576278
ANOSAT001712	Loc100567209	657.444	-0.199926	0.145807	-1.37117	0.170321	0.57778
ANOSAT014024	Tmem143	498.275	-0.201155	0.146703	-1.37118	0.17032	0.57778
ANOSAT009786	Rsbn1	326.177	-0.183473	0.133862	-1.37061	0.170496	0.577915
ANOSAT017829	Polm	97.3615	-0.343996	0.251046	-1.37025	0.170609	0.577966
ANOSAT009720	Kdm5b	6989.69	-0.0946816	0.0691251	-1.36971	0.170776	0.578199
ANOSAT018226	Hsd17b2	426.477	-0.280574	0.204823	-1.36983	0.170739	0.578199
ANOSAT017510	Dlg1-Like	579.84	-0.206735	0.150965	-1.36942	0.170868	0.578344
ANOSAT007814	Sgpl1	2078.14	-0.158988	0.116294	-1.36712	0.171588	0.580283
ANOSAT009764	Tspan2	393.205	-0.296696	0.217062	-1.36687	0.171665	0.580323
ANOSAT006946	Lpp	2493.64	-0.195905	0.143728	-1.36302	0.172876	0.582124
ANOSAT015344	Krba1	402.647	-0.184112	0.135106	-1.36272	0.172971	0.582124
ANOSAT018995	Fbxo22	557.149	-0.16901	0.123987	-1.36312	0.172843	0.582124
ANOSAT019224	Tmem255a	299.846	-0.23347	0.171209	-1.36365	0.172677	0.582124
ANOSAT007102	Nceh1	1351.19	-0.129133	0.0948166	-1.36192	0.173222	0.582804
ANOSAT018469	Dhx38	2571.07	-0.138566	0.101805	-1.36109	0.173485	0.583283
ANOSAT016720	Scarf2	1633.75	-0.167887	0.123385	-1.36068	0.173616	0.583464
ANOSAT005741	Tmem115	902.292	-0.155012	0.113937	-1.36051	0.17367	0.58348
ANOSAT009756	Tnni1	4611.5	-0.869611	0.640026	-1.35871	0.174238	0.585054
ANOSAT014825	Cdcp1	698.876	-0.243815	0.179536	-1.35803	0.174454	0.585447
ANOSAT017393	Flii	3769.32	-0.0913954	0.0673479	-1.35706	0.174761	0.585794
ANOSAT018379	Gse1	195.46	-0.32917	0.242549	-1.35712	0.174742	0.585794
ANOSAT020107	Cercam	523.962	-0.16748	0.123502	-1.35609	0.175069	0.586346
ANOSAT008225	Poglut2	2199.01	-0.123156	0.0908992	-1.35486	0.175462	0.58683
ANOSAT003753	Loc107983578	142.565	-0.287777	0.21244	-1.35463	0.175537	0.586912
ANOSAT004480	Adgrl3	1232.99	-0.131625	0.097192	-1.35427	0.175649	0.586961
ANOSAT010271	Acadm	1340.2	-0.114762	0.0847564	-1.35402	0.175729	0.586961
ANOSAT015861	Lgi4	156.664	-0.537524	0.397002	-1.35396	0.17575	0.586961
ANOSAT008703	Rcsd1	198.435	-0.286684	0.211891	-1.35298	0.176063	0.587838
ANOSAT009977	Cacna1s	561.009	-1.59175	1.17687	-1.35252	0.176207	0.588155
ANOSAT004346	Slc35a2	804.652	-0.126015	0.093191	-1.35222	0.176304	0.58831
ANOSAT005552	Maml1	1244.79	-0.124109	0.0918247	-1.35158	0.176509	0.58883
ANOSAT002794	H3-3a	5684.11	-0.110523	0.0818311	-1.35063	0.176815	0.589265
ANOSAT010536	Fmo5	1063.13	-0.201453	0.149164	-1.35055	0.176839	0.589265
ANOSAT016171	Selenon	2962.05	-0.148477	0.109932	-1.35062	0.176816	0.589265
ANOSAT021502	Dffa	151.82	-0.273343	0.202514	-1.34974	0.177098	0.589794
ANOSAT019323	Tsc22d3	2094.42	-0.1654	0.122593	-1.34918	0.177279	0.590063
ANOSAT007016	Abcc5	10516.4	-0.110344	0.0818772	-1.34768	0.177762	0.591171
ANOSAT017395	Llgl1	416.082	-0.178677	0.132638	-1.3471	0.177947	0.591454
ANOSAT007505	Wbp1l	3711.26	-0.123941	0.092063	-1.34627	0.178216	0.592066
ANOSAT011614	Rbm28	238.818	-0.257503	0.191278	-1.34622	0.178232	0.592066
ANOSAT021450	Crocc	480.636	-0.278215	0.206727	-1.34581	0.178363	0.592248
ANOSAT013853	Fbxl19	665.034	-0.160594	0.119388	-1.34514	0.178579	0.592721
ANOSAT015472	Etv3	138.929	-0.273065	0.203065	-1.34472	0.178716	0.59284
ANOSAT016412	Loc103281889	501.51	-0.272684	0.202763	-1.34485	0.178675	0.59284
ANOSAT019985	Dusp14	170.919	-0.343794	0.256123	-1.3423	0.1795	0.59453
ANOSAT017029	Map2k2	2429	-0.122648	0.0913961	-1.34194	0.179616	0.594657
ANOSAT009161	Bcam	71.3773	-0.414881	0.309293	-1.34138	0.179796	0.594952
ANOSAT020680	Dennd4b	323.87	-0.181239	0.135132	-1.3412	0.179856	0.594952
ANOSAT017480	Cpsf4	329.451	-0.17702	0.132088	-1.34017	0.180191	0.595558
ANOSAT010380	Bcar3	1702.7	-0.173881	0.129846	-1.33914	0.180526	0.5965
ANOSAT015679	Qpctl	122.357	-0.281186	0.210011	-1.33891	0.1806	0.596577
ANOSAT020520	Vangl2	372.71	-0.215439	0.161013	-1.33802	0.180889	0.597365
ANOSAT019306	Klf8	393.37	-0.203679	0.152243	-1.33785	0.180945	0.597381
ANOSAT002211	Pnrc1	819.19	-0.1999	0.149441	-1.33765	0.181011	0.597433
ANOSAT021418	Vps13d	85.6605	-0.354569	0.265114	-1.33742	0.181084	0.597507
ANOSAT003178	Hadhb	1447.38	-0.162572	0.121577	-1.33719	0.181161	0.597595
ANOSAT000908	Phlda2	361.515	-0.368801	0.276075	-1.33587	0.181592	0.598179
ANOSAT002011	Nt5c1b	1091.29	-0.148318	0.111006	-1.33613	0.181508	0.598179
ANOSAT020654	Adam15	244.701	-0.313961	0.235378	-1.33386	0.18225	0.600032
ANOSAT006730	Brd2	1339.39	-0.214811	0.16116	-1.3329	0.182563	0.600403
ANOSAT008353	Gtpbp6	240.576	-0.20697	0.15528	-1.33288	0.182572	0.600403
ANOSAT017167	Cog7	2334.64	-0.141077	0.105823	-1.33314	0.182487	0.600403
ANOSAT003261	Tpm2	5605.31	-0.171284	0.128538	-1.33256	0.182676	0.600407
ANOSAT005584	Ccdc69	85.596	-0.352597	0.264645	-1.33234	0.182749	0.600407
ANOSAT018070	Ccdc84	440.48	-0.201677	0.15138	-1.33225	0.182777	0.600407
ANOSAT018150	Atp6v0d1	1438.7	-0.178997	0.134352	-1.3323	0.18276	0.600407
ANOSAT019833	Trpv2	435.943	-0.241141	0.181145	-1.33121	0.18312	0.601032
ANOSAT011427	Tg	80.2514	-0.476168	0.358184	-1.3294	0.183717	0.602157
ANOSAT021016	Men1	498.72	-0.176922	0.133142	-1.32883	0.183905	0.602438
ANOSAT000874	Sox6	226.981	-0.305716	0.230285	-1.32756	0.184325	0.602641
ANOSAT003226	Atp8b2	216.521	-0.269957	0.203289	-1.32795	0.184195	0.602641
ANOSAT003286	Sigmar1	583.589	-0.166369	0.125315	-1.3276	0.18431	0.602641
ANOSAT003354	Eef2	1636.99	-0.13187	0.0992999	-1.328	0.184179	0.602641
ANOSAT000062	Sos2	250.604	-0.192283	0.144906	-1.32695	0.184524	0.60281
ANOSAT015997	Rhbdl2	886.983	-0.161413	0.12172	-1.3261	0.184807	0.603197
ANOSAT013614	Plscr3	2426.8	-0.156485	0.118067	-1.32539	0.185043	0.603653
ANOSAT016374	Smim7	850.585	-0.182983	0.13809	-1.3251	0.185137	0.603758
ANOSAT019686	Fam222b	561.35	-0.21333	0.16127	-1.32282	0.185897	0.604933
ANOSAT016093	Nfyc	1761.29	-0.117846	0.0891678	-1.32162	0.186295	0.605395
ANOSAT019345	Klhl22	324.743	-0.2008	0.15193	-1.32166	0.186283	0.605395
ANOSAT009008	Fat3	3801.15	-0.248601	0.188177	-1.3211	0.186467	0.605453
ANOSAT016338	Git2	1259.08	-0.108089	0.0818699	-1.32025	0.186751	0.605713
ANOSAT010038	Ptprf	405.07	-0.221725	0.16806	-1.31933	0.18706	0.606305
ANOSAT014549	Rundc1	345.697	-0.185034	0.140259	-1.31923	0.187091	0.606305
ANOSAT020582	Ssr2	5257.6	-0.12866	0.0975192	-1.31933	0.187058	0.606305
ANOSAT003902	Ric1	5187.21	-0.131615	0.0998505	-1.31812	0.187464	0.606689
ANOSAT005778	Alas1	2905.76	-0.174288	0.132224	-1.31812	0.187463	0.606689
ANOSAT009204	Apbb1	425.44	-0.240954	0.182799	-1.31813	0.187459	0.606689
ANOSAT010894	Gmpr	115.796	-0.322397	0.244519	-1.31849	0.187338	0.606689
ANOSAT021261	Vamp3	405.298	-0.167213	0.12694	-1.31727	0.187749	0.607444
ANOSAT009142	Inppl1	254.99	-0.231745	0.176038	-1.31645	0.188023	0.607884
ANOSAT018240	Glg1	8999.73	-0.0958067	0.0727665	-1.31663	0.187962	0.607884
ANOSAT016060	Bsdc1	1290.14	-0.123767	0.0940996	-1.31528	0.188416	0.608102
ANOSAT018489	Gabarapl2	1688.33	-0.123644	0.0940552	-1.31459	0.188649	0.608522
ANOSAT017536	Ccar2	1811.42	-0.111693	0.0850204	-1.31372	0.188941	0.609131
ANOSAT013123	Tnip3	264.768	-0.359681	0.274121	-1.31212	0.189478	0.610529
ANOSAT002394	Slc2a12	919.629	-0.151969	0.115836	-1.31194	0.189542	0.610568
ANOSAT015033	Glcci1	609.488	-0.163235	0.124452	-1.31162	0.189647	0.610601
ANOSAT009021	Rab38	70.5548	-0.65677	0.500962	-1.31102	0.189852	0.610697
ANOSAT016414	Myo9b	1686.93	-0.13018	0.0992879	-1.31113	0.189813	0.610697
ANOSAT001197	Atg9a	3147.06	-0.114574	0.0874547	-1.31009	0.190164	0.610855
ANOSAT011567	Cyc1	1502.47	-0.14574	0.111252	-1.31	0.190194	0.610855
ANOSAT011840	Akr1b10	145.728	-0.303124	0.2313	-1.31052	0.190019	0.610855
ANOSAT018085	Ube4a	1813.32	-0.112188	0.0856327	-1.31011	0.190159	0.610855
ANOSAT020737	Mindy1	377.662	-0.165316	0.126196	-1.30999	0.1902	0.610855
ANOSAT002755	Tab3	348.063	-0.203156	0.155178	-1.30917	0.190475	0.611407
ANOSAT018181	Amfr	1904.32	-0.115015	0.0878929	-1.30859	0.190675	0.611879
ANOSAT001336	Gpr39	117.221	-0.333732	0.255797	-1.30467	0.192004	0.612153
ANOSAT001482	Pdk1	1603.6	-0.148983	0.114047	-1.30634	0.191438	0.612153
ANOSAT001707	Raph1	676.198	-0.144847	0.110744	-1.30795	0.19089	0.612153
ANOSAT003543	Nln	566.188	-0.312329	0.238931	-1.30719	0.191147	0.612153
ANOSAT004386	Mecp2	379.102	-0.204248	0.156278	-1.30695	0.191228	0.612153
ANOSAT006816	Zbtb22	111.622	-0.451891	0.346051	-1.30585	0.191603	0.612153
ANOSAT007758	Stambpl1	181.047	-0.25537	0.195453	-1.30656	0.191363	0.612153
ANOSAT018821	Znf710	81.2928	-0.378923	0.290289	-1.30533	0.191781	0.612153
ANOSAT020564	Polr3c	252.031	-0.2484	0.190385	-1.30473	0.191986	0.612153
ANOSAT020942	Arhgef11	2392.06	-0.104459	0.0799526	-1.30652	0.191377	0.612153
ANOSAT016402	Meltf	97.5877	-0.354745	0.271941	-1.30449	0.192066	0.612186
ANOSAT017282	Cdr2	286.508	-0.210688	0.16163	-1.30352	0.192396	0.612534
ANOSAT004438	Phf8	1365.77	-0.126962	0.09748	-1.30245	0.192764	0.613085
ANOSAT017372	Atf7ip2	480.529	-0.179638	0.137984	-1.30187	0.19296	0.613376
ANOSAT013704	Slc22a17	574.737	-0.159361	0.122461	-1.30132	0.193148	0.613645
ANOSAT004969	Zbtb39	169.491	-0.239645	0.184405	-1.29956	0.193753	0.614739
ANOSAT013703	Efs	523.693	-0.197787	0.152185	-1.29965	0.193721	0.614739
ANOSAT017532	Bin3	240.249	-0.206704	0.159141	-1.29887	0.193988	0.615029
ANOSAT020578	Paqr6	171.824	-0.321146	0.247315	-1.29853	0.194105	0.615029
ANOSAT020766	Selenbp1	312.249	-0.296334	0.228117	-1.29905	0.193928	0.615029
ANOSAT006801	Znf7	92.3446	-0.318947	0.245793	-1.29763	0.194416	0.61519
ANOSAT013672	Gmpr2	347.171	-0.227057	0.174928	-1.298	0.194287	0.61519
ANOSAT007364	Pttg1ip	2351.48	-0.126207	0.0973644	-1.29623	0.194896	0.615393
ANOSAT008183	Gpc6	83.0332	-0.393771	0.303667	-1.29672	0.194727	0.615393
ANOSAT016994	Tmem119	8029.15	-0.087158	0.0672397	-1.29623	0.194897	0.615393
ANOSAT018824	Cib1	485.963	-0.156836	0.120915	-1.29708	0.194605	0.615393
ANOSAT000230	Rcor1	468.051	-0.186077	0.14378	-1.29418	0.195604	0.616965
ANOSAT001202	Prkag3	425.496	-0.186614	0.144318	-1.29308	0.195985	0.617117
ANOSAT005451	Dpysl3	14635.8	-0.115082	0.0890013	-1.29304	0.195998	0.617117
ANOSAT016939	Orai1	94.4663	-0.303442	0.234712	-1.29283	0.19607	0.617117
ANOSAT020438	Rbm18	208.126	-0.262265	0.202787	-1.2933	0.195906	0.617117
ANOSAT021274	Pink1	90.8843	-0.48924	0.378383	-1.29297	0.19602	0.617117
ANOSAT006460	Zkscan2	495.397	-0.172705	0.133625	-1.29246	0.196198	0.617181
ANOSAT017198	Pkd1	7232.7	-0.121458	0.0939958	-1.29217	0.1963	0.617181
ANOSAT018822	Idh2	1933.29	-0.100009	0.0773716	-1.29258	0.196156	0.617181
ANOSAT021832	Pcif1	115.24	-0.328434	0.254165	-1.29221	0.196286	0.617181
ANOSAT000121	Naa30	497.07	-0.162488	0.12585	-1.29113	0.196659	0.618146
ANOSAT009302	Pcif1	419.042	-0.203296	0.157487	-1.29088	0.196746	0.618218
ANOSAT008391	Arhgap6	2538.06	-0.104383	0.0809059	-1.29018	0.196989	0.618359
ANOSAT010629	Acbd6	159.059	-0.314156	0.243574	-1.28978	0.197129	0.618634
ANOSAT004628	Fdx2	154.527	-0.262354	0.203452	-1.28951	0.197219	0.618635
ANOSAT005164	Gas7	995.875	-0.13043	0.10115	-1.28947	0.197234	0.618635
ANOSAT000253	Yy1	203.184	-0.352788	0.273849	-1.28826	0.197656	0.618749
ANOSAT006147	Rack1	28001.2	-0.129129	0.10017	-1.2891	0.197364	0.618749
ANOSAT016166	Maco1	851.292	-0.158918	0.123305	-1.28882	0.19746	0.618749
ANOSAT017983	Pts	114.663	-0.266499	0.206777	-1.28882	0.19746	0.618749
ANOSAT004329	Htatip2	879.735	-0.194695	0.151173	-1.2879	0.197782	0.618874
ANOSAT013543	Pop7	118.332	-0.436004	0.33876	-1.28706	0.198075	0.619386
ANOSAT018852	Pcsk6	998.438	-0.139797	0.10864	-1.28679	0.198166	0.619386
ANOSAT009151	Arap1	707.066	-0.151914	0.118082	-1.28651	0.198265	0.619402
ANOSAT014360	Iscu	96.0412	-0.285366	0.222095	-1.28488	0.198834	0.620686
ANOSAT018835	Furin	1550.05	-0.144436	0.112405	-1.28497	0.198804	0.620686
ANOSAT005795	Sfmbt1	399.392	-0.193765	0.150844	-1.28454	0.198954	0.620896
ANOSAT018790	Cln6	207.586	-0.256768	0.200025	-1.28368	0.199253	0.621581
ANOSAT009475	Ogfr	755.255	-0.142052	0.110792	-1.28216	0.199788	0.622841
ANOSAT001866	Irs2	69.2503	-0.36194	0.282506	-1.28118	0.200131	0.622926
ANOSAT007619	Bag3	1052.04	-0.138928	0.10842	-1.28139	0.200058	0.622926
ANOSAT011514	Cyhr1	1678.36	-0.100489	0.0784353	-1.28118	0.200132	0.622926
ANOSAT013753	Abhd4	1529.84	-0.130584	0.101911	-1.28135	0.20007	0.622926
ANOSAT017355	Txndc11	850.768	-0.119343	0.0931414	-1.28131	0.200084	0.622926
ANOSAT018097	Gpi	3310.74	-0.13639	0.106397	-1.2819	0.199878	0.622926
ANOSAT006526	Znf660-Znf197	112.756	-0.293336	0.228987	-1.28101	0.200188	0.622937
ANOSAT008156	Kctd12	112.708	-1.85414	1.45036	-1.2784	0.201107	0.623168
ANOSAT010275	St6galnac5	972.209	-0.172083	0.134565	-1.27881	0.200964	0.623168
ANOSAT010990	Impa2	227.477	-0.202369	0.158082	-1.28015	0.200494	0.623168
ANOSAT011291	Gdf6	151.122	-0.390342	0.304851	-1.28043	0.200392	0.623168
ANOSAT014369	Asic2	67.2976	-0.471245	0.368557	-1.27862	0.201031	0.623168
ANOSAT015712	Gemin7	149.545	-0.248558	0.194359	-1.27886	0.200946	0.623168
ANOSAT016053	Sync	90.4815	-0.359383	0.280893	-1.27943	0.200745	0.623168
ANOSAT016852	Ulk1	1499.24	-0.147333	0.115159	-1.27939	0.20076	0.623168
ANOSAT018961	Lrrk1	276.931	-0.20072	0.156941	-1.27896	0.200912	0.623168
ANOSAT018186	Loc100138479	818.548	-0.228697	0.179206	-1.27617	0.201896	0.62465
ANOSAT020731	Gabpb2	206.937	-0.235482	0.18459	-1.2757	0.202062	0.62465
ANOSAT000600	Adam20	171.461	-0.223654	0.175497	-1.2744	0.20252	0.624668
ANOSAT009290	Mmp9	74.7326	-0.39175	0.307341	-1.27464	0.202436	0.624668
ANOSAT011035	Yes1	7770.16	-0.126385	0.0991786	-1.27431	0.202552	0.624668
ANOSAT018862	Clk3	1373.37	-0.141166	0.110784	-1.27424	0.202577	0.624668
ANOSAT002206	Akirin2	1026.71	-0.14774	0.115987	-1.27376	0.202749	0.624975
ANOSAT016844	Fzd10	86.0256	-0.321485	0.252489	-1.27326	0.202925	0.625027
ANOSAT018199	Cpne2	922.66	-0.168045	0.13196	-1.27346	0.202857	0.625027
ANOSAT016226	Map7d1	803.831	-0.137639	0.108138	-1.27282	0.203083	0.625328
ANOSAT020234	Ehmt1	604.784	-0.146472	0.115089	-1.27269	0.203128	0.625328
ANOSAT009010	Fat3	579.219	-0.325132	0.255658	-1.27175	0.203463	0.625869
ANOSAT014729	Egfr	2802.06	-0.168494	0.13253	-1.27136	0.2036	0.625964
ANOSAT002698	Cdc42ep3	2562.09	-0.105886	0.0833618	-1.2702	0.204014	0.626792
ANOSAT003232	Tesk1	224.893	-0.283473	0.223415	-1.26882	0.204507	0.626792
ANOSAT003856	Cyp1a1	1129.22	-0.265905	0.209482	-1.26934	0.204319	0.626792
ANOSAT007636	Htra1	2137.47	-0.206129	0.162424	-1.26907	0.204415	0.626792
ANOSAT013382	Smyd5	67.9336	-0.384615	0.303081	-1.26901	0.204436	0.626792
ANOSAT018427	Sult2b1	121.791	-0.36314	0.285941	-1.26998	0.204092	0.626792
ANOSAT005983	Lrrn1	388.037	-0.33819	0.266669	-1.2682	0.204727	0.626979
ANOSAT019846	Abr	437.65	-0.147585	0.116394	-1.26798	0.204805	0.627057
ANOSAT010330	Lmo4	988.259	-0.15275	0.120492	-1.26772	0.204899	0.627115
ANOSAT016787	Fbxo21	1144.43	-0.143443	0.113159	-1.26763	0.20493	0.627115
[truncated: 8,327 more rows]

## Sheet: MM-upregulated
gene_id	gene_symbol	baseMean	log2FoldChange	lfcSE	stat	pvalue	padj
ENSMUSG00000048402	Gli2	1003.04	1.13219	0.085501	13.2418	5.03e-40	5.03e-37
ENSMUSG00000001228	Uhrf1	996.205	0.997595	0.0762505	13.0831	4.11e-39	3.59e-36
ENSMUSG00000036206	Sh3bp4	1332.86	0.954694	0.0740742	12.8883	5.24e-38	4.31e-35
ENSMUSG00000022197	Pdzd2	949.811	0.873522	0.0701916	12.4448	1.49e-35	9.94e-33
ENSMUSG00000021765	Fst	1933.78	0.883064	0.0724353	12.1911	3.47e-34	2.02e-31
ENSMUSG00000016262	Sertad4	3707.19	0.710112	0.0589458	12.0469	2.01e-33	1.08e-30
ENSMUSG00000066113	Adamtsl1	2276.04	0.807955	0.0671213	12.0372	2.26e-33	1.17e-30
ENSMUSG00000025511	Tspan4	5529.76	0.684453	0.0573259	11.9397	7.35e-33	3.67e-30
ENSMUSG00000027276	Jag1	2576.08	0.742016	0.0653509	11.3543	7.06e-30	2.74e-27
ENSMUSG00000048285	Frmd6	3359.2	0.75124	0.0663805	11.3172	1.08e-29	3.97e-27
ENSMUSG00000049521	Cdc42ep1	1741.7	0.817384	0.0725437	11.2675	1.9e-29	6.81e-27
ENSMUSG00000039252	Lgi2	398.198	1.2977	0.117384	11.0552	2.07e-28	6.89e-26
ENSMUSG00000042726	Trafd1	2646.27	0.635422	0.0575826	11.035	2.59e-28	8.43e-26
ENSMUSG00000020044	Timp3	48687.9	0.588978	0.0533852	11.0326	2.66e-28	8.46e-26
ENSMUSG00000038372	Gmds	1403.3	0.674055	0.0613309	10.9905	4.25e-28	1.29e-25
ENSMUSG00000026888	Grb14	879.304	0.874957	0.0797584	10.9701	5.32e-28	1.58e-25
ENSMUSG00000044026	Slc35g1	725.333	0.964609	0.0896071	10.7649	5.04e-27	1.38e-24
ENSMUSG00000059493	Nhs	839.29	0.98843	0.0918928	10.7563	5.53e-27	1.49e-24
ENSMUSG00000005410	Mcm5	987.484	0.883243	0.0821758	10.7482	6.04e-27	1.59e-24
ENSMUSG00000008035	Mid1ip1	491.916	1.0223	0.0979959	10.4321	1.77e-25	4.06e-23
ENSMUSG00000037370	Enpp1	1196.23	0.779423	0.0749258	10.4026	2.41e-25	5.44e-23
ENSMUSG00000028073	Pear1	1969.92	0.771867	0.0749611	10.2969	7.28e-25	1.62e-22
ENSMUSG00000050931	Sgms2	1005.84	0.882439	0.0864032	10.213	1.73e-24	3.67e-22
ENSMUSG00000018819	Lsp1	7713.44	0.538104	0.0545844	9.85821	6.32e-23	1.24e-20
ENSMUSG00000038668	Lpar1	1902.8	0.524064	0.0532163	9.8478	7.01e-23	1.36e-20
ENSMUSG00000089704	Galnt2	5553.78	0.454103	0.0461545	9.83874	7.67e-23	1.47e-20
ENSMUSG00000020422	Tns3	22136.6	0.516137	0.0525582	9.8203	9.21e-23	1.74e-20
ENSMUSG00000092329	-	5577.35	0.450693	0.0459157	9.81567	9.64e-23	1.77e-20
ENSMUSG00000021294	Kif26a	301.455	1.14953	0.117097	9.81692	9.52e-23	1.77e-20
ENSMUSG00000026547	Tagln2	3270.59	0.524663	0.0536629	9.777	1.41e-22	2.57e-20
ENSMUSG00000046314	Stxbp6	311.471	1.26009	0.12974	9.71241	2.67e-22	4.79e-20
ENSMUSG00000031119	Gpc4	9695.07	0.481974	0.0496579	9.70589	2.85e-22	5.04e-20
ENSMUSG00000045573	Penk	77930.5	0.431398	0.0444924	9.69599	3.14e-22	5.47e-20
ENSMUSG00000024640	Psat1	3150.52	0.613273	0.0632566	9.695	3.17e-22	5.47e-20
ENSMUSG00000047139	Cd24a	160.535	1.56364	0.163179	9.58238	9.48e-22	1.58e-19
ENSMUSG00000022150	Dab2	8732.72	0.551497	0.0577466	9.5503	1.29e-21	2.13e-19
ENSMUSG00000049303	Syt12	254.957	1.20579	0.12639	9.54027	1.42e-21	2.32e-19
ENSMUSG00000021458	Aopep	3128.83	0.495098	0.0525994	9.4126	4.84e-21	7.61e-19
ENSMUSG00000055013	Agap1	1923.51	0.681459	0.0724957	9.4	5.46e-21	8.48e-19
ENSMUSG00000043531	Sorcs1	941.032	0.763448	0.081482	9.36953	7.29e-21	1.11e-18
ENSMUSG00000033960	Jcad	7279.99	0.407074	0.0434644	9.36569	7.56e-21	1.14e-18
ENSMUSG00000026355	Mcm6	1960.18	0.603565	0.0644908	9.35893	8.05e-21	1.2e-18
ENSMUSG00000036377	Cracd	288.977	1.07497	0.115178	9.3331	1.03e-20	1.48e-18
ENSMUSG00000038366	Lasp1	5838.6	0.428894	0.0467923	9.16592	4.91e-20	6.87e-18
ENSMUSG00000024598	Fbn2	14655.4	0.913197	0.100096	9.12319	7.29e-20	1e-17
ENSMUSG00000008136	Fhl2	2609.06	0.528211	0.0579399	9.11653	7.76e-20	1.04e-17
ENSMUSG00000058145	Adamts17	1986.72	0.644042	0.0707221	9.10665	8.5e-20	1.11e-17
ENSMUSG00000034457	Eda2r	784.243	0.746044	0.0819156	9.10748	8.43e-20	1.11e-17
ENSMUSG00000028068	Iqgap3	628.892	0.750512	0.0824707	9.10035	9e-20	1.17e-17
ENSMUSG00000029775	Klhdc10	4516.12	0.447804	0.0495999	9.02832	1.74e-19	2.24e-17
ENSMUSG00000024064	Galnt14	196.982	1.42033	0.158197	8.97829	2.75e-19	3.5e-17
ENSMUSG00000062098	Btbd3	1740.39	0.491147	0.0549351	8.94049	3.87e-19	4.84e-17
ENSMUSG00000040204	Pclaf	407.871	0.89611	0.100554	8.91169	5.03e-19	6.17e-17
ENSMUSG00000021614	Vcan	6079.06	0.475222	0.0534979	8.883	6.51e-19	7.85e-17
ENSMUSG00000042700	Sipa1l1	3140.57	0.455061	0.0512961	8.87126	7.23e-19	8.65e-17
ENSMUSG00000056427	Slit3	5575.33	0.534529	0.0603395	8.85868	8.1e-19	9.6e-17
ENSMUSG00000037936	Scarb1	645.468	0.794406	0.0898177	8.84465	9.18e-19	1.07e-16
ENSMUSG00000050410	Tcf19	675.917	0.722308	0.0818779	8.82177	1.13e-18	1.29e-16
ENSMUSG00000070394	Tmem256	773.698	0.669432	0.0759225	8.8173	1.17e-18	1.33e-16
ENSMUSG00000023830	Igf2r	18394.7	0.38436	0.04387	8.76133	1.93e-18	2.16e-16
ENSMUSG00000031626	Sorbs2	2530.61	0.516097	0.0591009	8.73247	2.49e-18	2.74e-16
ENSMUSG00000044934	Zfp367	497.438	0.739942	0.085864	8.6176	6.84e-18	7.24e-16
ENSMUSG00000020649	Rrm2	1099.16	0.720819	0.0844847	8.53195	1.44e-17	1.48e-15
ENSMUSG00000018001	Cyth3	5309.95	0.456294	0.0538717	8.47001	2.45e-17	2.45e-15
ENSMUSG00000022505	Emp2	3375.75	0.438964	0.0520024	8.44122	3.14e-17	3.09e-15
ENSMUSG00000021286	Zfyve21	935.473	0.534649	0.0637035	8.39277	4.75e-17	4.49e-15
ENSMUSG00000038943	Prc1	933.719	0.587003	0.0700205	8.3833	5.15e-17	4.8e-15
ENSMUSG00000064325	Hhip	48.8318	2.46901	0.295383	8.35868	6.34e-17	5.8e-15
ENSMUSG00000048058	Ldlrad3	2272.03	0.557279	0.0666942	8.35573	6.5e-17	5.91e-15
ENSMUSG00000032815	Fanca	312.515	0.934795	0.112701	8.29448	1.09e-16	9.78e-15
ENSMUSG00000038418	Egr1	2976.04	0.541105	0.0652429	8.29371	1.1e-16	9.78e-15
ENSMUSG00000035385	Ccl2	457.186	0.878053	0.10596	8.28663	1.17e-16	1.03e-14
ENSMUSG00000025867	Cplx2	695.646	0.611536	0.0740607	8.25723	1.49e-16	1.31e-14
ENSMUSG00000022360	Atad2	1304.23	0.550762	0.0669819	8.22256	1.99e-16	1.74e-14
ENSMUSG00000023809	Rps6ka2	625.46	0.726774	0.0888581	8.17904	2.86e-16	2.44e-14
ENSMUSG00000015053	Gata2	416.318	0.837101	0.102437	8.17189	3.04e-16	2.57e-14
ENSMUSG00000024942	Capn1	2134.73	0.449656	0.0550434	8.16912	3.11e-16	2.62e-14
ENSMUSG00000027397	Slc20a1	1400.4	0.553136	0.0684277	8.08351	6.29e-16	5.12e-14
ENSMUSG00000078302	Foxd1	50.5575	2.2267	0.276365	8.0571	7.81e-16	6.32e-14
ENSMUSG00000045216	Hs6st1	1920.88	0.536713	0.0667201	8.04425	8.68e-16	6.98e-14
ENSMUSG00000070348	Ccnd1	8410.1	0.783577	0.0976219	8.02665	1e-15	8.01e-14
ENSMUSG00000059743	Fdps	1797.08	0.544863	0.0679754	8.01558	1.1e-15	8.71e-14
ENSMUSG00000057406	Nsd2	1444.15	0.470262	0.0587152	8.00922	1.15e-15	9.12e-14
ENSMUSG00000017146	Brca1	328.017	0.870396	0.108725	8.00551	1.19e-15	9.35e-14
ENSMUSG00000041859	Mcm3	1299.97	0.566357	0.0707968	7.99976	1.25e-15	9.74e-14
ENSMUSG00000032243	Itga11	11100.4	0.476282	0.059586	7.9932	1.31e-15	1.02e-13
ENSMUSG00000036777	Anln	914.082	0.672504	0.0844048	7.9676	1.62e-15	1.24e-13
ENSMUSG00000040606	Kazn	1242.84	0.488494	0.0613359	7.96426	1.66e-15	1.27e-13
ENSMUSG00000032085	Tagln	9764.03	0.445108	0.0560127	7.94655	1.92e-15	1.45e-13
ENSMUSG00000028212	Ccne2	363.301	1.01085	0.127344	7.938	2.05e-15	1.55e-13
ENSMUSG00000017499	Cdc6	213.299	1.00378	0.126466	7.93714	2.07e-15	1.55e-13
ENSMUSG00000029414	Kntc1	422.402	0.795072	0.100346	7.9233	2.31e-15	1.72e-13
ENSMUSG00000002870	Mcm2	1321.78	0.588377	0.0742702	7.92212	2.34e-15	1.73e-13
ENSMUSG00000022090	Pdlim2	2836.48	0.37787	0.0479483	7.88078	3.25e-15	2.38e-13
ENSMUSG00000058258	Idi1	1625.66	0.588939	0.0749711	7.85555	3.98e-15	2.87e-13
ENSMUSG00000078670	Fam174b	953.153	1.3513	0.172045	7.85434	4.02e-15	2.88e-13
ENSMUSG00000024486	Hbegf	830.334	0.640352	0.0816207	7.84546	4.31e-15	3.08e-13
ENSMUSG00000034765	Dusp5	143.17	1.15435	0.147208	7.84165	4.45e-15	3.16e-13
ENSMUSG00000022500	Litaf	1108.85	0.569649	0.0726705	7.83878	4.55e-15	3.2e-13
ENSMUSG00000035305	Ror1	1136.33	1.0789	0.137904	7.82358	5.13e-15	3.59e-13
ENSMUSG00000051855	Mest	78671.4	0.725332	0.0930808	7.7925	6.57e-15	4.57e-13
ENSMUSG00000020696	Rffl	331.92	0.779941	0.100642	7.74964	9.22e-15	6.26e-13
ENSMUSG00000062184	Hs6st2	6857.25	0.429109	0.0554577	7.7376	1.01e-14	6.85e-13
ENSMUSG00000007080	Pole	686.897	0.621043	0.0803028	7.73377	1.04e-14	7.02e-13
ENSMUSG00000032796	Lama1	112.181	1.4766	0.191198	7.72292	1.14e-14	7.61e-13
ENSMUSG00000038370	Pcp4l1	860.019	1.51766	0.196861	7.7093	1.27e-14	8.43e-13
ENSMUSG00000022673	Mcm4	1832.22	0.455822	0.0593518	7.68001	1.59e-14	1.03e-12
ENSMUSG00000022351	Sqle	2066.16	0.50252	0.0655214	7.66955	1.73e-14	1.12e-12
ENSMUSG00000043122	A530016L24Rik	212.084	1.0202	0.133132	7.66306	1.82e-14	1.17e-12
ENSMUSG00000012428	Steap4	2608.51	1.28485	0.168312	7.63373	2.28e-14	1.45e-12
ENSMUSG00000030978	Rrm1	2488.81	0.443316	0.0582947	7.60474	2.85e-14	1.79e-12
ENSMUSG00000029730	Mcm7	1507.64	0.464772	0.0611577	7.59957	2.97e-14	1.86e-12
ENSMUSG00000031502	Col4a1	18949.2	0.426093	0.0563859	7.55672	4.13e-14	2.52e-12
ENSMUSG00000037572	Wdhd1	418.727	0.744328	0.0985455	7.55315	4.25e-14	2.58e-12
ENSMUSG00000027215	Cd82	1257.07	0.528271	0.0700472	7.54164	4.64e-14	2.77e-12
ENSMUSG00000037962	Rflna	85.9643	1.78114	0.236456	7.53265	4.97e-14	2.93e-12
ENSMUSG00000026817	Ak1	3016.69	0.518244	0.0689471	7.51654	5.62e-14	3.29e-12
ENSMUSG00000046179	E2f8	230.16	0.889422	0.118373	7.51371	5.75e-14	3.35e-12
ENSMUSG00000026676	Ccdc3	676.299	0.716065	0.0953104	7.51298	5.78e-14	3.35e-12
ENSMUSG00000023092	Fhl1	7970.38	0.377059	0.0501917	7.51237	5.81e-14	3.36e-12
ENSMUSG00000026456	Cyb5r1	3236.27	0.404871	0.0539153	7.50939	5.94e-14	3.42e-12
ENSMUSG00000025574	Tk1	503.154	0.772901	0.102976	7.50562	6.11e-14	3.5e-12
ENSMUSG00000017417	Plxdc1	252.951	1.06532	0.142716	7.46464	8.35e-14	4.77e-12
ENSMUSG00000035199	Arl6ip5	2596.98	0.422624	0.0569748	7.41774	1.19e-13	6.72e-12
ENSMUSG00000027715	Ccna2	891.961	0.556344	0.0750327	7.41469	1.22e-13	6.85e-12
ENSMUSG00000002489	Tiam1	684.728	1.20859	0.163036	7.413	1.23e-13	6.91e-12
ENSMUSG00000024665	Fads2	3585.93	0.832659	0.112359	7.41067	1.26e-13	6.97e-12
ENSMUSG00000001517	Foxm1	674.739	0.611806	0.082589	7.40784	1.28e-13	7.1e-12
ENSMUSG00000050295	Foxc1	2639.92	0.481065	0.0649525	7.40641	1.3e-13	7.15e-12
ENSMUSG00000038252	Ncapd2	955.477	0.524158	0.0708509	7.39804	1.38e-13	7.55e-12
ENSMUSG00000022945	Chaf1b	305.514	0.875337	0.118371	7.39488	1.42e-13	7.7e-12
ENSMUSG00000026669	Mcm10	195.159	0.977402	0.132261	7.38994	1.47e-13	7.96e-12
ENSMUSG00000069793	Slfn9	734.844	0.689184	0.0934837	7.37223	1.68e-13	8.99e-12
ENSMUSG00000026471	Mr1	677.135	0.56037	0.0762901	7.34525	2.05e-13	1.09e-11
ENSMUSG00000056758	Hmga2	1624.5	0.438701	0.0597937	7.33691	2.19e-13	1.15e-11
ENSMUSG00000007805	Twist2	221.354	1.05372	0.1438	7.32767	2.34e-13	1.22e-11
ENSMUSG00000047547	Cltb	1033.45	0.493756	0.0673838	7.32752	2.34e-13	1.22e-11
ENSMUSG00000003032	Klf4	2521.65	0.4536	0.0620111	7.31482	2.58e-13	1.33e-11
ENSMUSG00000012443	Kif11	532.86	0.643859	0.0880191	7.31499	2.57e-13	1.33e-11
ENSMUSG00000025795	Rassf3	613.082	0.602399	0.0827251	7.28194	3.29e-13	1.67e-11
ENSMUSG00000050721	Plekho2	2727.47	0.868882	0.119474	7.27257	3.53e-13	1.76e-11
ENSMUSG00000005087	Cd44	1412.36	0.496449	0.0683226	7.26625	3.7e-13	1.84e-11
ENSMUSG00000023832	Acat2	1666.5	0.408101	0.0563057	7.24795	4.23e-13	2.08e-11
ENSMUSG00000041779	Tram2	3239.81	0.470445	0.0649884	7.23891	4.52e-13	2.22e-11
ENSMUSG00000039116	Adgrg6	3277.08	0.355334	0.0491208	7.23388	4.69e-13	2.3e-11
ENSMUSG00000045658	Pid1	2109.67	0.41794	0.0579504	7.21203	5.51e-13	2.66e-11
ENSMUSG00000030096	Slc6a6	17432.2	1.08768	0.15081	7.21225	5.5e-13	2.66e-11
ENSMUSG00000024049	Myom1	786.038	0.663289	0.0923073	7.18566	6.69e-13	3.2e-11
ENSMUSG00000046711	Hmga1	1190.39	0.474952	0.0661199	7.18319	6.81e-13	3.25e-11
ENSMUSG00000051339	2900026A02Rik	3162.5	0.47378	0.0659886	7.17973	6.98e-13	3.32e-11
ENSMUSG00000035783	Acta2	18088.9	0.373332	0.0520019	7.17919	7.01e-13	3.32e-11
ENSMUSG00000034118	Tpst1	2910.57	0.331962	0.0462731	7.17398	7.28e-13	3.44e-11
ENSMUSG00000016918	Sulf1	13334.7	0.393685	0.0550007	7.15782	8.2e-13	3.85e-11
ENSMUSG00000024601	Isoc1	1879.87	0.401275	0.0560824	7.1551	8.36e-13	3.91e-11
ENSMUSG00000030029	Lrig1	1079.92	0.459813	0.0643786	7.14232	9.18e-13	4.24e-11
ENSMUSG00000027559	Car3	1469.28	0.536688	0.0752013	7.13668	9.56e-13	4.38e-11
ENSMUSG00000056394	Lig1	916.391	0.55598	0.0779408	7.13336	9.79e-13	4.45e-11
ENSMUSG00000035455	Fignl1	345.632	0.709124	0.0994061	7.1336	9.78e-13	4.45e-11
ENSMUSG00000028476	Reck	6085.95	0.343023	0.0481202	7.12845	1.02e-12	4.59e-11
ENSMUSG00000036256	Igfbp7	3988.37	0.440509	0.0618888	7.11776	1.1e-12	4.92e-11
ENSMUSG00000020897	Aurkb	305.51	0.739048	0.103843	7.11699	1.1e-12	4.93e-11
ENSMUSG00000042489	Clspn	404.558	0.789947	0.111213	7.10303	1.22e-12	5.42e-11
ENSMUSG00000024990	Rbp4	778.608	1.76712	0.250559	7.05269	1.75e-12	7.74e-11
ENSMUSG00000001467	Cyp51	2185.83	0.406273	0.0577548	7.03444	2e-12	8.74e-11
ENSMUSG00000019951	Uhrf1bp1l	1502.35	0.439186	0.0624893	7.02818	2.09e-12	9.04e-11
ENSMUSG00000023886	Smoc2	2406.01	0.419992	0.0597589	7.02811	2.09e-12	9.04e-11
ENSMUSG00000025001	Hells	560.092	0.677139	0.0963458	7.02822	2.09e-12	9.04e-11
ENSMUSG00000027699	Ect2	410.598	0.618028	0.0880015	7.02292	2.17e-12	9.35e-11
ENSMUSG00000031604	Msmo1	1442.94	0.498161	0.070994	7.01695	2.27e-12	9.73e-11
ENSMUSG00000027469	Tpx2	780.551	0.542236	0.0773339	7.01161	2.36e-12	1.01e-10
ENSMUSG00000022033	Pbk	276.715	0.802351	0.114514	7.00656	2.44e-12	1.04e-10
ENSMUSG00000041773	Enc1	1025.9	0.482961	0.0690188	6.99753	2.61e-12	1.11e-10
ENSMUSG00000027342	Pcna	2002.64	0.427234	0.0615571	6.94045	3.91e-12	1.62e-10
ENSMUSG00000032228	Tcf12	4883.62	0.320672	0.0462048	6.94022	3.91e-12	1.62e-10
ENSMUSG00000031253	Srpx2	2509.28	0.343636	0.0495914	6.92935	4.23e-12	1.75e-10
ENSMUSG00000030259	Rassf8	2625.17	0.349164	0.0504748	6.9176	4.59e-12	1.9e-10
ENSMUSG00000032000	Birc3	467.297	0.586352	0.0849627	6.90128	5.15e-12	2.11e-10
ENSMUSG00000037474	Dtl	524.044	0.69497	0.10092	6.88635	5.72e-12	2.33e-10
ENSMUSG00000093930	Hmgcs1	4229.64	0.414362	0.06017	6.88651	5.72e-12	2.33e-10
ENSMUSG00000036718	Micall2	291.124	0.7665	0.111404	6.88035	5.97e-12	2.42e-10
ENSMUSG00000028995	Fam126a	1673	0.441059	0.0641535	6.87505	6.2e-12	2.49e-10
ENSMUSG00000007888	Crlf1	7773.89	0.773723	0.112733	6.86333	6.73e-12	2.69e-10
ENSMUSG00000039994	Timeless	400.015	0.632818	0.0925502	6.83756	8.06e-12	3.17e-10
ENSMUSG00000025407	Gli1	668.561	6.53009	0.95572	6.83264	8.34e-12	3.28e-10
ENSMUSG00000027323	Rad51	291.033	0.706679	0.103485	6.82883	8.56e-12	3.35e-10
ENSMUSG00000068036	Afdn	3492.63	0.442674	0.0648783	6.82314	8.91e-12	3.48e-10
ENSMUSG00000078249	Hmga1b	979.325	0.475428	0.0699811	6.79367	1.09e-11	4.24e-10
ENSMUSG00000020846	Rflnb	2486.2	0.382525	0.0564373	6.77787	1.22e-11	4.7e-10
ENSMUSG00000041313	Slc7a1	2829.67	0.310118	0.0457864	6.77315	1.26e-11	4.84e-10
ENSMUSG00000002835	Chaf1a	685.154	0.50154	0.0740617	6.77192	1.27e-11	4.87e-10
ENSMUSG00000017861	Mybl2	236.16	0.84952	0.12566	6.76045	1.38e-11	5.24e-10
ENSMUSG00000051220	Ercc6l	283.577	0.791468	0.117093	6.7593	1.39e-11	5.27e-10
ENSMUSG00000001761	Smo	8110.37	0.335418	0.0496479	6.75594	1.42e-11	5.36e-10
ENSMUSG00000096054	Syne1	5284.64	0.343678	0.0509566	6.74453	1.54e-11	5.76e-10
ENSMUSG00000021136	Smoc1	2273.27	0.405092	0.0600682	6.74387	1.54e-11	5.77e-10
ENSMUSG00000064080	Fbln2	15059.9	0.358546	0.0532314	6.73562	1.63e-11	6.09e-10
ENSMUSG00000037375	Hhat	522.815	0.61788	0.0917538	6.73412	1.65e-11	6.14e-10
ENSMUSG00000036768	Kif15	299.116	0.712991	0.106166	6.71579	1.87e-11	6.94e-10
ENSMUSG00000028434	Epb41l4b	551.831	0.562822	0.0839485	6.70437	2.02e-11	7.46e-10
ENSMUSG00000021466	Ptch1	2650.35	2.37145	0.353882	6.70125	2.07e-11	7.59e-10
ENSMUSG00000037624	Kcnk2	288.503	0.833609	0.124552	6.69286	2.19e-11	8.01e-10
ENSMUSG00000054871	Tmem158	245.14	0.952522	0.14288	6.66658	2.62e-11	9.49e-10
ENSMUSG00000042622	Maff	386.067	0.665079	0.0998716	6.65934	2.75e-11	9.92e-10
ENSMUSG00000048027	Rgmb	1017.68	0.434088	0.0652052	6.65726	2.79e-11	1e-09
ENSMUSG00000017493	Igfbp4	63106.9	0.265032	0.0398811	6.64555	3.02e-11	1.08e-09
ENSMUSG00000032802	Srxn1	1356.48	0.41347	0.06231	6.6357	3.23e-11	1.14e-09
ENSMUSG00000067780	Pi15	3499.96	0.814678	0.12289	6.62931	3.37e-11	1.19e-09
ENSMUSG00000019823	Mical1	1658.98	0.35864	0.0541431	6.62392	3.5e-11	1.23e-09
ENSMUSG00000071708	Sms	769.568	0.526993	0.0795761	6.62251	3.53e-11	1.23e-09
ENSMUSG00000004791	Pgf	103.469	1.24342	0.187824	6.62014	3.59e-11	1.25e-09
ENSMUSG00000051065	Mb21d2	331.381	0.688876	0.104098	6.61758	3.65e-11	1.27e-09
ENSMUSG00000091243	Vgll3	4331.2	0.425791	0.0645116	6.60022	4.11e-11	1.41e-09
ENSMUSG00000015501	Hivep2	3981.73	0.406799	0.0616456	6.599	4.14e-11	1.42e-09
ENSMUSG00000039748	Exo1	175.361	0.885178	0.134375	6.58737	4.48e-11	1.53e-09
ENSMUSG00000072945	Ripply1	27.9988	2.83449	0.431005	6.57646	4.82e-11	1.64e-09
ENSMUSG00000024247	Pkdcc	1269.31	0.435178	0.0662055	6.57314	4.93e-11	1.68e-09
ENSMUSG00000029622	Arpc1b	8678.16	0.272119	0.0414031	6.57244	4.95e-11	1.68e-09
ENSMUSG00000021461	Fancc	330.706	0.734858	0.111897	6.56727	5.12e-11	1.74e-09
ENSMUSG00000022240	Ctnnd2	64.5912	1.66629	0.253765	6.56628	5.16e-11	1.74e-09
ENSMUSG00000019943	Atp2b1	3234.01	0.397953	0.0606819	6.55802	5.45e-11	1.82e-09
ENSMUSG00000019590	Cyb561	125.908	1.05704	0.16118	6.55815	5.45e-11	1.82e-09
ENSMUSG00000038145	Snrk	2629.17	0.342035	0.0521589	6.55756	5.47e-11	1.83e-09
ENSMUSG00000027932	Slc27a3	1276.69	0.495273	0.0755635	6.55439	5.59e-11	1.86e-09
ENSMUSG00000027326	Knl1	290.496	0.788834	0.12036	6.55394	5.6e-11	1.86e-09
ENSMUSG00000001741	Il16	323.453	0.825212	0.126167	6.54066	6.12e-11	2.02e-09
ENSMUSG00000037813	D630003M21Rik	1698.8	0.394888	0.0603794	6.54011	6.15e-11	2.02e-09
ENSMUSG00000035683	Melk	230.723	0.805179	0.123235	6.5337	6.42e-11	2.1e-09
ENSMUSG00000002068	Ccne1	335.161	0.665311	0.101928	6.52725	6.7e-11	2.18e-09
ENSMUSG00000029651	Mtus2	353.92	0.821221	0.126242	6.50515	7.76e-11	2.51e-09
ENSMUSG00000022548	Apod	229.795	0.797512	0.122686	6.50045	8.01e-11	2.59e-09
ENSMUSG00000042644	Itpr3	1837.81	0.425914	0.0655402	6.49851	8.11e-11	2.61e-09
ENSMUSG00000029380	Cxcl1	189.315	0.865417	0.134556	6.43164	1.26e-10	4.03e-09
ENSMUSG00000017716	Birc5	346.152	0.595335	0.0926148	6.42808	1.29e-10	4.12e-09
ENSMUSG00000000028	Cdc45	257.647	0.799331	0.124554	6.41755	1.38e-10	4.37e-09
ENSMUSG00000028613	Lrp8	309.012	0.77158	0.120283	6.41469	1.41e-10	4.45e-09
ENSMUSG00000002055	Spag5	339.912	0.655149	0.102147	6.41381	1.42e-10	4.46e-09
ENSMUSG00000025789	St8sia2	796.98	1.62388	0.25379	6.39852	1.57e-10	4.91e-09
ENSMUSG00000024378	Stard4	906.111	0.551726	0.0862788	6.39469	1.61e-10	5.01e-09
ENSMUSG00000029335	Bmp3	334.152	1.8608	0.291688	6.37941	1.78e-10	5.51e-09
ENSMUSG00000043613	Mmp3	367.369	0.651279	0.102334	6.36424	1.96e-10	6.06e-09
ENSMUSG00000041577	Prelp	8368.7	0.387671	0.0609396	6.36156	2e-10	6.15e-09
ENSMUSG00000032193	Ldlr	2640.13	0.414987	0.0652781	6.35721	2.05e-10	6.27e-09
ENSMUSG00000027602	Map1lc3a	1608.51	0.349046	0.0549543	6.35157	2.13e-10	6.45e-09
ENSMUSG00000045294	Insig1	2198.55	0.353087	0.0556258	6.34753	2.19e-10	6.61e-09
ENSMUSG00000025790	Slco3a1	768.708	0.51322	0.0809021	6.34372	2.24e-10	6.74e-09
ENSMUSG00000009681	Bcr	2277.36	0.360295	0.0567979	6.34345	2.25e-10	6.74e-09
ENSMUSG00000078719	Msmp	385.119	1.74792	0.275966	6.33382	2.39e-10	7.15e-09
ENSMUSG00000022032	Scara5	1341.52	1.41047	0.222899	6.32784	2.49e-10	7.41e-09
ENSMUSG00000044042	Fmn1	1649.68	0.403067	0.0637357	6.32404	2.55e-10	7.57e-09
ENSMUSG00000062480	Acat3	732.834	0.442683	0.0700456	6.31992	2.62e-10	7.75e-09
ENSMUSG00000022512	Cldn1	122.287	1.05317	0.166764	6.3153	2.7e-10	7.97e-09
ENSMUSG00000024222	Fkbp5	232.319	0.86513	0.137035	6.31322	2.73e-10	8.06e-09
ENSMUSG00000031431	Tsc22d3	2507.61	0.339702	0.0538797	6.30481	2.89e-10	8.5e-09
ENSMUSG00000004099	Dnmt1	2651.49	0.34892	0.0554652	6.2908	3.16e-10	9.26e-09
ENSMUSG00000052560	Cpne8	1677.85	0.367352	0.0584347	6.28653	3.25e-10	9.49e-09
ENSMUSG00000057329	Bcl2	355.834	1.96133	0.312248	6.28134	3.36e-10	9.78e-09
ENSMUSG00000022436	Sh3bp1	984.03	0.411536	0.0656117	6.27229	3.56e-10	1.03e-08
ENSMUSG00000029761	Cald1	27784.1	0.254112	0.0405979	6.25924	3.87e-10	1.12e-08
ENSMUSG00000027797	Dclk1	5584.31	0.326629	0.0522213	6.25472	3.98e-10	1.15e-08
ENSMUSG00000026463	Atp2b4	1522.61	0.375139	0.060021	6.25013	4.1e-10	1.18e-08
ENSMUSG00000020185	E2f7	206.821	0.841427	0.134683	6.24749	4.17e-10	1.2e-08
ENSMUSG00000042453	Reln	460.549	1.28486	0.205692	6.24654	4.2e-10	1.2e-08
ENSMUSG00000020914	Top2a	2416.65	0.6873	0.11019	6.23741	4.45e-10	1.27e-08
ENSMUSG00000045751	Mms22l	285.128	0.697928	0.111992	6.23194	4.61e-10	1.31e-08
ENSMUSG00000013698	Pea15a	3345.21	0.288496	0.0463543	6.22371	4.86e-10	1.37e-08
ENSMUSG00000037466	Tedc1	212.566	0.777508	0.124921	6.22402	4.85e-10	1.37e-08
ENSMUSG00000036752	Tubb4b	3487.19	0.3304	0.0531921	6.21145	5.25e-10	1.48e-08
ENSMUSG00000051615	Rap2a	1829.1	0.362998	0.0584497	6.21044	5.28e-10	1.48e-08
ENSMUSG00000021670	Hmgcr	1620.84	0.390307	0.0629356	6.20169	5.59e-10	1.56e-08
ENSMUSG00000034329	Brip1	184.143	0.803834	0.129725	6.19644	5.78e-10	1.6e-08
ENSMUSG00000027379	Bub1	276.386	0.682341	0.110487	6.17576	6.58e-10	1.82e-08
ENSMUSG00000022021	Diaph3	442.809	0.650164	0.10536	6.17088	6.79e-10	1.87e-08
ENSMUSG00000027253	Lrp4	973.071	0.421224	0.0682769	6.16934	6.86e-10	1.88e-08
ENSMUSG00000062825	Actg1	47298.2	0.278941	0.0453038	6.15713	7.41e-10	2.02e-08
ENSMUSG00000007659	Bcl2l1	1152.78	0.386349	0.0629475	6.13764	8.38e-10	2.28e-08
ENSMUSG00000052928	Ctif	1549.72	0.377832	0.0615679	6.13684	8.42e-10	2.29e-08
ENSMUSG00000042608	Stk40	1792.29	0.359471	0.05886	6.10721	1.01e-09	2.74e-08
ENSMUSG00000055254	Ntrk2	718.695	0.550972	0.0903062	6.10115	1.05e-09	2.82e-08
ENSMUSG00000029999	Tgfa	589.72	1.33758	0.219977	6.08057	1.2e-09	3.18e-08
ENSMUSG00000021990	Spata13	488.592	0.516484	0.0850749	6.07093	1.27e-09	3.37e-08
ENSMUSG00000043079	Synpo	7996.31	0.802834	0.132433	6.06219	1.34e-09	3.55e-08
ENSMUSG00000058290	Espl1	337.878	0.597016	0.0985311	6.05917	1.37e-09	3.6e-08
ENSMUSG00000027460	Angpt4	161.509	2.46528	0.407876	6.04418	1.5e-09	3.94e-08
ENSMUSG00000031283	Chrdl1	5693.78	0.301003	0.0498881	6.03357	1.6e-09	4.2e-08
ENSMUSG00000067818	Myl9	5162.94	0.296181	0.0494004	5.99552	2.03e-09	5.26e-08
ENSMUSG00000028832	Stmn1	849.271	0.446558	0.0745396	5.99088	2.09e-09	5.39e-08
ENSMUSG00000004665	Cnn2	9321.17	0.31847	0.0531605	5.99072	2.09e-09	5.39e-08
ENSMUSG00000038388	Pals2	310.743	0.596543	0.099646	5.98662	2.14e-09	5.52e-08
ENSMUSG00000025203	Scd2	16278.9	0.262327	0.0439105	5.97412	2.31e-09	5.94e-08
ENSMUSG00000024165	Jpt2	1603.5	0.327212	0.0547913	5.97197	2.34e-09	5.98e-08
ENSMUSG00000052040	Klf13	2119.66	0.412535	0.0691612	5.96484	2.45e-09	6.24e-08
ENSMUSG00000032462	Pik3cb	224.865	0.710399	0.119262	5.95665	2.57e-09	6.52e-08
ENSMUSG00000047230	Cldn2	117.906	3.52666	0.592049	5.95671	2.57e-09	6.52e-08
ENSMUSG00000020806	Rhbdf2	294.64	0.731863	0.12318	5.9414	2.83e-09	7.11e-08
ENSMUSG00000045827	Serpinb9	723.848	0.43436	0.0731192	5.94043	2.84e-09	7.13e-08
ENSMUSG00000033060	Lmo7	1987.69	0.900962	0.151669	5.94032	2.84e-09	7.13e-08
ENSMUSG00000032902	Slc16a1	1258.93	0.342097	0.0575929	5.93992	2.85e-09	7.14e-08
ENSMUSG00000021707	Dhfr	313.213	0.657794	0.110885	5.93221	2.99e-09	7.47e-08
ENSMUSG00000005470	Asf1b	206.863	0.745208	0.125879	5.92004	3.22e-09	7.98e-08
ENSMUSG00000025747	Tyms	502.669	0.481653	0.0815005	5.90982	3.42e-09	8.46e-08
ENSMUSG00000024691	Fam111a	798.363	0.460056	0.0778787	5.90734	3.48e-09	8.58e-08
ENSMUSG00000013275	Slc41a1	1715.31	0.316764	0.0537109	5.89758	3.69e-09	9.04e-08
ENSMUSG00000004642	Slbp	1007.97	0.397379	0.0674035	5.89553	3.73e-09	9.13e-08
ENSMUSG00000046591	Ticrr	163.636	0.849171	0.144102	5.89284	3.8e-09	9.27e-08
ENSMUSG00000072082	Ccnf	273.738	0.633249	0.107636	5.88327	4.02e-09	9.77e-08
ENSMUSG00000023015	Racgap1	684.47	0.474139	0.0808678	5.86313	4.54e-09	1.1e-07
ENSMUSG00000090667	Mdfic2	46.1815	1.5683	0.267983	5.85224	4.85e-09	1.16e-07
ENSMUSG00000063450	Syne2	625.114	0.570369	0.0975733	5.84554	5.05e-09	1.21e-07
ENSMUSG00000001473	Tubb6	2392.41	0.327751	0.0560886	5.84345	5.11e-09	1.22e-07
ENSMUSG00000022528	Hes1	426.976	1.41463	0.242227	5.84012	5.22e-09	1.24e-07
ENSMUSG00000026683	Nuf2	289.002	0.612036	0.104843	5.83764	5.29e-09	1.26e-07
ENSMUSG00000021556	Golm1	1272.4	0.36995	0.0634646	5.82924	5.57e-09	1.32e-07
ENSMUSG00000057722	Lepr	282.827	1.27527	0.218872	5.82655	5.66e-09	1.34e-07
ENSMUSG00000024236	Svil	6434.54	0.261461	0.0450716	5.80103	6.59e-09	1.55e-07
ENSMUSG00000005357	Slc1a6	1004.75	0.38829	0.0670423	5.79171	6.97e-09	1.64e-07
ENSMUSG00000055320	Tead1	5814.35	0.307834	0.0532127	5.78498	7.25e-09	1.69e-07
ENSMUSG00000032413	Rasa2	958.49	0.396895	0.0686057	5.78516	7.24e-09	1.69e-07
ENSMUSG00000022391	Rangap1	1395.14	0.327574	0.0566354	5.78391	7.3e-09	1.7e-07
ENSMUSG00000030849	Fgfr2	7566.85	0.256172	0.0443179	5.78033	7.46e-09	1.73e-07
ENSMUSG00000029371	Cxcl5	1440.83	0.828388	0.143477	5.77366	7.76e-09	1.8e-07
ENSMUSG00000039680	Mrps6	839.675	0.42339	0.0733502	5.77217	7.83e-09	1.8e-07
ENSMUSG00000027306	Nusap1	375.268	0.636843	0.110364	5.7704	7.91e-09	1.82e-07
ENSMUSG00000021273	Fdft1	1396.21	0.345896	0.059958	5.76896	7.98e-09	1.83e-07
ENSMUSG00000028093	Acp6	381.553	0.541153	0.0938555	5.7658	8.13e-09	1.86e-07
ENSMUSG00000026274	Pask	416.358	0.536934	0.093163	5.76338	8.24e-09	1.88e-07
ENSMUSG00000022797	Tfrc	863.476	0.447352	0.0777115	5.75657	8.58e-09	1.96e-07
ENSMUSG00000052331	Ankrd44	885.104	0.383823	0.0668766	5.73927	9.51e-09	2.15e-07
ENSMUSG00000029430	Ran	4591.29	0.252006	0.0439684	5.73153	9.95e-09	2.25e-07
ENSMUSG00000034311	Kif4	273.481	0.674276	0.117931	5.71754	1.08e-08	2.42e-07
ENSMUSG00000037313	Tacc3	586.536	0.435166	0.0761693	5.71314	1.11e-08	2.48e-07
ENSMUSG00000027978	Prss12	104.319	0.936039	0.16387	5.71207	1.12e-08	2.49e-07
ENSMUSG00000024660	Incenp	677.258	0.414258	0.0726143	5.70492	1.16e-08	2.59e-07
ENSMUSG00000028152	Tspan5	1157.52	0.345035	0.060528	5.70041	1.2e-08	2.65e-07
ENSMUSG00000030342	Cd9	4990.56	0.300659	0.052762	5.69841	1.21e-08	2.68e-07
ENSMUSG00000018217	Pmp22	9411.52	0.269219	0.0473588	5.68465	1.31e-08	2.9e-07
ENSMUSG00000011179	Odc1	1891.1	0.297303	0.0524283	5.67066	1.42e-08	3.12e-07
ENSMUSG00000026821	Ralgds	2160.39	0.3268	0.0577145	5.66236	1.49e-08	3.26e-07
ENSMUSG00000021536	Adcy2	665.706	0.469436	0.0830313	5.65372	1.57e-08	3.42e-07
ENSMUSG00000043962	Thrap3	6105.35	0.232106	0.0410853	5.64937	1.61e-08	3.49e-07
ENSMUSG00000034906	Ncaph	358.623	0.58856	0.104309	5.64245	1.68e-08	3.62e-07
ENSMUSG00000005233	Spc25	266.569	0.63725	0.11307	5.63588	1.74e-08	3.75e-07
ENSMUSG00000032254	Kif23	400.298	0.501531	0.0890144	5.63427	1.76e-08	3.78e-07
ENSMUSG00000030770	Parva	9500.68	0.245716	0.0436328	5.63146	1.79e-08	3.83e-07
ENSMUSG00000000126	Wnt9a	371.701	0.54857	0.0974192	5.63103	1.79e-08	3.84e-07
ENSMUSG00000026657	Frmd4a	695.021	0.439873	0.0781371	5.6295	1.81e-08	3.87e-07
ENSMUSG00000026421	Csrp1	2753.08	0.291637	0.0519396	5.61492	1.97e-08	4.17e-07
ENSMUSG00000020808	Pimreg	186.722	0.739426	0.131705	5.61426	1.97e-08	4.18e-07
ENSMUSG00000000751	Rpa1	2032.22	0.31408	0.0559807	5.6105	2.02e-08	4.27e-07
ENSMUSG00000029090	Adgra3	3166.31	0.254968	0.045474	5.60689	2.06e-08	4.35e-07
ENSMUSG00000063727	Tnfrsf11b	929.268	0.402913	0.071977	5.5978	2.17e-08	4.57e-07
ENSMUSG00000074785	Plxnc1	299.88	0.665702	0.11902	5.59319	2.23e-08	4.68e-07
ENSMUSG00000017969	Ptgis	3771.47	0.251928	0.0450521	5.59192	2.25e-08	4.71e-07
ENSMUSG00000015880	Ncapg	311.476	0.62214	0.111334	5.58807	2.3e-08	4.81e-07
ENSMUSG00000030351	Tspan11	929.625	0.462093	0.0827197	5.58625	2.32e-08	4.85e-07
ENSMUSG00000067377	Tspan6	1538.59	0.335107	0.0600231	5.58297	2.36e-08	4.94e-07
ENSMUSG00000031302	Nlgn3	406.056	0.512802	0.0919691	5.57581	2.46e-08	5.14e-07
ENSMUSG00000055980	Irs1	7920.44	0.315795	0.0566778	5.57175	2.52e-08	5.24e-07
ENSMUSG00000036402	Gng12	6201.22	0.256109	0.0460222	5.56489	2.62e-08	5.44e-07
ENSMUSG00000026039	Sgo2a	248.66	0.627924	0.112938	5.55989	2.7e-08	5.59e-07
ENSMUSG00000010663	Fads1	5478.36	0.233184	0.0420275	5.54835	2.88e-08	5.96e-07
ENSMUSG00000053965	Pde5a	909.602	0.500394	0.0902372	5.54532	2.93e-08	6.05e-07
ENSMUSG00000031328	Flna	53160.8	0.242405	0.0437183	5.54469	2.94e-08	6.07e-07
ENSMUSG00000055745	Rtl6	601.929	0.43898	0.0792161	5.54155	3e-08	6.16e-07
ENSMUSG00000037148	Arhgap10	813.168	0.416039	0.0751532	5.53588	3.1e-08	6.34e-07
ENSMUSG00000059401	Mamld1	450.032	0.499894	0.0903021	5.5358	3.1e-08	6.34e-07
ENSMUSG00000037725	Ckap2	441.752	0.491916	0.0889693	5.52905	3.22e-08	6.58e-07
ENSMUSG00000039187	Fanci	177.294	0.742844	0.134556	5.5207	3.38e-08	6.86e-07
ENSMUSG00000029120	Ppp2r2c	24.5235	1.96913	0.357215	5.51245	3.54e-08	7.17e-07
ENSMUSG00000030254	Rad18	279.264	0.590256	0.107285	5.50176	3.76e-08	7.58e-07
ENSMUSG00000020577	Tspan13	206.924	0.673458	0.122421	5.50117	3.77e-08	7.59e-07
ENSMUSG00000026930	Gpsm1	3381.43	0.288912	0.0525914	5.49353	3.94e-08	7.92e-07
ENSMUSG00000070639	Lrrc8b	388.696	0.538091	0.0980124	5.49003	4.02e-08	8.04e-07
ENSMUSG00000027408	Cpxm1	6112.96	0.233807	0.0426004	5.48839	4.06e-08	8.1e-07
ENSMUSG00000031004	Mki67	2315.71	0.660976	0.120794	5.47194	4.45e-08	8.88e-07
ENSMUSG00000026605	Cenpf	552.222	0.521907	0.0955559	5.4618	4.71e-08	9.38e-07
ENSMUSG00000022463	Srebf2	5072.39	0.321034	0.0587988	5.45987	4.76e-08	9.47e-07
ENSMUSG00000048216	Gpr85	127.3	0.913681	0.167432	5.45701	4.84e-08	9.59e-07
ENSMUSG00000022322	Shcbp1	233.776	0.691195	0.126724	5.45433	4.92e-08	9.72e-07
ENSMUSG00000045932	Ifit2	975.154	0.368735	0.0676079	5.45403	4.92e-08	9.73e-07
ENSMUSG00000041741	Pde3a	2081.69	0.334402	0.0613216	5.45324	4.95e-08	9.76e-07
ENSMUSG00000034327	Kctd9	1304.17	0.35851	0.0657527	5.4524	4.97e-08	9.79e-07
ENSMUSG00000028873	Cdca8	269.794	0.60229	0.110604	5.44548	5.17e-08	1.02e-06
ENSMUSG00000030970	Ctbp2	1287.9	0.314791	0.0578629	5.44029	5.32e-08	1.04e-06
ENSMUSG00000040363	Bcor	1021.99	0.348902	0.0642179	5.43309	5.54e-08	1.09e-06
ENSMUSG00000004446	Bid	494.933	0.455681	0.083973	5.42652	5.75e-08	1.12e-06
ENSMUSG00000034640	Tiparp	741.039	0.386015	0.0713095	5.41323	6.19e-08	1.2e-06
ENSMUSG00000048922	Cdca2	231.505	0.655244	0.12106	5.41255	6.21e-08	1.21e-06
ENSMUSG00000033952	Aspm	437.997	0.473257	0.0874607	5.41109	6.26e-08	1.22e-06
ENSMUSG00000028312	Smc2	1074.6	0.399691	0.0738825	5.40982	6.31e-08	1.22e-06
ENSMUSG00000047904	Sstr2	90.1671	3.07791	0.569371	5.4058	6.45e-08	1.25e-06
ENSMUSG00000034926	Dhcr24	1938.6	0.631598	0.116933	5.40136	6.61e-08	1.27e-06
ENSMUSG00000036606	Plxnb2	15136.8	0.213462	0.0395259	5.40057	6.64e-08	1.28e-06
ENSMUSG00000026196	Bard1	148.294	0.78601	0.145568	5.39962	6.68e-08	1.28e-06
ENSMUSG00000002266	Zim1	2765.62	0.640739	0.118683	5.39873	6.71e-08	1.29e-06
ENSMUSG00000040010	Slc7a5	5036.61	0.237378	0.0440284	5.39148	6.99e-08	1.34e-06
ENSMUSG00000090223	Pcp4	323.945	0.65879	0.122238	5.3894	7.07e-08	1.35e-06
ENSMUSG00000025666	Tmem47	824.345	0.381796	0.0710812	5.37127	7.82e-08	1.49e-06
ENSMUSG00000022265	Ank	2237.49	0.332082	0.0619078	5.36414	8.13e-08	1.55e-06
ENSMUSG00000022016	Akap11	4781.24	0.256037	0.0477505	5.36199	8.23e-08	1.57e-06
ENSMUSG00000048078	Tenm4	3409.14	0.253511	0.0473197	5.35742	8.44e-08	1.6e-06
ENSMUSG00000034206	Polq	155.199	0.818819	0.15287	5.35631	8.49e-08	1.61e-06
ENSMUSG00000046079	Lrrc8d	227.373	0.62422	0.116796	5.34451	9.07e-08	1.71e-06
ENSMUSG00000021822	Plau	1093.21	0.370505	0.069476	5.33285	9.67e-08	1.82e-06
ENSMUSG00000022385	Gtse1	292.399	0.562551	0.105497	5.33238	9.69e-08	1.82e-06
ENSMUSG00000019806	Aig1	806.499	0.39072	0.0732899	5.33115	9.76e-08	1.82e-06
ENSMUSG00000029860	Zyx	4984.54	0.268695	0.0504144	5.32972	9.84e-08	1.83e-06
ENSMUSG00000045273	Cenph	111.96	0.905716	0.170107	5.32439	1.01e-07	1.88e-06
ENSMUSG00000026159	Agfg1	2380.38	0.261412	0.0491019	5.32387	1.02e-07	1.88e-06
ENSMUSG00000030711	Sult1a1	171.185	0.722866	0.135773	5.32409	1.01e-07	1.88e-06
ENSMUSG00000058013	Septin11	18464.1	0.232319	0.0437538	5.30969	1.1e-07	2.02e-06
ENSMUSG00000028369	Svep1	66046.3	0.274237	0.0516597	5.30853	1.11e-07	2.03e-06
ENSMUSG00000062151	Unc13c	55.354	1.19574	0.225376	5.30553	1.12e-07	2.06e-06
ENSMUSG00000024087	Cyp1b1	5253.28	0.284665	0.0537069	5.30034	1.16e-07	2.12e-06
ENSMUSG00000039145	Camk1d	414.417	0.534982	0.100981	5.29787	1.17e-07	2.14e-06
ENSMUSG00000024661	Fth1	15288.1	0.211091	0.0398683	5.29472	1.19e-07	2.18e-06
ENSMUSG00000052298	Cdc42se2	1306.4	0.293486	0.0554368	5.29406	1.2e-07	2.18e-06
ENSMUSG00000066571	Garre1	3352.61	0.27385	0.0518036	5.2863	1.25e-07	2.27e-06
ENSMUSG00000030662	Ipo5	4044.32	0.254503	0.048164	5.28408	1.26e-07	2.3e-06
ENSMUSG00000031700	Gpt2	1348.78	0.334335	0.0633212	5.27999	1.29e-07	2.34e-06
ENSMUSG00000025324	Atp10a	580.771	0.457198	0.0866635	5.27555	1.32e-07	2.4e-06
ENSMUSG00000006715	Gmnn	115.053	0.881219	0.167082	5.27418	1.33e-07	2.41e-06
ENSMUSG00000018334	Ksr1	305.273	0.531628	0.100841	5.27194	1.35e-07	2.44e-06
ENSMUSG00000039713	Plekhg5	2292.91	0.281779	0.0534781	5.26905	1.37e-07	2.47e-06
ENSMUSG00000035024	Ncapd3	740.295	0.408873	0.07765	5.26558	1.4e-07	2.52e-06
ENSMUSG00000028270	Gbp2	296.462	0.585868	0.111413	5.25852	1.45e-07	2.61e-06
ENSMUSG00000029283	Cdc7	262.8	0.601149	0.114577	5.24667	1.55e-07	2.78e-06
ENSMUSG00000062760	Shisal1	43.0129	4.0549	0.7747	5.23416	1.66e-07	2.96e-06
ENSMUSG00000004880	Lbr	862.376	0.388679	0.0742745	5.23301	1.67e-07	2.97e-06
ENSMUSG00000024063	Lbh	1655.51	0.748863	0.143517	5.21793	1.81e-07	3.21e-06
ENSMUSG00000001552	Jup	1415.61	0.320196	0.0614681	5.20913	1.9e-07	3.35e-06
ENSMUSG00000026923	Notch1	1231.18	0.309246	0.0595094	5.19658	2.03e-07	3.57e-06
ENSMUSG00000038600	Atp6v0a4	293.162	1.16346	0.224118	5.19127	2.09e-07	3.67e-06
ENSMUSG00000007817	Zmiz1	6577.38	0.303679	0.0585002	5.19108	2.09e-07	3.67e-06
ENSMUSG00000029752	Asns	2944.3	0.260057	0.0501209	5.1886	2.12e-07	3.71e-06
ENSMUSG00000024883	Rin1	539.682	0.519072	0.100068	5.18717	2.14e-07	3.74e-06
ENSMUSG00000052534	Pbx1	3337.2	0.265149	0.0511254	5.18626	2.15e-07	3.75e-06
ENSMUSG00000032911	Cspg4	3796.21	0.280023	0.0540574	5.18011	2.22e-07	3.86e-06
ENSMUSG00000046169	Adamts6	1539.27	0.358439	0.0693303	5.17001	2.34e-07	4.07e-06
ENSMUSG00000028560	Usp1	1355.36	0.380334	0.0736605	5.16334	2.43e-07	4.2e-06
ENSMUSG00000054808	Actn4	13445.1	0.224914	0.0435955	5.15912	2.48e-07	4.29e-06
ENSMUSG00000032035	Ets1	546.343	0.473539	0.0918222	5.15713	2.51e-07	4.33e-06
ENSMUSG00000025758	Plk4	424.709	0.489893	0.0950942	5.15166	2.58e-07	4.45e-06
ENSMUSG00000020716	Nf1	3088.81	0.672141	0.130495	5.15071	2.6e-07	4.47e-06
ENSMUSG00000001403	Ube2c	318.311	0.49946	0.0970021	5.14896	2.62e-07	4.51e-06
ENSMUSG00000044783	Hjurp; A730008H23Rik	1739.77	0.284191	0.0552723	5.14166	2.72e-07	4.68e-06
ENSMUSG00000031891	Hsd11b2	688.51	2.95393	0.574617	5.1407	2.74e-07	4.7e-06
ENSMUSG00000031503	Col4a2	18346.5	0.30362	0.0590777	5.13934	2.76e-07	4.73e-06
ENSMUSG00000029366	Dck	418.872	0.50097	0.0976368	5.13096	2.88e-07	4.93e-06
ENSMUSG00000028480	Glipr2	1595.5	0.294505	0.0574833	5.12332	3e-07	5.13e-06
ENSMUSG00000026494	Kif26b	1624.8	0.646457	0.126504	5.11015	3.22e-07	5.49e-06
ENSMUSG00000021048	Mthfd1	1157.39	0.300786	0.0590248	5.09593	3.47e-07	5.89e-06
ENSMUSG00000024909	Efemp2	8814.55	0.229775	0.045092	5.09569	3.47e-07	5.89e-06
ENSMUSG00000018849	Wwc1	624.639	0.459278	0.0901755	5.09315	3.52e-07	5.96e-06
ENSMUSG00000021171	Esyt2	4303.91	0.295903	0.0582039	5.0839	3.7e-07	6.25e-06
ENSMUSG00000020423	Btg2	700.818	0.400695	0.0788422	5.08224	3.73e-07	6.29e-06
ENSMUSG00000028007	Snx7	2066.2	0.269226	0.0531061	5.06959	3.99e-07	6.71e-06
ENSMUSG00000026822	Lcn2	66.6324	1.12824	0.22283	5.06324	4.12e-07	6.92e-06
ENSMUSG00000022034	Esco2	193.434	0.706024	0.13947	5.0622	4.14e-07	6.95e-06
ENSMUSG00000046207	Pik3r6	55.0979	1.22533	0.24218	5.05957	4.2e-07	7.03e-06
ENSMUSG00000031584	Gsr	657.881	0.381004	0.0753249	5.05813	4.23e-07	7.08e-06
ENSMUSG00000036875	Dna2	166.472	0.720438	0.142564	5.05345	4.34e-07	7.23e-06
ENSMUSG00000024164	C3	955.433	0.715821	0.141649	5.0535	4.34e-07	7.23e-06
ENSMUSG00000030677	Kif22	288.859	0.515962	0.102185	5.04929	4.43e-07	7.38e-06
ENSMUSG00000021474	Sfxn1	1369.79	0.276215	0.0547812	5.04216	4.6e-07	7.64e-06
ENSMUSG00000071001	Hrct1	64.2669	1.05332	0.209314	5.03224	4.85e-07	8e-06
ENSMUSG00000022814	Umps	788.764	0.340084	0.0676153	5.02969	4.91e-07	8.09e-06
ENSMUSG00000029910	Mad2l1	532.102	0.424664	0.0845051	5.0253	5.03e-07	8.27e-06
ENSMUSG00000024059	Clip4	661.971	0.428812	0.0853705	5.02296	5.09e-07	8.36e-06
ENSMUSG00000037419	Endod1	639.302	0.37929	0.0755595	5.01975	5.17e-07	8.49e-06
ENSMUSG00000035407	Kank4	644.122	1.57258	0.313579	5.01494	5.3e-07	8.69e-06
ENSMUSG00000046618	Olfml2a	1638.3	0.267824	0.0534645	5.00938	5.46e-07	8.93e-06
ENSMUSG00000004530	Coro1c	2184.13	0.256911	0.0514306	4.99529	5.87e-07	9.58e-06
ENSMUSG00000019256	Ahr	1583.68	0.651735	0.130552	4.99216	5.97e-07	9.72e-06
ENSMUSG00000006678	Pola1	571.335	0.459897	0.0922202	4.98694	6.13e-07	9.97e-06
ENSMUSG00000046668	Cxxc5	2110.65	0.306566	0.0616602	4.97186	6.63e-07	1.07e-05
ENSMUSG00000041889	Shisa4	1129.21	0.310329	0.0624491	4.96931	6.72e-07	1.09e-05
ENSMUSG00000063415	Cyp26b1	381.151	0.532437	0.107195	4.96698	6.8e-07	1.1e-05
ENSMUSG00000062510	Nsl1	136.121	0.732922	0.147629	4.96462	6.88e-07	1.11e-05
ENSMUSG00000009013	Dynll1	4123.56	0.220448	0.0444186	4.96296	6.94e-07	1.12e-05
ENSMUSG00000018143	Mafk	725.387	0.359819	0.0725012	4.96294	6.94e-07	1.12e-05
ENSMUSG00000015133	Lrrk1	3509.26	0.267866	0.0540633	4.95468	7.25e-07	1.16e-05
ENSMUSG00000023961	Enpp4	495.774	0.425583	0.0859954	4.9489	7.46e-07	1.19e-05
ENSMUSG00000053398	Phgdh	4187.89	0.2119	0.0428277	4.94775	7.51e-07	1.2e-05
ENSMUSG00000028217	Cdh17	101.334	0.851068	0.172154	4.94365	7.67e-07	1.22e-05
ENSMUSG00000048911	Rnf24	1049.08	0.314446	0.0636105	4.9433	7.68e-07	1.22e-05
ENSMUSG00000018899	Irf1	929.586	0.316668	0.0640792	4.94182	7.74e-07	1.23e-05
ENSMUSG00000038619	Ensa	4055.51	0.217108	0.0439461	4.94033	7.8e-07	1.23e-05
ENSMUSG00000028702	Rad54l	174.827	0.714241	0.14459	4.93976	7.82e-07	1.23e-05
ENSMUSG00000015568	Lpl	4251.07	0.302438	0.0612394	4.93862	7.87e-07	1.24e-05
ENSMUSG00000035042	Ccl5	75.01	1.2214	0.247306	4.93882	7.86e-07	1.24e-05
ENSMUSG00000028884	Rpa2	627.789	0.397575	0.0806124	4.93193	8.14e-07	1.28e-05
ENSMUSG00000045328	Cenpe	401.823	0.469982	0.0953684	4.92806	8.3e-07	1.3e-05
ENSMUSG00000019997	Ccn2	26056	0.774963	0.157422	4.92284	8.53e-07	1.33e-05
ENSMUSG00000027331	Knstrn	278.261	0.534237	0.108686	4.91542	8.86e-07	1.38e-05
ENSMUSG00000096188	Cmtm4	2810.2	0.290285	0.0590571	4.91533	8.86e-07	1.38e-05
ENSMUSG00000031963	Bmper	302.231	0.510085	0.103809	4.91367	8.94e-07	1.39e-05
ENSMUSG00000042364	Snx18	3080.48	0.302408	0.0616155	4.90798	9.2e-07	1.42e-05
ENSMUSG00000006398	Cdc20	418.541	0.468642	0.0956027	4.90198	9.49e-07	1.46e-05
ENSMUSG00000062127	Cttnbp2nl	1440.13	0.301528	0.0615328	4.90029	9.57e-07	1.48e-05
ENSMUSG00000020205	Phlda1	134.808	0.740225	0.151063	4.9001	9.58e-07	1.48e-05
ENSMUSG00000074743	Thbd	15475.9	0.245041	0.0500357	4.89733	9.71e-07	1.49e-05
ENSMUSG00000027893	Ahcyl1	6719.15	0.229147	0.0467936	4.89697	9.73e-07	1.5e-05
ENSMUSG00000037405	Icam1	1419.59	0.322196	0.065798	4.89674	9.74e-07	1.5e-05
ENSMUSG00000033105	Lss	1141.21	0.325648	0.0665941	4.89005	1.01e-06	1.54e-05
ENSMUSG00000032300	1700017B05Rik	904.501	0.331998	0.0678997	4.88954	1.01e-06	1.54e-05
ENSMUSG00000025239	Limd1	2274.45	0.24718	0.0505526	4.88956	1.01e-06	1.54e-05
ENSMUSG00000041219	Arhgap11a	505.16	0.414115	0.0848434	4.88093	1.06e-06	1.61e-05
ENSMUSG00000020681	Ace	187.889	1.36803	0.280433	4.8783	1.07e-06	1.63e-05
ENSMUSG00000022510	Trp63	350.822	0.454506	0.0931835	4.87754	1.07e-06	1.64e-05
ENSMUSG00000000303	Cdh1	52.3791	1.28473	0.263879	4.86863	1.12e-06	1.71e-05
ENSMUSG00000017550	Atad5	381.612	0.480582	0.0988666	4.86092	1.17e-06	1.77e-05
ENSMUSG00000039396	Neil3	132.913	0.737888	0.1519	4.85772	1.19e-06	1.8e-05
ENSMUSG00000040675	Mthfd1l	992.316	0.304464	0.0627404	4.85275	1.22e-06	1.84e-05
ENSMUSG00000032400	Zwilch	326.241	0.490127	0.101005	4.85249	1.22e-06	1.84e-05
ENSMUSG00000025225	Nfkb2	1281.83	0.30951	0.0638073	4.8507	1.23e-06	1.85e-05
ENSMUSG00000028634	Hivep3	417.809	0.497679	0.10269	4.84643	1.26e-06	1.89e-05
ENSMUSG00000038712	Mindy1	1171.43	0.289618	0.059763	4.84611	1.26e-06	1.89e-05
ENSMUSG00000063953	Amd2	1238.72	0.284036	0.058645	4.84332	1.28e-06	1.91e-05
ENSMUSG00000028766	Alpl	150.784	0.742088	0.153254	4.84221	1.28e-06	1.92e-05
ENSMUSG00000070509	Rgma	1773.33	0.310375	0.064109	4.84136	1.29e-06	1.92e-05
ENSMUSG00000063873	Slc24a3	1555.73	0.296122	0.061207	4.83805	1.31e-06	1.96e-05
ENSMUSG00000039153	Runx2	1428.9	0.304478	0.0629823	4.83433	1.34e-06	1.99e-05
ENSMUSG00000037991	Rmi2	44.057	1.25066	0.258771	4.83307	1.34e-06	2e-05
ENSMUSG00000062421	Arf2	3494.21	0.233574	0.0483514	4.83076	1.36e-06	2.02e-05
ENSMUSG00000026942	Traf2	747.757	0.33829	0.0701222	4.8243	1.4e-06	2.08e-05
ENSMUSG00000048327	Ckap2l	442.537	0.459628	0.0953082	4.82254	1.42e-06	2.09e-05
ENSMUSG00000011171	Vipr2	677.61	0.743559	0.154316	4.81843	1.45e-06	2.13e-05
ENSMUSG00000036158	Prickle1	910.593	0.351615	0.0729745	4.81833	1.45e-06	2.13e-05
ENSMUSG00000023905	Tnfrsf12a	1923.74	0.271644	0.0563872	4.81747	1.45e-06	2.14e-05
ENSMUSG00000031262	Cenpi	216.145	0.589147	0.122313	4.81673	1.46e-06	2.15e-05
ENSMUSG00000000184	Ccnd2	12513.1	0.244965	0.0509701	4.80605	1.54e-06	2.26e-05
ENSMUSG00000023940	Sgo1	158.989	0.654494	0.136442	4.79688	1.61e-06	2.35e-05
ENSMUSG00000047686	Rtl3	2506.15	0.260144	0.0542309	4.79696	1.61e-06	2.35e-05
ENSMUSG00000020520	Galnt10	5019.9	0.221317	0.0461419	4.79645	1.62e-06	2.36e-05
ENSMUSG00000054252	Fgfr3	258.304	0.51759	0.108128	4.78684	1.69e-06	2.47e-05
ENSMUSG00000040133	Gpr176	398.676	0.477417	0.099755	4.78589	1.7e-06	2.48e-05
ENSMUSG00000030346	Rad51ap1	168.747	0.727048	0.151941	4.78505	1.71e-06	2.49e-05
ENSMUSG00000047420	Fam180a	802.949	0.356595	0.0745671	4.7822	1.73e-06	2.52e-05
ENSMUSG00000018362	Kpna2	1392.09	0.314109	0.0657021	4.78081	1.75e-06	2.53e-05
ENSMUSG00000024742	Fen1	433.883	0.428411	0.0896491	4.77875	1.76e-06	2.55e-05
ENSMUSG00000021485	Mxd3	158.164	0.631229	0.132222	4.77401	1.81e-06	2.61e-05
ENSMUSG00000026994	Galnt3	147.215	0.704292	0.147601	4.77158	1.83e-06	2.64e-05
ENSMUSG00000040084	Bub1b	358.091	0.471523	0.0989298	4.76623	1.88e-06	2.7e-05
ENSMUSG00000117406	Ntn3	608.818	0.387201	0.0812688	4.76445	1.89e-06	2.73e-05
ENSMUSG00000040811	Eml2	563.699	0.367131	0.0771224	4.76037	1.93e-06	2.78e-05
ENSMUSG00000027811	4930579G24Rik	208.878	0.56408	0.118582	4.75689	1.97e-06	2.82e-05
ENSMUSG00000010095	Slc3a2	5283.03	0.204795	0.0430591	4.75614	1.97e-06	2.83e-05
ENSMUSG00000015143	Actn1	10799.3	0.233908	0.0492466	4.74972	2.04e-06	2.92e-05
ENSMUSG00000056602	Fry	172.432	0.642031	0.135184	4.7493	2.04e-06	2.92e-05
ENSMUSG00000067158	Col4a4	154.974	0.770665	0.162291	4.74867	2.05e-06	2.93e-05
ENSMUSG00000048482	Bdnf	344.532	0.501125	0.105527	4.74879	2.05e-06	2.93e-05
ENSMUSG00000041075	Fzd7	3182.45	0.244216	0.0515854	4.73421	2.2e-06	3.13e-05
ENSMUSG00000023505	Cdca3	284.847	0.5056	0.107056	4.72275	2.33e-06	3.29e-05
ENSMUSG00000024359	Hspa9	11635.4	0.200306	0.0424191	4.72206	2.33e-06	3.3e-05
ENSMUSG00000051378	Kif18b	189.235	0.589654	0.124906	4.72077	2.35e-06	3.32e-05
ENSMUSG00000048368	Omd	2616.31	0.272918	0.0579124	4.71259	2.45e-06	3.45e-05
ENSMUSG00000079685	Ulbp1	179.252	0.620291	0.131701	4.70983	2.48e-06	3.49e-05
ENSMUSG00000020042	Btbd11	565.785	0.365889	0.0777341	4.70693	2.51e-06	3.54e-05
ENSMUSG00000002265	Peg3	10965.9	0.514453	0.109487	4.69874	2.62e-06	3.67e-05
ENSMUSG00000027832	Ptx3	4452.97	0.255002	0.0543153	4.69485	2.67e-06	3.74e-05
ENSMUSG00000028214	Gem	144.518	0.671827	0.143177	4.69229	2.7e-06	3.77e-05
ENSMUSG00000029304	Spp1	12886.5	0.458226	0.0976573	4.69219	2.7e-06	3.77e-05
ENSMUSG00000023947	Nfkbie	219.294	0.554222	0.118224	4.68789	2.76e-06	3.85e-05
ENSMUSG00000036990	Otud4	2016.02	0.259084	0.0553197	4.68339	2.82e-06	3.92e-05
ENSMUSG00000006585	Cdt1	324.754	0.513311	0.109627	4.68236	2.84e-06	3.94e-05
ENSMUSG00000034023	Fancd2	194.943	0.571498	0.122312	4.67246	2.98e-06	4.13e-05
ENSMUSG00000031841	Cdh13	1247.84	0.296881	0.0635773	4.66961	3.02e-06	4.18e-05
ENSMUSG00000039607	Rbms3	2799.57	0.269565	0.0577561	4.66729	3.05e-06	4.22e-05
ENSMUSG00000037999	Arap2	126.536	0.789751	0.16934	4.6637	3.11e-06	4.29e-05
ENSMUSG00000038047	Haus6	466.233	0.434069	0.0931066	4.66207	3.13e-06	4.32e-05
ENSMUSG00000026303	Mlph	33.0205	1.43792	0.308611	4.65932	3.17e-06	4.37e-05
ENSMUSG00000074476	Spc24	147.737	0.689505	0.148071	4.65659	3.21e-06	4.43e-05
ENSMUSG00000026796	Niban2	6182.47	0.203008	0.0436084	4.65525	3.24e-06	4.45e-05
ENSMUSG00000072980	Oip5	73.8032	0.88513	0.19016	4.65465	3.25e-06	4.46e-05
ENSMUSG00000052533	Nup188	2382.1	0.234119	0.0503054	4.65395	3.26e-06	4.47e-05
ENSMUSG00000033610	Pank1	231.484	0.554008	0.119501	4.63602	3.55e-06	4.87e-05
ENSMUSG00000037544	Dlgap5	268.151	0.534652	0.115408	4.63272	3.61e-06	4.94e-05
ENSMUSG00000041423	Paqr6	33.8496	1.33451	0.288182	4.63078	3.64e-06	4.98e-05
ENSMUSG00000032555	Topbp1	1928.3	0.274931	0.0594226	4.6267	3.72e-06	5.07e-05
ENSMUSG00000054115	Skp2	437.25	0.392155	0.0847589	4.62671	3.72e-06	5.07e-05
ENSMUSG00000047832	Cdca4	920.943	0.311269	0.0673925	4.61876	3.86e-06	5.26e-05
ENSMUSG00000059901	Adamts14	521.98	0.368907	0.0799292	4.61543	3.92e-06	5.33e-05
ENSMUSG00000039058	Ak5	449.477	0.404558	0.0878084	4.60728	4.08e-06	5.52e-05
ENSMUSG00000038612	Mcl1	5020.87	0.216595	0.0470216	4.60629	4.1e-06	5.53e-05
ENSMUSG00000031207	Msn	8373.22	0.194361	0.0422	4.60572	4.11e-06	5.54e-05
ENSMUSG00000020393	Kremen1	1880.67	0.268021	0.0582665	4.59991	4.23e-06	5.7e-05
ENSMUSG00000024590	Lmnb1	692.738	0.362618	0.0788588	4.59832	4.26e-06	5.73e-05
ENSMUSG00000060487	Samd5	880.786	0.33329	0.0724885	4.59782	4.27e-06	5.74e-05
ENSMUSG00000047330	Kcne4	394.006	0.446177	0.0970818	4.59589	4.31e-06	5.78e-05
ENSMUSG00000033170	Card10	131.87	0.703672	0.153303	4.59007	4.43e-06	5.94e-05
ENSMUSG00000027018	Hat1	575.577	0.370994	0.0808882	4.5865	4.51e-06	6.04e-05
ENSMUSG00000024924	Vldlr	1590.44	0.251244	0.0548177	4.58327	4.58e-06	6.12e-05
ENSMUSG00000028678	Kif2c	250.886	0.517066	0.112863	4.58138	4.62e-06	6.17e-05
ENSMUSG00000028718	Stil	160.824	0.642896	0.140584	4.57303	4.81e-06	6.42e-05
ENSMUSG00000020532	Acaca	2526.58	0.264319	0.0578518	4.56889	4.9e-06	6.54e-05
ENSMUSG00000041439	Mfsd6	231.368	0.533786	0.116876	4.56712	4.94e-06	6.59e-05
ENSMUSG00000031527	Eri1	747.827	0.314565	0.0689321	4.56341	5.03e-06	6.68e-05
ENSMUSG00000020493	Prr11	234.206	0.506819	0.111071	4.56302	5.04e-06	6.68e-05
ENSMUSG00000030852	Tacc2	1962.45	0.24508	0.0537171	4.56242	5.06e-06	6.7e-05
ENSMUSG00000022722	Arl6	284.808	0.477391	0.104816	4.55457	5.25e-06	6.94e-05
ENSMUSG00000002831	Plin4	3528.13	0.249039	0.0547747	4.54662	5.45e-06	7.2e-05
ENSMUSG00000025185	Loxl4	1126.46	0.297538	0.0654862	4.54352	5.53e-06	7.29e-05
ENSMUSG00000075232	Amd1	1726.19	0.249073	0.0548854	4.53806	5.68e-06	7.47e-05
ENSMUSG00000029337	Fgf5	104.574	0.761685	0.168078	4.53173	5.85e-06	7.68e-05
ENSMUSG00000019214	Chtf18	243.514	0.516368	0.114048	4.52766	5.96e-06	7.81e-05
ENSMUSG00000029591	Ung	171.343	0.579213	0.127944	4.52709	5.98e-06	7.82e-05
ENSMUSG00000037960	Card19	740.735	0.324033	0.0715987	4.52568	6.02e-06	7.86e-05
ENSMUSG00000021215	Net1	592.093	0.367363	0.0811995	4.52419	6.06e-06	7.9e-05
ENSMUSG00000024791	Cdca5	125.282	0.69986	0.154797	4.52116	6.15e-06	8e-05
ENSMUSG00000059734	Ndufs8	932.259	0.309994	0.0686117	4.5181	6.24e-06	8.1e-05
ENSMUSG00000031906	Smpd3	134.712	0.731472	0.161992	4.51549	6.32e-06	8.17e-05
ENSMUSG00000026185	Igfbp5	128378	0.200519	0.0444275	4.51339	6.38e-06	8.24e-05
ENSMUSG00000021377	Dek	2481.96	0.220538	0.0488996	4.51002	6.48e-06	8.36e-05
ENSMUSG00000020330	Hmmr	361.988	0.451772	0.100189	4.5092	6.51e-06	8.38e-05
ENSMUSG00000048616	Nog	283.064	0.505865	0.112238	4.50706	6.57e-06	8.45e-05
ENSMUSG00000030867	Plk1	267.259	0.491881	0.109199	4.50443	6.66e-06	8.55e-05
ENSMUSG00000026305	Lrrfip1	2072.08	0.246578	0.054823	4.49771	6.87e-06	8.81e-05
ENSMUSG00000022443	Myh9	27037.5	0.456905	0.101646	4.49505	6.96e-06	8.91e-05
ENSMUSG00000041147	Brca2	414.07	0.449319	0.0999852	4.49386	6.99e-06	8.95e-05
ENSMUSG00000028036	Ptgfr	472.127	0.366768	0.081931	4.47655	7.59e-06	9.67e-05
ENSMUSG00000023919	Cenpq	167.997	0.598254	0.133905	4.46775	7.9e-06	0.000100601
ENSMUSG00000068566	Myadm	9508.51	0.204609	0.0458008	4.46736	7.92e-06	0.000100602
ENSMUSG00000041431	Ccnb1	501.848	0.405264	0.0907149	4.46744	7.92e-06	0.000100602
ENSMUSG00000041481	Serpina3g	294.44	0.483527	0.108292	4.46505	8e-06	0.000101602
ENSMUSG00000026814	Eng	746.342	0.349412	0.0782609	4.46471	8.02e-06	0.000101672
ENSMUSG00000037211	Spry1	733.994	0.356098	0.0798049	4.4621	8.12e-06	0.000102824
ENSMUSG00000029207	Apbb2	3308.18	0.265093	0.0595594	4.4509	8.55e-06	0.00010814
ENSMUSG00000072941	Sod3	2219.34	0.626715	0.140882	4.44851	8.65e-06	0.000109254
ENSMUSG00000068039	Tcp1	5878.47	0.202981	0.0456738	4.44415	8.82e-06	0.000111389
ENSMUSG00000047881	Rell1	716.311	0.313482	0.0706203	4.43898	9.04e-06	0.000113998
ENSMUSG00000041852	Tcf20	2138.68	0.242088	0.0545507	4.43786	9.09e-06	0.000114488
ENSMUSG00000033031	Cip2a	424.209	0.409822	0.0924273	4.43399	9.25e-06	0.000116355
ENSMUSG00000019942	Cdk1	927.149	0.325526	0.0734284	4.43325	9.28e-06	0.000116653
ENSMUSG00000005873	Reep5	5400.18	0.181559	0.0409729	4.4312	9.37e-06	0.000117659
ENSMUSG00000021365	Nedd9	4916.69	0.182291	0.0411673	4.42807	9.51e-06	0.000119275
ENSMUSG00000001211	Agpat3	2511.87	0.211376	0.0478811	4.41459	1.01e-05	0.000126495
ENSMUSG00000036533	Cdc42ep3	2954.23	0.209162	0.0475205	4.40151	1.07e-05	0.00013389
ENSMUSG00000022285	Ywhaz	7820.99	0.184831	0.0419945	4.4013	1.08e-05	0.000133901
ENSMUSG00000048251	Bcl11b	46.9048	1.12713	0.256511	4.39409	1.11e-05	0.000138176
ENSMUSG00000029363	Rfc5	375.33	0.446178	0.101612	4.39099	1.13e-05	0.000139917
ENSMUSG00000057614	Gnai1	343.794	0.426334	0.0974147	4.37649	1.21e-05	0.00014876
ENSMUSG00000048988	Elfn1	48.4549	1.09186	0.249964	4.36809	1.25e-05	0.000154326
ENSMUSG00000019843	Fyn	679.337	0.320506	0.0734787	4.36189	1.29e-05	0.000158485
ENSMUSG00000040548	Tex2	738.567	0.305305	0.0700521	4.35826	1.31e-05	0.000160989
ENSMUSG00000026622	Nek2	171.881	0.576874	0.132474	4.35461	1.33e-05	0.000163551
ENSMUSG00000032601	Prkar2a	1182.28	0.253001	0.0581087	4.35393	1.34e-05	0.000163916
ENSMUSG00000027074	Slc43a3	358.014	0.430779	0.0989462	4.35367	1.34e-05	0.00016397
ENSMUSG00000046186	Cd109	4424.56	0.265643	0.0610891	4.34845	1.37e-05	0.000167626
ENSMUSG00000038644	Pold1	710.685	0.36831	0.0850313	4.33147	1.48e-05	0.000180619
ENSMUSG00000028124	Gclm	3301.72	0.206897	0.0478126	4.32725	1.51e-05	0.000183792
ENSMUSG00000031821	Gins2	350.327	0.447341	0.103504	4.32195	1.55e-05	0.000188105
ENSMUSG00000031960	Aars	8467.94	0.167279	0.0387196	4.32028	1.56e-05	0.00018937
ENSMUSG00000004788	Eif2b2	698.484	0.334954	0.0775673	4.31824	1.57e-05	0.00019096
ENSMUSG00000025395	Prim1	344.523	0.456768	0.105859	4.31489	1.6e-05	0.00019371
ENSMUSG00000049550	Clip1	3937.71	0.194466	0.0450813	4.31368	1.61e-05	0.000194437
ENSMUSG00000004415	Col26a1	3207.82	0.216017	0.0501103	4.31082	1.63e-05	0.0001968
ENSMUSG00000022665	Ccdc80	24418.7	0.165688	0.0384561	4.30849	1.64e-05	0.000198539
ENSMUSG00000037894	H2az1	2396.52	0.218723	0.0509417	4.29358	1.76e-05	0.000211443
ENSMUSG00000028633	Ctps	1664.51	0.255878	0.0596172	4.29202	1.77e-05	0.000212754
ENSMUSG00000062980	Cped1	5370.1	0.200688	0.0467783	4.29019	1.79e-05	0.000214334
ENSMUSG00000074622	Mafb	1638.21	0.277166	0.0646886	4.28461	1.83e-05	0.00021886
ENSMUSG00000046714	Foxc2	216.143	0.557846	0.130198	4.28459	1.83e-05	0.00021886
ENSMUSG00000038244	Mical2; Micalcl	1890.42	0.235604	0.0550109	4.28286	1.85e-05	0.000220379
ENSMUSG00000061232	H2-K1	2540.19	0.232425	0.0543573	4.27587	1.9e-05	0.000227027
ENSMUSG00000062661	Ncs1	1768.55	0.238391	0.0557728	4.27433	1.92e-05	0.000228209
ENSMUSG00000075012	Fjx1	333.409	0.467247	0.109468	4.26833	1.97e-05	0.000234042
ENSMUSG00000050447	Lypd6	122.071	0.687949	0.161319	4.26452	2e-05	0.000237463
ENSMUSG00000066568	Lsm14a	3303.3	0.202476	0.0476059	4.25317	2.11e-05	0.000249615
ENSMUSG00000030528	Blm	300.448	0.426007	0.100412	4.2426	2.21e-05	0.000260784
ENSMUSG00000001131	Timp1	2791.87	0.219351	0.0517267	4.24058	2.23e-05	0.00026271
ENSMUSG00000024056	Ndc80	193.331	0.591273	0.139442	4.24027	2.23e-05	0.000262847
ENSMUSG00000075703	Selenoi	1403.11	0.265364	0.0626897	4.23298	2.31e-05	0.000270523
ENSMUSG00000024805	Pcgf5	114.57	0.677046	0.15995	4.23286	2.31e-05	0.000270523
ENSMUSG00000022206	Npr3	8153.69	0.220815	0.0523983	4.21416	2.51e-05	0.000292714
ENSMUSG00000040026	Saa3	155.331	1.94718	0.46212	4.21358	2.51e-05	0.000293215
ENSMUSG00000026615	Eprs	11074.7	0.178558	0.0424302	4.20828	2.57e-05	0.000299684
ENSMUSG00000031708	Tecr	2610.18	0.224155	0.0532648	4.20831	2.57e-05	0.000299684
ENSMUSG00000034394	Lif	73.2987	0.852388	0.202564	4.208	2.58e-05	0.000299801
ENSMUSG00000033377	Palmd	2418.95	0.211221	0.0502799	4.20089	2.66e-05	0.000308602
ENSMUSG00000025980	Hspd1	4729.41	0.185624	0.0442315	4.19664	2.71e-05	0.000313666
ENSMUSG00000072676	Tmem254a	1017.83	0.265866	0.0633816	4.19468	2.73e-05	0.00031613
ENSMUSG00000039232	Stx11	127.043	0.69712	0.166259	4.19297	2.75e-05	0.000318
ENSMUSG00000021270	Hsp90aa1	9157.82	0.192499	0.0459149	4.19251	2.76e-05	0.000318377
ENSMUSG00000028195	Ccn1	8080.6	0.246682	0.0588759	4.18986	2.79e-05	0.000321864
ENSMUSG00000037458	Azin1	2951.92	0.203592	0.0486326	4.18631	2.84e-05	0.000326655
ENSMUSG00000033781	Asb13	274.182	0.45871	0.109616	4.18469	2.86e-05	0.000328458
ENSMUSG00000027947	Il6ra	188.715	0.588622	0.140969	4.17553	2.97e-05	0.000341139
ENSMUSG00000036106	Prr5	481.364	0.366178	0.0876965	4.17552	2.97e-05	0.000341139
ENSMUSG00000046589	Lrrc8e	71.794	0.835608	0.20072	4.16305	3.14e-05	0.000359437
ENSMUSG00000024048	Myl12a	13011.1	0.156296	0.037547	4.16268	3.15e-05	0.000359728
ENSMUSG00000002718	Cse1l	1984.39	0.225129	0.0541005	4.16131	3.16e-05	0.000361145
ENSMUSG00000051235	Gen1	158.624	0.65136	0.156531	4.16122	3.17e-05	0.000361145
ENSMUSG00000032715	Trib3	1512.07	0.28032	0.0675087	4.15235	3.29e-05	0.000375126
ENSMUSG00000035232	Pdk3	1039.68	0.25896	0.0623912	4.15058	3.32e-05	0.000377432
ENSMUSG00000013076	Amotl1	8800.12	0.182186	0.0439023	4.14981	3.33e-05	0.000378385
ENSMUSG00000019773	Fbxo5	225.8	0.503072	0.12146	4.14188	3.44e-05	0.000390757
ENSMUSG00000031822	Gse1	693.534	0.298041	0.0720153	4.13858	3.49e-05	0.000395139
ENSMUSG00000042485	Mustn1	196.35	0.536962	0.129867	4.13472	3.55e-05	0.000401523
ENSMUSG00000042029	Ncapg2	856.558	0.758614	0.18412	4.12023	3.79e-05	0.000425914
ENSMUSG00000057137	Tmem140	583.467	0.323441	0.0785198	4.11923	3.8e-05	0.000427417
ENSMUSG00000040270	Bach2	243.227	0.471116	0.114408	4.11785	3.82e-05	0.000429633
ENSMUSG00000026131	Dst	9193.55	0.244002	0.0594	4.10777	3.99e-05	0.000448187
ENSMUSG00000037315	Jade3	216.28	0.486257	0.118508	4.10317	4.08e-05	0.000456744
ENSMUSG00000034312	Iqsec1	3543.65	0.243596	0.0593904	4.1016	4.1e-05	0.000459471
ENSMUSG00000030095	Tmem43	4508.2	0.192757	0.0470152	4.09989	4.13e-05	0.000462515
ENSMUSG00000030609	Aen	1420.81	0.24793	0.060503	4.09781	4.17e-05	0.000465955
ENSMUSG00000018965	Ywhah	3680.22	0.205709	0.0502454	4.09409	4.24e-05	0.000473111
ENSMUSG00000051495	Irf2bp2	1949.07	0.251791	0.0615115	4.09339	4.25e-05	0.000474171
ENSMUSG00000028469	Npr2	6852.41	0.176837	0.0432272	4.09087	4.3e-05	0.00047896
ENSMUSG00000027203	Dut	406.368	0.373258	0.091346	4.0862	4.38e-05	0.00048793
ENSMUSG00000032501	Trib1	252.393	0.44401	0.108657	4.08634	4.38e-05	0.00048793
ENSMUSG00000020917	Acly	5220.81	0.172945	0.0423393	4.08474	4.41e-05	0.000490229
ENSMUSG00000001349	Cnn1	889.849	0.316035	0.0774977	4.07799	4.54e-05	0.000502676
ENSMUSG00000039518	Cdsn	779.938	0.344	0.0843938	4.07612	4.58e-05	0.000506324
ENSMUSG00000030102	Itpr1	4421.04	0.218161	0.0535383	4.07486	4.6e-05	0.000508681
ENSMUSG00000025190	Got1	679.577	0.307291	0.0754292	4.0739	4.62e-05	0.00050998
ENSMUSG00000063975	Slco1a5	18.8981	1.68426	0.413711	4.07109	4.68e-05	0.000515348
ENSMUSG00000021457	Syk	234.19	0.538365	0.132252	4.07076	4.69e-05	0.000515683
ENSMUSG00000031683	Lsm6	496.191	0.338173	0.0831605	4.06651	4.77e-05	0.000523929
ENSMUSG00000028782	Adgrb2	353.961	0.402471	0.099611	4.04043	5.34e-05	0.00058075
ENSMUSG00000029375	Cxcl15	733.145	0.30385	0.075222	4.03937	5.36e-05	0.000582914
ENSMUSG00000052387	Trpm3	295.105	0.428408	0.106094	4.03801	5.39e-05	0.00058585
ENSMUSG00000029247	Paics	4223.37	0.180654	0.0447858	4.03373	5.49e-05	0.000594778
ENSMUSG00000039115	Itga9	702.548	0.282742	0.0702031	4.02749	5.64e-05	0.000610325
ENSMUSG00000002980	Bcam	35.988	1.20344	0.298898	4.02625	5.67e-05	0.000612595
ENSMUSG00000024833	Pola2	651.387	0.349668	0.0868906	4.02424	5.72e-05	0.000617377
ENSMUSG00000028614	Ndc1	941.525	0.312075	0.0775679	4.02326	5.74e-05	0.000619303
ENSMUSG00000021388	Aspn	29022.2	0.166547	0.0413974	4.02314	5.74e-05	0.000619303
ENSMUSG00000070047	Fat1	47913.6	0.452767	0.112605	4.02083	5.8e-05	0.000624933
ENSMUSG00000027669	Gnb4	683.996	0.351256	0.087373	4.02019	5.82e-05	0.000625658
ENSMUSG00000028796	Phc2	2069.81	0.20423	0.0508006	4.02023	5.81e-05	0.000625658
ENSMUSG00000031391	L1cam	332.559	0.411136	0.102297	4.01905	5.84e-05	0.000628219
ENSMUSG00000026779	Mastl	217.731	0.516813	0.128661	4.01685	5.9e-05	0.00063361
ENSMUSG00000001053	N4bp3	82.0322	0.762447	0.189852	4.01601	5.92e-05	0.000635399
ENSMUSG00000046223	Plaur	220.239	0.468155	0.116594	4.01526	5.94e-05	0.00063693
ENSMUSG00000022015	Tnfsf11	44.2283	1.08764	0.270961	4.01403	5.97e-05	0.000639273
ENSMUSG00000023908	Pkmyt1	230.769	0.52152	0.130259	4.00371	6.24e-05	0.000666813
ENSMUSG00000005370	Msh6	1008.33	0.257449	0.0643524	4.00062	6.32e-05	0.000674552
ENSMUSG00000032280	Tle3	1627.13	0.254449	0.0636112	4.00007	6.33e-05	0.000675588
ENSMUSG00000038267	Slc22a23	51.1244	0.952213	0.238571	3.99132	6.57e-05	0.000699427
ENSMUSG00000015932	Dstn	8347.13	0.171419	0.0429743	3.98887	6.64e-05	0.000705087
ENSMUSG00000044674	Fzd1	7629.38	0.218237	0.0547401	3.98679	6.7e-05	0.000710205
ENSMUSG00000022881	Rfc4	252.659	0.429557	0.107757	3.98635	6.71e-05	0.000710973
ENSMUSG00000028484	Psip1	1347.14	0.222688	0.055907	3.98318	6.8e-05	0.000719439
ENSMUSG00000001870	Ltbp1	10076.8	0.157504	0.0395467	3.98273	6.81e-05	0.000720259
ENSMUSG00000024180	Pgap6	366.96	0.450827	0.113312	3.97863	6.93e-05	0.000732232
ENSMUSG00000037820	Tgm2	1787.88	0.470948	0.118635	3.96973	7.2e-05	0.000758977
ENSMUSG00000032232	Cgnl1	3587.91	0.191779	0.0483274	3.96831	7.24e-05	0.000762936
ENSMUSG00000002059	Rab34	3157.95	0.19124	0.0481968	3.9679	7.25e-05	0.000763692
ENSMUSG00000028681	Ptch2	17.0463	3.86077	0.974886	3.96023	7.49e-05	0.000787452
ENSMUSG00000055612	Cdca7	248.519	0.487896	0.123348	3.95544	7.64e-05	0.0008022
ENSMUSG00000024966	Stip1	2588.61	0.188005	0.0475546	3.95345	7.7e-05	0.000808293
ENSMUSG00000037035	Inhbb	247.787	0.452638	0.114507	3.95295	7.72e-05	0.000809388
ENSMUSG00000042734	Ttc9	159.321	0.566329	0.143291	3.95229	7.74e-05	0.000809794
ENSMUSG00000028059	Arhgef2	5646.61	0.166152	0.0420604	3.95032	7.8e-05	0.000815858
ENSMUSG00000021974	Fgf9	41.9395	1.04702	0.265213	3.94786	7.89e-05	0.000823681
ENSMUSG00000064246	Chil1	48.3224	1.03378	0.261931	3.94679	7.92e-05	0.000825529
ENSMUSG00000038379	Ttk	169.531	0.584848	0.14818	3.94687	7.92e-05	0.000825529
ENSMUSG00000032349	Elovl5	2051.3	0.204442	0.0518413	3.94361	8.03e-05	0.000835305
ENSMUSG00000037031	Tspan15	370.606	0.415633	0.105393	3.94364	8.03e-05	0.000835305
ENSMUSG00000025134	Alyref	1069.95	0.238	0.0603568	3.94321	8.04e-05	0.000835543
ENSMUSG00000009575	Cbx5	5246.84	0.207358	0.0525864	3.94319	8.04e-05	0.000835543
ENSMUSG00000052516	Robo2	2779.9	0.248964	0.0631696	3.94119	8.11e-05	0.000841261
ENSMUSG00000058454	Dhcr7	823.056	0.266944	0.0678529	3.93416	8.35e-05	0.00086565
ENSMUSG00000031010	Usp9x	10544	0.227416	0.0578254	3.93281	8.4e-05	0.000869889
ENSMUSG00000020272	Stk10	1238.87	0.238009	0.0605627	3.92996	8.5e-05	0.000877661
ENSMUSG00000020974	Pole2	202.846	0.473641	0.120701	3.92407	8.71e-05	0.000896083
ENSMUSG00000020840	Blmh	1614.36	0.241094	0.0614511	3.92334	8.73e-05	0.000898153
ENSMUSG00000027204	Fbn1	52378.1	0.152079	0.0387692	3.92266	8.76e-05	0.000899359
ENSMUSG00000042254	Cilp	228.533	0.458424	0.116968	3.91922	8.88e-05	0.000910311
ENSMUSG00000030641	Ddias	173.653	0.564715	0.144138	3.91787	8.93e-05	0.000914681
ENSMUSG00000073565	Prr16	413.268	0.36721	0.0937332	3.91761	8.94e-05	0.000914681
ENSMUSG00000020627	Klhl29	1144.33	0.278984	0.0712372	3.91627	8.99e-05	0.000918129
ENSMUSG00000044164	Rnf182	44.9446	0.985329	0.251766	3.91368	9.09e-05	0.000926699
ENSMUSG00000032113	Chek1	205.515	0.507932	0.129923	3.90948	9.25e-05	0.000939519
ENSMUSG00000038742	Angptl6	375.851	0.348516	0.0891654	3.90864	9.28e-05	0.000942103
ENSMUSG00000048399	Tprg	36.619	1.08553	0.277945	3.90555	9.4e-05	0.000953549
ENSMUSG00000032366	Tpm1	18838.3	0.138597	0.0354991	3.90425	9.45e-05	0.000956621
ENSMUSG00000021175	Cdca7l	167.95	0.543765	0.139293	3.90376	9.47e-05	0.000957854
ENSMUSG00000026767	Mindy3	618.58	0.292215	0.0748671	3.90311	9.5e-05	0.000959722
ENSMUSG00000041498	Kif14	143.085	0.604425	0.154947	3.90085	9.59e-05	0.000966646
ENSMUSG00000025278	Flnb	16855.9	0.13764	0.0352988	3.89928	9.65e-05	0.000972218
ENSMUSG00000027496	Aurka	169.778	0.522218	0.134039	3.89603	9.78e-05	0.000984668
ENSMUSG00000027597	Ahcy	1248.77	0.221507	0.0569611	3.88874	0.000100766	0.00101251
ENSMUSG00000054008	Ndst1	6222.17	0.19523	0.0502181	3.88765	0.000101221	0.00101635
ENSMUSG00000024795	Kif20b	316.506	0.439499	0.113099	3.88595	0.00010193	0.00102274
ENSMUSG00000016319	Slc25a5	2590.96	0.1887	0.0485784	3.88445	0.000102563	0.00102688
ENSMUSG00000020973	Dnaaf2	232.8	0.456749	0.117594	3.88411	0.000102705	0.00102756
ENSMUSG00000027405	Nop56	1967.66	0.195432	0.0503189	3.88387	0.000102807	0.00102774
ENSMUSG00000025813	Homer2	446.955	0.362916	0.0934454	3.88372	0.00010287	0.00102774
ENSMUSG00000027220	Syt13	44.3457	0.966893	0.249099	3.88156	0.000103788	0.00103494
ENSMUSG00000030247	Kcnj8	13.5081	2.12268	0.546871	3.8815	0.000103812	0.00103494
ENSMUSG00000038894	Irs2	1023.28	0.339261	0.0874508	3.87945	0.000104694	0.00104225
ENSMUSG00000028933	Xrcc2	198.497	0.488053	0.125899	3.87656	0.000105946	0.00105396
ENSMUSG00000033216	Eefsec	405.881	0.38115	0.0984252	3.87248	0.000107734	0.00107023
ENSMUSG00000046324	Ermp1	1300.03	0.246454	0.0636589	3.87148	0.000108176	0.00107385
ENSMUSG00000021453	Gadd45g	702.329	0.307684	0.0794861	3.87091	0.00010843	0.00107561
ENSMUSG00000038299	Wdr36	1496.56	0.228706	0.0591828	3.8644	0.000111361	0.00110234
ENSMUSG00000079553	Kifc1	409.067	0.335887	0.0869266	3.86402	0.000111534	0.00110327
ENSMUSG00000028587	Orc1	87.7518	0.718097	0.185909	3.86262	0.000112177	0.00110806
ENSMUSG00000019718	L3hypdh	465.223	0.360191	0.0933061	3.86032	0.00011324	0.0011162
ENSMUSG00000040354	Mars1	3308.67	0.169406	0.0439496	3.85456	0.000115938	0.00114038
ENSMUSG00000022887	Masp1	2766.77	0.218281	0.056639	3.8539	0.000116249	0.00114264
ENSMUSG00000031349	Nsdhl	877.251	0.304946	0.0791974	3.85046	0.000117895	0.001158
ENSMUSG00000032841	Prr5l	420.129	0.705271	0.183364	3.84629	0.000119919	0.00117706
ENSMUSG00000039943	Plcb4	455.423	0.343646	0.089385	3.84456	0.000120769	0.00118291
ENSMUSG00000001507	Itga3	767.788	0.262924	0.0683947	3.84422	0.000120936	0.00118372
ENSMUSG00000058070	Eml1	1529.06	0.223939	0.0582653	3.84344	0.000121321	0.00118666
ENSMUSG00000025153	Fasn	8255.56	0.2013	0.0524152	3.8405	0.000122786	0.0011993
ENSMUSG00000033596	Rfwd3	1187.91	0.230691	0.060075	3.84005	0.000123009	0.00119981
ENSMUSG00000021009	Ptpn21	2116.44	0.196753	0.0512823	3.83666	0.000124721	0.00121482
ENSMUSG00000031885	Cbfb	4315.16	0.176119	0.0459272	3.83473	0.000125703	0.00122353
ENSMUSG00000029777	Gars	5330.4	0.170813	0.0445945	3.83037	0.000127952	0.00124368
ENSMUSG00000090290	Tarbp1	380.614	0.393996	0.102972	3.82623	0.000130122	0.00126391
ENSMUSG00000037514	Pank2	1168.13	0.220588	0.0576941	3.8234	0.000131623	0.0012776
ENSMUSG00000051278	Zgrf1	316.961	0.412755	0.108091	3.81858	0.000134224	0.00130103
ENSMUSG00000045817	Zfp36l2	4180.03	0.236251	0.0619224	3.81528	0.000136031	0.00131435
ENSMUSG00000041939	Mvk	703.634	0.265686	0.0696833	3.81276	0.000137425	0.00132654
ENSMUSG00000038155	Gstp2	1939.03	0.251726	0.0660383	3.81182	0.000137947	0.00133066
ENSMUSG00000023169	Slc38a1	820.028	0.259138	0.0679947	3.81115	0.000138322	0.00133336
ENSMUSG00000001440	Kpnb1	10285.4	0.155831	0.0409363	3.80668	0.000140845	0.00135488
ENSMUSG00000058173	Smco4	372.695	0.385471	0.101292	3.80553	0.000141502	0.00136026
ENSMUSG00000069910	Spdl1	134.236	0.551618	0.145031	3.80346	0.00014269	0.00137075
ENSMUSG00000038489	Polr2l	735.552	0.285978	0.0752025	3.80278	0.000143082	0.00137357
ENSMUSG00000039529	Atp8b1	509.055	0.343874	0.0904323	3.80256	0.000143207	0.00137382
ENSMUSG00000052430	Bmpr1b	626.893	0.296282	0.0779498	3.80094	0.000144148	0.0013819
ENSMUSG00000047534	Mis18bp1	144.534	0.551168	0.145031	3.80034	0.000144497	0.00138431
ENSMUSG00000001435	Col18a1	1625.12	0.212744	0.0560253	3.79729	0.000146288	0.0014005
ENSMUSG00000042079	Hnrnpf	7363.25	0.153138	0.0403343	3.79671	0.000146627	0.00140278
ENSMUSG00000018474	Chd3	3790.24	0.171302	0.0451618	3.79308	0.000148792	0.00142252
ENSMUSG00000037253	Mex3c	2070.87	0.194948	0.0514459	3.78937	0.000151029	0.00144194
ENSMUSG00000021470	Ercc6l2	1264.64	0.242287	0.063944	3.78904	0.00015123	0.00144287
ENSMUSG00000005103	Wdr1	5562.48	0.169071	0.0446277	3.78848	0.000151574	0.00144517
ENSMUSG00000058355	Abce1	3423.74	0.175403	0.0463058	3.78793	0.000151906	0.00144735
ENSMUSG00000028291	Akirin2	1347.48	0.229715	0.0606894	3.7851	0.000153647	0.00146294
ENSMUSG00000031629	Cenpu	71.954	0.736678	0.194954	3.77872	0.000157637	0.00149787
ENSMUSG00000029177	Cenpa	289.244	0.387479	0.102589	3.77699	0.000158736	0.00150729
ENSMUSG00000001964	Emd	2795.64	0.180574	0.0478835	3.7711	0.000162527	0.00154016
ENSMUSG00000033762	Recql4	148.515	0.568324	0.15075	3.76997	0.000163265	0.0015461
ENSMUSG00000037331	Larp1	4678.14	0.157411	0.041864	3.76006	0.000169873	0.00160433
ENSMUSG00000029580	Actb	42869.4	0.194014	0.0516523	3.75615	0.000172544	0.00162736
ENSMUSG00000030738	Eif3c	11050.6	0.160907	0.042887	3.75188	0.00017551	0.0016531
ENSMUSG00000053399	Adamts18	235.203	0.435291	0.11613	3.7483	0.000178036	0.00167352
ENSMUSG00000029094	Afap1	3646.51	0.209621	0.0559516	3.74648	0.000179336	0.0016846
ENSMUSG00000005667	Mthfd2	2388.59	0.208671	0.0557129	3.74547	0.000180054	0.00169021
ENSMUSG00000027195	Hsd17b12	1735.68	0.19243	0.0514147	3.7427	0.000182057	0.00170672
ENSMUSG00000028351	Brinp1	360.838	0.367227	0.0981699	3.74073	0.00018349	0.0017167
ENSMUSG00000021569	Trip13	139.08	0.560774	0.14993	3.74024	0.000183844	0.00171886
ENSMUSG00000024542	Cep192	1139.41	0.237581	0.0635523	3.73836	0.000185222	0.0017306
ENSMUSG00000032899	Styk1	46.4548	0.972162	0.260305	3.73471	0.000187933	0.00175475
ENSMUSG00000019842	Traf3ip2	273.306	0.408574	0.109476	3.7321	0.00018989	0.00177185
ENSMUSG00000021493	Pdlim7	2237.18	0.189575	0.0508536	3.72786	0.000193111	0.00180069
ENSMUSG00000001300	Efnb2	3186.16	0.167373	0.0449006	3.72764	0.000193281	0.00180108
ENSMUSG00000034773	Hrob	70.8762	0.797042	0.213933	3.72567	0.000194799	0.00181401
ENSMUSG00000027868	Tbx15	6331.03	0.160061	0.0430397	3.71891	0.000200083	0.00186198
ENSMUSG00000073434	Wdr90	642.597	0.341274	0.0917883	3.71805	0.000200763	0.00186707
ENSMUSG00000039033	Tasp1	543.507	0.285795	0.0769059	3.71617	0.000202267	0.00187856
ENSMUSG00000003617	Cp	1420.26	0.229042	0.0616623	3.71445	0.000203643	0.00189009
ENSMUSG00000027641	Rbl1	456.976	0.353864	0.0953	3.71316	0.000204686	0.0018985
ENSMUSG00000002900	Lamb1	9957.67	0.145025	0.0391893	3.70063	0.000215064	0.00198555
ENSMUSG00000036052	Dnajb5	390.332	0.343354	0.0928225	3.69904	0.000216417	0.00199672
ENSMUSG00000027364	Usp50	604.951	0.291022	0.0787614	3.69498	0.000219903	0.00202354
ENSMUSG00000031618	Nr3c2	130.804	0.545009	0.14752	3.69447	0.000220346	0.00202629
ENSMUSG00000021226	Acot2	775.382	0.259665	0.070464	3.68507	0.000228636	0.00209563
ENSMUSG00000027660	Skil	2035.1	0.22999	0.0624459	3.68303	0.000230479	0.0021096
ENSMUSG00000003810	Mast2	2246.84	0.19483	0.0529017	3.68288	0.000230613	0.0021096
ENSMUSG00000001521	Tulp3	1851.16	0.210094	0.0570551	3.68229	0.000231148	0.00211312
ENSMUSG00000027007	Itprid2	2636.79	0.172911	0.0469792	3.68059	0.000232698	0.00212313
ENSMUSG00000062312	Erbb2	2319.63	0.179154	0.048682	3.68009	0.000233147	0.00212445
ENSMUSG00000002020	Ltbp2	14994.9	0.445843	0.121286	3.67595	0.000236966	0.00215364
ENSMUSG00000031788	Kifc3	1027.84	0.266997	0.0726423	3.6755	0.000237384	0.00215463
ENSMUSG00000003779	Kif20a	720.055	0.282897	0.0771515	3.66678	0.000245628	0.00222225
ENSMUSG00000037815	Ctnna1	7895.01	0.153281	0.0418981	3.65842	0.000253773	0.00229297
ENSMUSG00000050107	Haspin	76.8163	0.727865	0.19905	3.65669	0.000255491	0.00230551
ENSMUSG00000030094	Xpc	599.3	0.274809	0.0752629	3.65132	0.000260901	0.00235005
ENSMUSG00000039601	Rcan2	805.428	0.254073	0.0696425	3.64825	0.000264029	0.00237185
ENSMUSG00000063317	Usp31	791.314	0.267877	0.0735067	3.64425	0.000268176	0.00240447
ENSMUSG00000026470	Stx6	1235.16	0.211722	0.0581344	3.64193	0.0002706	0.00242465
ENSMUSG00000021451	Sema4d	150.918	0.555347	0.152698	3.6369	0.000275942	0.00246778
ENSMUSG00000002297	Dbf4	247.199	0.391914	0.107887	3.63264	0.000280532	0.00250589
ENSMUSG00000020571	Pdia6	9941.42	0.139225	0.0383264	3.63262	0.000280562	0.00250589
ENSMUSG00000027242	Wdr76	213.443	0.433384	0.119433	3.62868	0.000284877	0.0025428
ENSMUSG00000027499	Pkia	716.322	0.275721	0.0760268	3.62662	0.00028715	0.00255983
ENSMUSG00000019960	Dusp6	292.276	0.451956	0.124688	3.62471	0.000289289	0.00257725
ENSMUSG00000031605	Klhl2	278.181	0.431245	0.119091	3.62114	0.000293309	0.00260854
ENSMUSG00000031647	Mfap3l	171.829	0.474166	0.130996	3.6197	0.000294945	0.00262096
ENSMUSG00000038807	Rap1gap2	560.146	0.314506	0.0870062	3.61475	0.000300637	0.0026651
ENSMUSG00000045103	Dmd	953.804	0.25676	0.0710272	3.61495	0.000300404	0.0026651
ENSMUSG00000020325	Fstl3	368.387	0.368908	0.102122	3.61243	0.000303342	0.00268705
ENSMUSG00000042348	Arl15	721.005	0.254243	0.0703966	3.61158	0.000304338	0.00269416
ENSMUSG00000023104	Rfc2	792.364	0.236661	0.065576	3.60896	0.000307428	0.00271832
ENSMUSG00000025630	Hprt	1062.4	0.235175	0.0651646	3.60894	0.000307455	0.00271832
ENSMUSG00000018548	Trim37	840.099	0.243633	0.0675279	3.60788	0.000308708	0.00272632
ENSMUSG00000059552	Trp53	2190.44	0.18344	0.0508687	3.60614	0.000310784	0.00274255
ENSMUSG00000028019	Pdgfc	1054	0.269013	0.074649	3.6037	0.000313719	0.00276322
ENSMUSG00000073802	Cdkn2b	722.249	0.253505	0.0703668	3.60263	0.00031502	0.00277293
ENSMUSG00000031217	Efnb1	828.991	0.246099	0.0683468	3.60074	0.00031731	0.00278957
ENSMUSG00000044551	9930012K11Rik	303.25	0.394465	0.109683	3.59642	0.000322628	0.00282921
ENSMUSG00000031024	Denn2b	2018.89	0.232585	0.0646837	3.59573	0.00032348	0.00283491
ENSMUSG00000029516	Cit	177.367	0.487764	0.135903	3.58906	0.000331867	0.00290114
ENSMUSG00000008734	Gprc5b	632.764	0.285607	0.0796672	3.585	0.000337079	0.00294119
ENSMUSG00000022723	Crybg3	590.305	0.295724	0.082819	3.57073	0.000355986	0.00310036
ENSMUSG00000039814	Xkr5	73.9098	0.677262	0.190131	3.56209	0.000367921	0.00319436
ENSMUSG00000003452	Bicd1	106.532	0.571141	0.160414	3.56042	0.000370256	0.00320865
ENSMUSG00000037470	Uggt1	4850.81	0.161238	0.045305	3.55894	0.000372348	0.00322479
ENSMUSG00000039542	Ncam1	331.334	0.338737	0.0953296	3.55332	0.000380395	0.00328228
ENSMUSG00000061607	Mdc1	1553.99	0.195089	0.0549328	3.55141	0.000383166	0.00330416
ENSMUSG00000024493	Lars	4020.91	0.168073	0.0473279	3.55125	0.000383402	0.00330416
ENSMUSG00000035354	Uvrag	1233.49	0.212972	0.0600618	3.54588	0.000391308	0.00336607
ENSMUSG00000027552	E2f5	274.973	0.377683	0.106608	3.54273	0.000396006	0.00340021
ENSMUSG00000072437	Nanos1	80.9914	0.669802	0.189232	3.53959	0.000400747	0.00343669
ENSMUSG00000063275	Hacd1	284.258	0.383488	0.108637	3.52999	0.000415582	0.00355302
ENSMUSG00000029147	Ppm1g	2205.57	0.185322	0.0525934	3.52367	0.00042562	0.00363662
ENSMUSG00000020902	Ntn1	564.486	0.288228	0.0819002	3.51926	0.000432759	0.00369536
ENSMUSG00000078773	Rad54b	131.992	0.537416	0.152729	3.51875	0.000433582	0.00370013
ENSMUSG00000049354	Dcaf7	3129.86	0.164684	0.0468594	3.51442	0.000440714	0.0037587
ENSMUSG00000020899	Pfas	948.686	0.239371	0.0681594	3.51192	0.000444876	0.00379189
ENSMUSG00000026134	Prim2	473.793	0.318523	0.0907234	3.51092	0.000446554	0.00380017
ENSMUSG00000053963	Stum	32.6625	1.06566	0.303526	3.51094	0.000446529	0.00380017
ENSMUSG00000027208	Fgf7	1748.47	0.18959	0.0540229	3.50945	0.000449041	0.00381576
ENSMUSG00000041361	Myzap	205.012	0.425254	0.121316	3.50533	0.000456039	0.00387052
ENSMUSG00000027353	Mcm8	134.823	0.538967	0.153765	3.50514	0.000456365	0.00387094
ENSMUSG00000023150	Ivns1abp	2403.32	0.181204	0.0517212	3.50348	0.000459213	0.00388786
ENSMUSG00000028163	Nfkb1	2310.5	0.198953	0.0567875	3.50347	0.000459236	0.00388786
ENSMUSG00000001333	Sync	230.157	0.417941	0.119298	3.50333	0.000459472	0.00388786
ENSMUSG00000033454	Zbtb1	1779.66	0.201471	0.0575038	3.5036	0.000459006	0.00388786
ENSMUSG00000022012	Enox1	236.987	0.39154	0.111782	3.50272	0.000460526	0.00389442
ENSMUSG00000038759	Nup205	2242.16	0.187059	0.053417	3.50186	0.000462028	0.00390477
ENSMUSG00000047409	Ctdspl	1389.98	0.257546	0.0736263	3.49801	0.000468738	0.00395669
ENSMUSG00000024338	Psmb8	298.375	0.3548	0.101429	3.49803	0.00046871	0.00395669
ENSMUSG00000025921	Rdh10	693.261	0.257436	0.0736201	3.49681	0.000470858	0.00396979
ENSMUSG00000057497	Fam136a; Gm30502	642.916	0.264154	0.0755409	3.49683	0.000470817	0.00396979
ENSMUSG00000001786	Fbxo7	537.511	0.276799	0.0792459	3.49291	0.000477787	0.00402213
ENSMUSG00000031523	Dlc1	6141.29	0.154613	0.0442718	3.49236	0.000478781	0.00402689
ENSMUSG00000002983	Relb	646.428	0.277722	0.0795904	3.48939	0.000484116	0.00406703
ENSMUSG00000036678	Aaas	774.111	0.239119	0.0685275	3.48938	0.000484135	0.00406703
ENSMUSG00000032359	Ctsh	802.97	0.24522	0.0704258	3.48197	0.00049774	0.0041788
ENSMUSG00000021583	Erap1	1675.71	0.230435	0.0662344	3.47908	0.000503139	0.00421402
ENSMUSG00000036934	4921524J17Rik	477.889	0.308174	0.0885963	3.47841	0.000504393	0.00422199
ENSMUSG00000049630	C1ql3	41.095	0.932294	0.268152	3.47674	0.000507559	0.00424341
ENSMUSG00000037852	Cpe	7208.81	0.144375	0.0416144	3.46936	0.000521698	0.00435121
ENSMUSG00000031934	Panx1	102.672	0.629824	0.181557	3.469	0.000522391	0.0043544
ENSMUSG00000062563	Cys1	624.168	0.261251	0.0753498	3.46718	0.00052595	0.00437298
ENSMUSG00000025240	Sacm1l	2444.7	0.178822	0.0516075	3.46505	0.000530137	0.004398
ENSMUSG00000025993	Slc40a1	2640.61	0.2219	0.0640476	3.46462	0.000530989	0.00440245
ENSMUSG00000047446	Arl4a	623.797	0.256195	0.07401	3.46163	0.000536907	0.00444888
ENSMUSG00000021823	Vcl	15267.8	0.194714	0.0562572	3.46114	0.000537896	0.00445444
ENSMUSG00000034275	Igsf9b	253.893	0.381973	0.110392	3.46016	0.000539856	0.00446803
ENSMUSG00000030980	Knop1	1207.99	0.203734	0.0589318	3.45711	0.000545994	0.00450816
ENSMUSG00000032344	Cgas	141.286	0.485684	0.140486	3.45716	0.000545892	0.00450816
ENSMUSG00000062075	Lmnb2	537.893	0.266838	0.0771969	3.45659	0.000547067	0.00451435
ENSMUSG00000044447	Dock5	2840.88	0.513623	0.148643	3.45542	0.000549441	0.0045286
ENSMUSG00000027533	Fabp5	367.663	0.328513	0.095107	3.45414	0.000552048	0.00454687
ENSMUSG00000020534	Shmt1	193.398	0.42998	0.124875	3.44327	0.000574719	0.00471472
ENSMUSG00000038525	Armc10	641.819	0.249322	0.0724749	3.44012	0.000581466	0.00476448
ENSMUSG00000039899	Fgl2	171.687	0.452796	0.131655	3.43926	0.000583317	0.00477405
ENSMUSG00000021374	Nup153	2471.29	0.189856	0.0552622	3.43554	0.000591377	0.00483154
ENSMUSG00000001520	Nrip2	66.9756	0.721438	0.210177	3.43252	0.000597996	0.00487992
ENSMUSG00000037679	Inf2	2512.29	0.200841	0.0585794	3.42853	0.000606849	0.00494638
ENSMUSG00000078954	Arhgap8	13.1851	1.62091	0.473134	3.42591	0.000612751	0.00498577
ENSMUSG00000091387	Gcnt4	225.725	0.480659	0.140399	3.42352	0.000618168	0.00502693
ENSMUSG00000021464	Ror2	461.483	0.313594	0.0917099	3.41941	0.000627561	0.00510035
ENSMUSG00000022422	Dscc1	65.6713	0.778063	0.227628	3.41813	0.000630528	0.00511851
ENSMUSG00000036698	Ago2	5642.74	0.182579	0.0534188	3.41787	0.000631129	0.00512042
ENSMUSG00000032744	Heyl	60.9554	0.840396	0.246129	3.41445	0.000639114	0.00517919
ENSMUSG00000029191	Rfc1	1850.16	0.183249	0.0537893	3.40679	0.000657326	0.00531139
ENSMUSG00000026860	Sh3glb2	1353.72	0.188817	0.0555185	3.40097	0.000671461	0.0054131
ENSMUSG00000048096	Lmod1	466.763	0.288256	0.0848177	3.39853	0.00067748	0.00545848
ENSMUSG00000028282	Casp8ap2	907.269	0.216109	0.0637593	3.38945	0.000700336	0.00562319
ENSMUSG00000027454	Gins1	88.4738	0.594747	0.1755	3.38888	0.000701795	0.00563168
ENSMUSG00000029482	Aacs	1423.61	0.220617	0.0651284	3.38741	0.000705556	0.00565861
ENSMUSG00000031684	Slc10a7	903.928	0.216689	0.0639869	3.38645	0.000708024	0.00567515
ENSMUSG00000006527	Sfmbt1	616.891	0.260486	0.0769373	3.38568	0.000710011	0.00568781
ENSMUSG00000035929	H2-Q4	535.559	0.273329	0.0807827	3.38351	0.00071566	0.0057265
ENSMUSG00000033970	Rfc3	341.779	0.317465	0.0939652	3.37854	0.000728721	0.00582122
ENSMUSG00000028771	Ptpn12	1175.69	0.207442	0.061437	3.37649	0.000734167	0.0058545
ENSMUSG00000040987	Mill2	74.5729	0.657712	0.194851	3.37545	0.000736939	0.00587056
ENSMUSG00000028033	Kcnq5	152.853	0.465951	0.138076	3.37459	0.000739255	0.00588166
ENSMUSG00000089774	Slc5a3	3662.26	0.576552	0.171049	3.37068	0.000749833	0.00596243
ENSMUSG00000046182	Gsg1l	11.4793	2.07944	0.61714	3.36947	0.000753122	0.00598178
ENSMUSG00000039462	Col10a1	774.459	0.55433	0.16453	3.36918	0.000753923	0.00598475
ENSMUSG00000027115	Kif18a	125.853	0.519946	0.154369	3.3682	0.000756616	0.00599931
ENSMUSG00000000296	Tpd52l1	63.209	0.712846	0.211766	3.3662	0.00076212	0.00603953
ENSMUSG00000028438	Kif24	105.371	0.550469	0.163594	3.36485	0.000765842	0.00606559
ENSMUSG00000027067	Ssrp1	4747.65	0.143414	0.0426432	3.36312	0.000770661	0.0061003
ENSMUSG00000017765	Slc12a4	5036.54	0.155864	0.0463599	3.36205	0.00077367	0.00612066
ENSMUSG00000042428	Mgat3	633.103	0.264932	0.0789873	3.35411	0.000796207	0.00629184
ENSMUSG00000033813	Tcea1	3561.97	0.172675	0.0515446	3.35001	0.000808075	0.00637481
ENSMUSG00000051331	Cacna1c	1387.99	0.202334	0.0605189	3.34332	0.000827818	0.0065122
ENSMUSG00000023960	Enpp5	1884.84	0.190227	0.0569724	3.33893	0.000841019	0.00660861
ENSMUSG00000022139	Mbnl2	4901.75	0.16307	0.0489209	3.33335	0.000858083	0.00672759
ENSMUSG00000003227	Edar	258.859	0.370892	0.111329	3.33148	0.000863865	0.00676912
ENSMUSG00000047879	Usp14	1875.79	0.184312	0.0553735	3.32852	0.000873088	0.00682991
ENSMUSG00000037784	Dzip1l	935.215	0.209818	0.0630656	3.32699	0.00087791	0.00685996
ENSMUSG00000054469	Lclat1	1021.48	0.258127	0.0776091	3.32599	0.000881036	0.00687576
ENSMUSG00000019920	Lims1	3938.66	0.164847	0.0495783	3.32498	0.000884235	0.00689398
ENSMUSG00000026278	Bok	91.6257	0.605389	0.182298	3.32087	0.000897375	0.00698474
ENSMUSG00000022142	Nup155	1332.56	0.196502	0.0591789	3.32048	0.000898644	0.00698684
ENSMUSG00000059323	Tonsl	441.646	0.324231	0.0978456	3.3137	0.000920713	0.00714254
ENSMUSG00000021965	Ska3	109.336	0.530697	0.160363	3.30935	0.000935126	0.00724231
ENSMUSG00000027293	Ehd4	1112.83	0.258557	0.0781365	3.30904	0.00093616	0.0072463
ENSMUSG00000068101	Cenpm	89.0846	0.588367	0.178062	3.30428	0.00095221	0.00736239
ENSMUSG00000034330	Plcg2	288.006	0.371348	0.112419	3.30324	0.000955729	0.00738552
ENSMUSG00000030306	Tmtc1	4030.76	0.165108	0.0500316	3.30007	0.00096661	0.00746136
ENSMUSG00000040618	Pck2	4145.63	0.156893	0.0475513	3.29945	0.000968744	0.00746232
ENSMUSG00000048087	Gm4737	1065.72	0.202503	0.0613712	3.29963	0.000968109	0.00746232
ENSMUSG00000044033	Ccdc141	136.158	0.501276	0.152049	3.2968	0.000977944	0.00751979
ENSMUSG00000035900	Gramd4	1519.92	0.181048	0.0549375	3.29553	0.000982356	0.00754957
ENSMUSG00000052949	Rnf157	253.12	0.354155	0.107475	3.29524	0.000983373	0.00755323
ENSMUSG00000006498	Ptbp1	6931.23	0.138995	0.0422736	3.28798	0.00100907	0.00772097
ENSMUSG00000023030	Slc11a2	1210.82	0.186504	0.0567265	3.28778	0.00100982	0.00772243
ENSMUSG00000029782	Tmem209	1345.3	0.195149	0.0593661	3.28721	0.00101186	0.00773382
ENSMUSG00000041135	Ripk2	453.816	0.316889	0.0964266	3.28632	0.00101506	0.00775406
ENSMUSG00000032562	Gnai2	11329.4	0.124914	0.0380809	3.28024	0.00103718	0.00790145
ENSMUSG00000019820	Utrn	7767.04	0.172455	0.0525859	3.27949	0.00103995	0.00790965
ENSMUSG00000033075	Senp1	1127.84	0.197701	0.060282	3.27961	0.00103951	0.00790965
ENSMUSG00000033233	Trim45	296.099	0.330607	0.100817	3.27927	0.00104077	0.00791154
ENSMUSG00000054717	Hmgb2	514.173	0.290953	0.0887402	3.2787	0.00104285	0.00792306
ENSMUSG00000000915	Hip1r	354.507	0.298523	0.0911107	3.27649	0.00105106	0.00798112
ENSMUSG00000079614	Seh1l	1635.12	0.174298	0.0532106	3.27562	0.0010543	0.00800138
ENSMUSG00000049907	Rasl11b	673.044	0.242549	0.0741727	3.27005	0.00107527	0.00813641
ENSMUSG00000019577	Pdk4	794.276	0.273787	0.0837237	3.27013	0.00107498	0.00813641
ENSMUSG00000056305	Usp39	801.647	0.244785	0.0748495	3.27036	0.0010741	0.00813641
ENSMUSG00000074305	Peak1	4457.43	0.329095	0.100649	3.26973	0.00107652	0.00813906
ENSMUSG00000035198	Tubg1	709.696	0.231253	0.0707514	3.26853	0.00108109	0.00815597
ENSMUSG00000024974	Smc3	2482.4	0.175036	0.0535709	3.26737	0.00108551	0.00818489
ENSMUSG00000031167	Rbm3; Rbm3-ps	4924.17	0.154099	0.0471786	3.26629	0.00108966	0.00820739
ENSMUSG00000022377	Asap1	4011.96	0.149637	0.0458251	3.2654	0.00109311	0.0082289
ENSMUSG00000033054	Npat	1171.73	0.204538	0.0626424	3.26516	0.00109401	0.00823123
ENSMUSG00000033906	Zdhhc15	207.517	0.407182	0.124727	3.2646	0.00109619	0.00824325
ENSMUSG00000062175	Tgif2	169.645	0.431804	0.132325	3.26321	0.00110158	0.00827046
ENSMUSG00000056486	Chn1	163.687	0.429527	0.1318	3.25893	0.00111833	0.00838714
ENSMUSG00000022332	Khdrbs3	137.922	0.466865	0.143445	3.25466	0.00113528	0.00850258
ENSMUSG00000032714	Syde1	2730.03	0.166017	0.0510985	3.24896	0.00115827	0.00865887
ENSMUSG00000027955	Gask1b	2774.81	0.351014	0.108049	3.24867	0.00115947	0.0086591
ENSMUSG00000025533	Asl	476.018	0.265353	0.0817152	3.24729	0.00116508	0.00869117
ENSMUSG00000032115	Hyou1	5114.89	0.146119	0.0450102	3.24636	0.00116892	0.00871517
ENSMUSG00000039629	Strip2	41.5354	0.867256	0.267767	3.23884	0.00120016	0.00892433
ENSMUSG00000020048	Hsp90b1	29628.1	0.112676	0.0348279	3.23522	0.0012155	0.00902878
ENSMUSG00000046768	Rhoj	2576.63	0.17048	0.0527468	3.23205	0.00122908	0.00910453
ENSMUSG00000048355	Arxes1	552.841	0.248997	0.0770431	3.23192	0.0012296	0.00910453
ENSMUSG00000056487	Mettl7a2	272.632	0.335925	0.103995	3.23021	0.00123698	0.00915434
ENSMUSG00000042473	Tbc1d8b	2027.36	0.180926	0.0560139	3.23001	0.00123784	0.00915582
ENSMUSG00000095687	Rnaset2a	1670.92	0.199975	0.0619347	3.2288	0.0012431	0.00918988
ENSMUSG00000020089	Ppa1	564.137	0.254497	0.0788517	3.22753	0.00124862	0.0092258
ENSMUSG00000037003	Tns2	6591.07	0.136512	0.0423259	3.22525	0.00125861	0.00929471
ENSMUSG00000000420	Galnt1	3231.35	0.145854	0.0452685	3.22198	0.00127308	0.00938177
ENSMUSG00000034377	Tulp4	7570.07	0.18402	0.0571265	3.22127	0.00127623	0.00940003
ENSMUSG00000015653	Steap2	812.974	0.24557	0.0762522	3.2205	0.00127965	0.00942027
ENSMUSG00000033715	Akr1c14	208.376	0.392156	0.121816	3.21926	0.0012852	0.00945615
ENSMUSG00000031353	Rbbp7	5862.67	0.129292	0.0401763	3.21812	0.00129033	0.0094889
ENSMUSG00000059674	Cdh24	282.66	0.330047	0.102606	3.21665	0.00129698	0.0095328
ENSMUSG00000050310	Rictor	1726.47	0.189465	0.0589743	3.21267	0.00131509	0.00965132
ENSMUSG00000090841	Myl6	14307.9	0.123205	0.0384125	3.20742	0.00133931	0.00980779
ENSMUSG00000042272	Sestd1	1237.89	0.199812	0.0623749	3.2034	0.00135816	0.00991903
ENSMUSG00000032783	Troap	111.921	0.534752	0.166924	3.20357	0.00135735	0.00991903
ENSMUSG00000004508	Gab2	239.747	0.374665	0.117001	3.20223	0.0013637	0.00994999
ENSMUSG00000020821	Kif1c	8127.93	0.135862	0.0424686	3.19911	0.00137852	0.0100267
ENSMUSG00000024563	Smad2	2260.2	0.170633	0.0533467	3.19856	0.00138117	0.0100408
ENSMUSG00000022503	Nubp1	551.944	0.263976	0.0826007	3.1958	0.00139441	0.0101265
ENSMUSG00000013415	Igf2bp1	727.931	0.249463	0.0780767	3.19511	0.0013978	0.0101458
ENSMUSG00000028175	Depdc1a	141.39	0.495868	0.155249	3.19402	0.00140304	0.0101786
ENSMUSG00000032246	Calml4	412.324	0.302035	0.0945854	3.19325	0.00140683	0.0102008
ENSMUSG00000024953	Prdx5	2878.9	0.151792	0.0476593	3.18495	0.0014478	0.010487
ENSMUSG00000026873	Phf19	120.649	0.527539	0.165706	3.18359	0.00145458	0.0105219
ENSMUSG00000027002	Nckap1	6466.58	0.143306	0.0450248	3.18281	0.00145852	0.0105428
ENSMUSG00000034485	Uaca	815.87	0.24061	0.0756021	3.18258	0.00145967	0.0105457
ENSMUSG00000048450	Msx1	661.597	0.279824	0.0879841	3.18039	0.00147077	0.0106204
ENSMUSG00000029705	Cux1	1356.91	0.185095	0.058216	3.17945	0.00147553	0.0106383
ENSMUSG00000051359	Ncald	183.656	0.410974	0.129289	3.17873	0.00147919	0.0106592
ENSMUSG00000025150	Cbr2	2205.16	0.160417	0.0504804	3.1778	0.00148395	0.010688
ENSMUSG00000031026	Trim66	350.374	0.312245	0.0984319	3.17219	0.00151293	0.0108799
ENSMUSG00000028189	Ctbs	448.924	0.274905	0.0867581	3.16864	0.00153154	0.0109911
ENSMUSG00000032218	Ccnb2	260.612	0.368632	0.116335	3.16871	0.0015312	0.0109911
ENSMUSG00000040690	Col16a1	9043.37	0.170483	0.0538613	3.16522	0.00154963	0.0111152
ENSMUSG00000026436	Elk4	1332.44	0.248725	0.0786046	3.16425	0.00155483	0.0111432
ENSMUSG00000017734	Dbndd2	247.686	0.352438	0.111404	3.1636	0.00155832	0.0111546
ENSMUSG00000013418	B4galnt2	147.64	0.456789	0.144691	3.15701	0.00159398	0.0113866
ENSMUSG00000015647	Lama5	2783.47	0.465733	0.147586	3.15568	0.00160126	0.0114328
ENSMUSG00000024812	Tjp2	242.834	0.366144	0.116059	3.1548	0.00160609	0.0114614
ENSMUSG00000016194	Hsd11b1	45.3603	0.783116	0.249032	3.14463	0.00166294	0.0118369
ENSMUSG00000032308	Ulk3	735.375	0.219044	0.0697283	3.1414	0.00168145	0.0119566
ENSMUSG00000019303	Psmc3ip	146.061	0.456499	0.145322	3.14129	0.00168205	0.0119566
ENSMUSG00000026491	Ahctf1	2471.67	0.170362	0.0542485	3.14041	0.00168713	0.0119847
ENSMUSG00000058799	Nap1l1	5230.11	0.131321	0.0418243	3.13983	0.00169047	0.0119994
ENSMUSG00000003038	Hmgn2	2946.1	0.169008	0.0539391	3.1333	0.00172851	0.012229
ENSMUSG00000051146	Camk2n2	54.4754	0.710269	0.226678	3.13339	0.00172802	0.012229
ENSMUSG00000021751	Acox2	47.1591	0.781054	0.249422	3.13146	0.0017394	0.0122829
ENSMUSG00000001525	Tubb5	19223.1	0.11729	0.0374558	3.13143	0.00173956	0.0122829
ENSMUSG00000078521	Aunip	37.9295	0.878033	0.28047	3.13058	0.00174463	0.0123056
ENSMUSG00000016386	Mpped2	393.031	0.302334	0.0966188	3.12914	0.0017532	0.0123537
ENSMUSG00000029826	Zc3hav1	1368.85	0.179715	0.0574655	3.12735	0.00176391	0.0124166
ENSMUSG00000036053	Fmnl2	2465.57	0.172795	0.0552901	3.12525	0.00177654	0.0124873
ENSMUSG00000020580	Rock2	6619.69	0.152232	0.0487107	3.12523	0.00177668	0.0124873
ENSMUSG00000031388	Naa10	582.03	0.239997	0.0768754	3.12189	0.00179694	0.0125984
ENSMUSG00000020638	Cmpk2	106.455	0.582353	0.186652	3.11999	0.00180856	0.0126648
ENSMUSG00000069893	9930111J21Rik1	318.661	0.312832	0.100281	3.11956	0.0018112	0.012673
ENSMUSG00000051329	Nup160	946.285	0.198845	0.0637743	3.11795	0.00182113	0.0127361
ENSMUSG00000030353	Tead4	90.3212	0.573477	0.184266	3.11222	0.00185687	0.0129731
ENSMUSG00000025823	Pdia4	8069.59	0.118677	0.0381756	3.10872	0.00187901	0.0131212
ENSMUSG00000020075	Ddx21	2243.09	0.167808	0.0540079	3.1071	0.00188931	0.0131761
ENSMUSG00000037887	Dusp8	245.33	0.345828	0.111396	3.10449	0.00190604	0.0132834
ENSMUSG00000062070	Pgk1	5703.51	0.139671	0.0450109	3.10305	0.00191539	0.0133376
ENSMUSG00000026535	Ifi202b	555.76	0.24929	0.0803769	3.10151	0.00192536	0.013398
ENSMUSG00000048416	Mlf1	37.6616	0.848567	0.273685	3.10053	0.00193177	0.0134293
ENSMUSG00000028972	Car6	26.8573	1.00085	0.32303	3.0983	0.00194633	0.0135104
ENSMUSG00000032186	Tmod2	210.225	0.359432	0.116093	3.09606	0.00196109	0.0135925
ENSMUSG00000042155	Klhl23	500.737	0.263716	0.085219	3.09457	0.00197097	0.0136543
ENSMUSG00000039704	Lmbrd2	1029.87	0.20483	0.0662379	3.09235	0.00198582	0.0137503
ENSMUSG00000043415	Otud1	506.409	0.245676	0.0795677	3.08763	0.0020176	0.0139635
ENSMUSG00000034910	Pygo1	2081.63	0.168328	0.0545442	3.08608	0.00202814	0.0140195
ENSMUSG00000006435	Neurl1a	71.5179	0.597294	0.193537	3.08621	0.00202726	0.0140195
ENSMUSG00000020267	Hint1	2001.73	0.180189	0.0583921	3.08584	0.00202975	0.0140198
ENSMUSG00000036223	Ska1	63.7044	0.638716	0.207032	3.0851	0.00203481	0.0140409
ENSMUSG00000034353	Ramp1	55.9895	0.768825	0.249597	3.08026	0.00206821	0.0142362
ENSMUSG00000031928	Mre11a	633.939	0.228601	0.0742834	3.07742	0.00208804	0.0143656
ENSMUSG00000059040	Eno1b	9565.44	0.131113	0.0426162	3.07659	0.00209386	0.0143916
ENSMUSG00000025854	Fam20c	1169.13	0.18672	0.0608652	3.06776	0.00215672	0.0147903
ENSMUSG00000022126	Acod1	8.43096	1.9616	0.63945	3.06763	0.00215765	0.0147903
ENSMUSG00000031734	Irx3	331.506	0.33868	0.110478	3.06559	0.00217242	0.014873
ENSMUSG00000040034	Nup43	237.323	0.38592	0.125963	3.06375	0.00218582	0.0149574
ENSMUSG00000037992	Rara	1326.64	0.202526	0.0661414	3.06202	0.00219852	0.015037
ENSMUSG00000039952	Dag1	13630.2	0.136659	0.0446793	3.05866	0.00222326	0.0151988
ENSMUSG00000036390	Gadd45a	784.454	0.250421	0.0818768	3.05851	0.00222444	0.0151995
ENSMUSG00000057469	E2f6	1118.38	0.206379	0.0675092	3.05705	0.00223525	0.0152584
ENSMUSG00000029478	Ncor2	6862.06	0.375497	0.122881	3.05578	0.00224474	0.0153082
ENSMUSG00000027695	Pld1	536.776	0.246511	0.0806976	3.05475	0.00225251	0.0153537
ENSMUSG00000041134	Cyyr1	12.6118	1.44162	0.472224	3.05283	0.00226692	0.0154444
ENSMUSG00000030000	Add2	48.7529	0.73756	0.241619	3.05258	0.00226882	0.0154498
ENSMUSG00000038482	Tfdp1	2693.28	0.165227	0.0541593	3.05077	0.00228259	0.0155209
ENSMUSG00000020358	Hnrnpab	5402.12	0.129267	0.042371	3.05084	0.00228201	0.0155209
ENSMUSG00000042190	Cmklr1	1183.8	0.18031	0.0591352	3.04911	0.00229523	0.0155917
ENSMUSG00000022678	Nde1	1222.64	0.185943	0.0610293	3.04679	0.002313	0.0156972
ENSMUSG00000024892	Pcx	984.857	0.196634	0.064572	3.0452	0.00232527	0.0157728
ENSMUSG00000001098	Kctd10	5191.01	0.127911	0.0420174	3.04423	0.00233275	0.0158082
ENSMUSG00000026675	Hsd17b7	818.225	0.23644	0.077697	3.0431	0.00234153	0.0158601
ENSMUSG00000022177	Haus4	312.683	0.334087	0.109791	3.04294	0.00234283	0.0158612
ENSMUSG00000075122	Cd80	236.881	0.359906	0.11848	3.0377	0.0023839	0.0161081
ENSMUSG00000034390	Cmip	1011.25	0.224215	0.0738255	3.0371	0.00238868	0.0161257
ENSMUSG00000057530	Ece1	4067.36	0.156943	0.0516878	3.03635	0.00239457	0.0161567
ENSMUSG00000021714	Cenpk	109.347	0.508202	0.167623	3.03181	0.00243094	0.0163705
ENSMUSG00000043866	Taf10	761.74	0.207704	0.06861	3.02731	0.00246741	0.0165848
ENSMUSG00000054855	Rnd1	96.0691	0.525497	0.173586	3.0273	0.00246751	0.0165848
ENSMUSG00000031983	2310022B05Rik	5413.75	0.142888	0.0472108	3.02659	0.00247328	0.0166077
ENSMUSG00000061451	Tmem151a	208.767	0.377165	0.124674	3.02521	0.00248461	0.0166757
ENSMUSG00000025809	Itgb1	28308.6	0.111961	0.0370312	3.02341	0.00249941	0.016767
ENSMUSG00000061665	Cd2ap	1539.47	0.164065	0.0543314	3.01971	0.00253018	0.016949
ENSMUSG00000056076	Eif3b	3968.93	0.13188	0.0436993	3.0179	0.00254535	0.0170425
ENSMUSG00000028066	Pmf1	384.455	0.266889	0.0886541	3.01045	0.00260857	0.0174194
ENSMUSG00000063455	D630045J12Rik	1005.97	0.195922	0.065082	3.01039	0.00260912	0.0174194
ENSMUSG00000096916	Zfp850	70.3855	0.598996	0.199055	3.0092	0.00261934	0.017474
ENSMUSG00000029381	Shroom3	441.962	0.297861	0.0990042	3.00856	0.00262485	0.0174911
ENSMUSG00000032018	Sc5d	1292.46	0.18864	0.0626991	3.00866	0.00262407	0.0174911
ENSMUSG00000044288	Cnr1	35.9759	0.825229	0.274453	3.00681	0.00264002	0.0175671
ENSMUSG00000039470	Zdhhc2	125.408	0.494127	0.164472	3.00433	0.00266168	0.0177027
ENSMUSG00000105504	Gbp5	43.3332	0.862115	0.287159	3.00223	0.00268013	0.0178085
ENSMUSG00000007476	Lrrc8a	1578.46	0.187935	0.0626282	3.0008	0.00269271	0.0178751
ENSMUSG00000015202	Cnksr3	2027.32	0.165882	0.0553501	2.99696	0.00272684	0.0180674
ENSMUSG00000079197	Psme2	1175.84	0.181522	0.0605903	2.99589	0.00273647	0.0181226
ENSMUSG00000004085	Map3k20	1086.58	0.232056	0.0774639	2.99567	0.00273843	0.018127
ENSMUSG00000061414	Cracr2a	157.655	0.411564	0.137622	2.99054	0.0027848	0.0184166
ENSMUSG00000052942	Glis3	2092.85	0.152578	0.0510639	2.98799	0.00280819	0.0185537
ENSMUSG00000025076	Casp7	309.723	0.310809	0.104038	2.98747	0.00281301	0.018568
ENSMUSG00000021375	Kif13a	1698.62	0.157382	0.0527514	2.98346	0.00285013	0.0187775
ENSMUSG00000026174	Cnot9	1179.55	0.16983	0.0569534	2.98191	0.00286454	0.0188547
ENSMUSG00000041324	Inhba	1860.83	0.157257	0.0528809	2.9738	0.00294141	0.0193153
ENSMUSG00000094724	Rnaset2b	1668.94	0.190159	0.063984	2.97197	0.00295894	0.0193849
ENSMUSG00000059005	Hnrnpa3	3449.85	0.134486	0.045267	2.97094	0.00296889	0.0194319
ENSMUSG00000027490	E2f1	890.361	0.200775	0.0675981	2.97014	0.00297667	0.0194646
ENSMUSG00000027639	Samhd1	2531.23	0.146722	0.0494088	2.96956	0.00298228	0.0194831
ENSMUSG00000027583	Zbtb46	102.178	0.500334	0.168573	2.96805	0.00299699	0.0195609
ENSMUSG00000024989	Cep55	145.29	0.433358	0.146135	2.96546	0.00302229	0.0197168
ENSMUSG00000026020	Nop58	2016.27	0.152561	0.0515019	2.96225	0.003054	0.0198958
ENSMUSG00000039070	Cpa4	73.3004	0.569873	0.19248	2.96069	0.00306953	0.0199691
ENSMUSG00000005533	Igf1r	4925.85	0.318405	0.107543	2.96071	0.00306934	0.0199691
ENSMUSG00000002233	Rhoc	4046.11	0.133622	0.0451622	2.95872	0.00308924	0.0200786
ENSMUSG00000020841	Cpd	4046.01	0.149502	0.0505465	2.9577	0.00309939	0.0201259
ENSMUSG00000026785	Pkn3	71.9841	0.578328	0.195578	2.95702	0.00310632	0.0201615
ENSMUSG00000029104	Htt	2603.27	0.160843	0.0544443	2.95427	0.00313413	0.020295
ENSMUSG00000002006	Pdzd4	866.8	0.194242	0.0657474	2.95437	0.0031331	0.020295
ENSMUSG00000034066	Farp2	1180.29	0.188533	0.0638222	2.95403	0.0031365	0.0203009
ENSMUSG00000020471	Pold2	596.737	0.221618	0.0750275	2.95382	0.00313863	0.0203053
ENSMUSG00000109865	Hspa14	937.544	0.188287	0.0637807	2.9521	0.00315618	0.0204094
ENSMUSG00000028149	Rap1gds1	2176.81	0.168691	0.0571656	2.95091	0.00316837	0.0204598
ENSMUSG00000032939	Nup93	1182.62	0.187947	0.0636978	2.9506	0.00317157	0.0204711
ENSMUSG00000027367	Stard7	1632.56	0.156669	0.0531399	2.94823	0.00319598	0.0206188
ENSMUSG00000024587	Nars	5742.88	0.123991	0.0420581	2.94809	0.00319741	0.0206188
ENSMUSG00000026281	Dtymk	933.708	0.19209	0.0651827	2.94695	0.00320924	0.0206856
ENSMUSG00000027165	Iftap	975.515	0.214995	0.072985	2.94574	0.00322186	0.0207537
ENSMUSG00000041390	Mdfic	2777.31	0.136414	0.0463104	2.94565	0.00322278	0.0207537
ENSMUSG00000017774	Myo1c	9871.88	0.121292	0.0412308	2.94179	0.00326324	0.0209756
ENSMUSG00000026825	Dnm1	3441.74	0.128436	0.0436891	2.93977	0.00328451	0.0210736
ENSMUSG00000068739	Sars	5820.27	0.122183	0.0415877	2.93795	0.00330386	0.0211783
ENSMUSG00000040312	Cchcr1	582.56	0.23471	0.0799466	2.93584	0.00332649	0.0213039
ENSMUSG00000023953	Polh	545.584	0.26868	0.0915488	2.93483	0.00333728	0.0213632
ENSMUSG00000074071	Fam169b	40.1461	0.754805	0.257304	2.93352	0.00335147	0.0214442
ENSMUSG00000019564	Arid3a	201.605	0.384049	0.131056	2.93041	0.00338511	0.0216297
ENSMUSG00000030172	Erc1	2814.35	0.14057	0.0479767	2.92996	0.00339	0.0216511
ENSMUSG00000024134	Six2	212.78	0.370322	0.126431	2.92904	0.00340006	0.0216857
ENSMUSG00000071172	Srsf3	5211.38	0.116528	0.0397964	2.92811	0.00341029	0.021738
ENSMUSG00000040520	Manea	1442.72	0.163215	0.0557804	2.92602	0.00343331	0.0218678
ENSMUSG00000034111	Tmed8	983.93	0.207117	0.0708513	2.92326	0.00346385	0.0220322
ENSMUSG00000021391	Cenpp	49.9989	0.698001	0.238764	2.9234	0.00346233	0.0220322
ENSMUSG00000028656	Cap1	7033.77	0.123278	0.0421748	2.92303	0.00346641	0.0220385
ENSMUSG00000005481	Ddx39a	766.19	0.1941	0.0664521	2.9209	0.00349018	0.0221795
ENSMUSG00000031722	Hp	210.961	0.369078	0.126474	2.91821	0.00352043	0.0223606
ENSMUSG00000014444	Piezo1	8313.53	0.144808	0.0496445	2.91689	0.00353539	0.0224261
ENSMUSG00000021892	Sh3bp5	704.008	0.226933	0.0778297	2.91576	0.00354823	0.0224973
ENSMUSG00000004151	Etv1	473.875	0.247704	0.0849603	2.91552	0.00355093	0.0225042
ENSMUSG00000078920	Ifi47	89.1716	0.601437	0.206362	2.91447	0.00356294	0.0225599
ENSMUSG00000032221	Mns1	34.5983	0.81568	0.280026	2.91287	0.00358125	0.0226451
ENSMUSG00000033161	Atp1a1	9754.43	0.112594	0.0386607	2.91238	0.0035869	0.0226616
ENSMUSG00000020427	Igfbp3	25683.8	0.152376	0.0523762	2.90926	0.00362288	0.0228567
ENSMUSG00000029406	Pitpnm2	867.06	0.44377	0.152671	2.9067	0.00365258	0.0230026
ENSMUSG00000020601	Trib2	1659.51	0.200889	0.0691234	2.90624	0.00365801	0.0230264
ENSMUSG00000032412	Atp1b3	2303.77	0.152844	0.0526277	2.90425	0.00368129	0.0231417
ENSMUSG00000024301	Kifc5b	288.379	0.308168	0.106191	2.90203	0.00370757	0.0232859
ENSMUSG00000056999	Ide	2177.37	0.151393	0.052233	2.89841	0.00375057	0.0235454
ENSMUSG00000028487	Bnc2	588.584	0.22571	0.0778788	2.89822	0.0037529	0.0235495
ENSMUSG00000021981	Cab39l	732.461	0.222023	0.0766143	2.89794	0.00375627	0.0235601
ENSMUSG00000042462	Dctpp1	251.245	0.316457	0.109354	2.89387	0.00380523	0.0238287
ENSMUSG00000010517	Faf1	1299.48	0.170774	0.0590378	2.89263	0.00382032	0.0238975
ENSMUSG00000028333	Anp32b	3152.66	0.157716	0.0545532	2.89105	0.00383961	0.0239967
ENSMUSG00000054619	Mettl7a1	1855.7	0.149709	0.0518613	2.88672	0.00389286	0.0242645
ENSMUSG00000040274	Cdk6	443.063	0.301655	0.104669	2.88198	0.00395184	0.0245992
ENSMUSG00000017670	Elmo2	2454.86	0.148226	0.0514624	2.88027	0.0039734	0.0246785
ENSMUSG00000028184	Adgrl2	6570.05	0.145901	0.050678	2.87899	0.00398954	0.0247677
ENSMUSG00000028089	Chd1l	211.554	0.332915	0.116023	2.86939	0.00411269	0.0254721
ENSMUSG00000006304	Arpc2	4756.64	0.12053	0.0420118	2.86896	0.0041182	0.0254873
ENSMUSG00000021357	Exoc2	1284.62	0.165382	0.0577332	2.86459	0.00417543	0.0257958
ENSMUSG00000040896	Kcnd3	10.069	1.65706	0.578592	2.86396	0.00418385	0.025825
ENSMUSG00000034349	Smc4	2396.43	0.14589	0.050949	2.86346	0.00419047	0.0258545
ENSMUSG00000022407	Adsl	896.278	0.181226	0.0633718	2.85973	0.00423996	0.0261367
ENSMUSG00000046352	Gjb2	90.176	0.49364	0.172633	2.85948	0.00424341	0.0261465
ENSMUSG00000074746	Pdzd8	2107.08	0.165228	0.0578065	2.85829	0.00425928	0.0262097
ENSMUSG00000024533	Spire1	1013.89	0.184985	0.0648062	2.85444	0.00431127	0.0264946
ENSMUSG00000046062	Ppp1r15b	2818.98	0.13905	0.0487396	2.85292	0.00433192	0.0265982
ENSMUSG00000026496	Parp1	1965.54	0.149296	0.0523434	2.85223	0.00434132	0.0266325
ENSMUSG00000034883	Lrr1	35.2167	0.786643	0.275986	2.8503	0.00436781	0.0267598
ENSMUSG00000057604	Lmcd1	1898.64	0.196754	0.069073	2.8485	0.00439265	0.0269002
ENSMUSG00000021756	Il6st	29339.4	0.106705	0.0374654	2.8481	0.00439812	0.0269101
ENSMUSG00000021840	Mapk1ip1l	3823.73	0.135487	0.0476054	2.84605	0.00442658	0.0270487
ENSMUSG00000021360	Gcnt2	74.0636	0.543604	0.191129	2.84418	0.00445265	0.0271605
ENSMUSG00000069892	9930111J21Rik2	457.258	0.25455	0.0895453	2.84269	0.00447342	0.0272322
ENSMUSG00000026864	Hspa5	25205.4	0.1055	0.0371613	2.83898	0.00452577	0.0275226
ENSMUSG00000028654	Mycl	11.5542	1.48771	0.524154	2.8383	0.00453545	0.0275694
ENSMUSG00000038775	Vill	258.644	0.319441	0.112667	2.83526	0.00457882	0.0277968
ENSMUSG00000031974	Abcb10	703.954	0.194532	0.0686266	2.83465	0.0045876	0.0278355
ENSMUSG00000050697	Prkaa1	1413.77	0.159991	0.0564555	2.83393	0.00459797	0.0278768
ENSMUSG00000102252	Snrpn	369.121	0.279686	0.0987675	2.83176	0.00462925	0.0280543
ENSMUSG00000053646	Plxnb1	341.641	0.296665	0.104813	2.83043	0.00464854	0.028159
ENSMUSG00000020290	Xpo1	3230.22	0.144648	0.0511154	2.82982	0.00465739	0.0281977
ENSMUSG00000029394	Cdk2ap1	2245.43	0.181629	0.0641924	2.82945	0.00466278	0.0282086
ENSMUSG00000028551	Cdkn2c	486.285	0.23911	0.0847242	2.82221	0.00476932	0.0288282
ENSMUSG00000046879	Irgm1	1143.19	0.185752	0.0658418	2.82118	0.00478467	0.028896
ENSMUSG00000035735	Dagla	627.674	0.220465	0.0781625	2.8206	0.00479336	0.028936
ENSMUSG00000027459	Fam110a	160.312	0.385028	0.136772	2.8151	0.00487626	0.0294111
ENSMUSG00000058301	Upf1	3305.37	0.153124	0.0544179	2.81385	0.00489524	0.0295001
ENSMUSG00000049409	Prokr1	236.804	0.313767	0.111604	2.81144	0.00493199	0.029696
ENSMUSG00000028693	Nasp	1036.09	0.185941	0.0661823	2.80952	0.0049615	0.0298608
ENSMUSG00000026434	Nucks1	3253.72	0.161392	0.0574584	2.80885	0.00497181	0.0298751
ENSMUSG00000029338	Antxr2	1991.68	0.158157	0.0563003	2.80918	0.00496682	0.0298751
ENSMUSG00000071064	Zfp827	1152.64	0.166324	0.0592437	2.80746	0.00499343	0.0299756
ENSMUSG00000006378	Gcat	306.25	0.274298	0.0978861	2.80222	0.00507529	0.0303676
ENSMUSG00000038126	Mphosph9	279.401	0.29892	0.106717	2.80104	0.00509387	0.0304609
ENSMUSG00000024118	Tedc2	243.612	0.34962	0.125016	2.79659	0.00516447	0.0308567
ENSMUSG00000016664	Pacsin2	2933.69	0.130083	0.0465235	2.79607	0.00517285	0.0308935
ENSMUSG00000031161	Hdac6	984.505	0.176371	0.0631255	2.79397	0.00520655	0.0310683
ENSMUSG00000045671	Spred2	1005.93	0.194851	0.0697583	2.79323	0.00521843	0.0311259
ENSMUSG00000040435	Ppp1r15a	1004.57	0.180276	0.064579	2.79156	0.00524552	0.0312741
ENSMUSG00000004356	Utp20	1944.89	0.154946	0.0555183	2.7909	0.00525622	0.0313246
ENSMUSG00000018293	Pfn1	5835.12	0.143633	0.0514871	2.78969	0.00527585	0.0314281
ENSMUSG00000028696	Ipp	259.347	0.305803	0.109635	2.78928	0.0052825	0.0314543
ENSMUSG00000029364	Wsb2	3356.28	0.129926	0.0465839	2.78908	0.00528577	0.0314543
ENSMUSG00000034667	Xpot	5067.67	0.122651	0.044017	2.78644	0.00532908	0.0316643
ENSMUSG00000025034	Trim8	1253.9	0.17785	0.0639087	2.78287	0.00538798	0.0319329
ENSMUSG00000021811	Dnajc9	673.542	0.207702	0.0746804	2.78121	0.00541566	0.0320562
ENSMUSG00000022840	Adcy5	408.327	0.304767	0.109617	2.78029	0.00543111	0.0321341
ENSMUSG00000041842	Fhdc1	446.893	0.244453	0.0879502	2.77945	0.00544509	0.0322032
ENSMUSG00000070934	Rraga	2196.65	0.135769	0.0488516	2.77921	0.00544917	0.0322137
ENSMUSG00000026077	Npas2	221.308	0.330258	0.118898	2.77766	0.00547512	0.0323125
ENSMUSG00000027111	Itga6	488.912	0.252076	0.0907464	2.7778	0.00547275	0.0323125
ENSMUSG00000029246	Ppat	360.186	0.257542	0.0927162	2.77775	0.00547371	0.0323125
ENSMUSG00000032036	Kirrel3	198.97	0.378687	0.136598	2.77227	0.00556664	0.0327696
ENSMUSG00000036466	Megf11	32.7386	0.789872	0.284978	2.77169	0.00557654	0.0328003
ENSMUSG00000020038	Cry1	408.754	0.237833	0.0858339	2.77086	0.00559087	0.032857
ENSMUSG00000011752	Pgam1	5169.22	0.116946	0.0422037	2.77098	0.00558871	0.032857
ENSMUSG00000062753	AI413582	361.044	0.263807	0.0952551	2.76948	0.00561453	0.0329703
ENSMUSG00000043542	Zc2hc1a	1272.63	0.172194	0.0621853	2.76904	0.00562213	0.0329852
ENSMUSG00000055210	Foxd2	43.9326	0.776387	0.280545	2.76742	0.00565014	0.0331218
ENSMUSG00000034101	Ctnnd1	9924.07	0.124417	0.0449613	2.76719	0.0056541	0.0331311
ENSMUSG00000024369	Nelfe	653.764	0.19494	0.0704984	2.76517	0.00568932	0.0333235
ENSMUSG00000029687	Ezh2	744.356	0.210382	0.0762081	2.76062	0.00576915	0.0337205
ENSMUSG00000037411	Serpine1	4627.44	0.363524	0.1317	2.76025	0.00577567	0.0337445
ENSMUSG00000038037	Socs1	172.664	0.398153	0.144283	2.75953	0.00578852	0.0338054
ENSMUSG00000066232	Ipo7	3948.28	0.130918	0.0474608	2.75845	0.0058077	0.0338892
ENSMUSG00000022201	Zfr	5700.23	0.11097	0.0402986	2.75369	0.00589274	0.0343069
ENSMUSG00000026069	Il1rl1	868.279	0.191763	0.069655	2.75303	0.00590457	0.0343398
ENSMUSG00000048126	Col6a3	34375	0.0987552	0.0358841	2.75206	0.00592217	0.0343857
ENSMUSG00000025742	Prps2	736.464	0.195711	0.0711079	2.75231	0.00591766	0.0343857
ENSMUSG00000020739	Nup85	1442.96	0.170948	0.0621694	2.74971	0.00596487	0.0346185
ENSMUSG00000040396	Abhd13	1076.9	0.161923	0.0588994	2.74914	0.00597522	0.0346642
ENSMUSG00000017428	Psmd11	2050.49	0.140253	0.051065	2.74655	0.00602261	0.0349111
ENSMUSG00000024552	Slc14a2	178.174	0.355305	0.129467	2.74437	0.00606271	0.035099
ENSMUSG00000031107	Rbmx2	131.928	0.39244	0.143131	2.74182	0.0061099	0.0353283
ENSMUSG00000028234	Rps20	15536.1	0.111501	0.0407581	2.73567	0.00622539	0.0359367
ENSMUSG00000036202	Rif1	1072.14	0.177922	0.0650653	2.73452	0.00624722	0.0360091
ENSMUSG00000031642	Sh3rf1	317.823	0.287	0.104952	2.73458	0.00624591	0.0360091
ENSMUSG00000040599	Mis12	815.303	0.186106	0.0681955	2.72901	0.00635247	0.0365622
ENSMUSG00000024535	Snx24	495.579	0.219807	0.0805479	2.7289	0.00635467	0.0365622
ENSMUSG00000031297	Slc7a3	675.154	0.256194	0.0939448	2.72707	0.00638986	0.0367496
ENSMUSG00000001829	Clpb	838.856	0.18078	0.0663144	2.7261	0.00640875	0.0368431
ENSMUSG00000026620	Mark1	295.214	0.284842	0.104559	2.72421	0.00644547	0.0370206
ENSMUSG00000035049	Rrp12	571.825	0.209389	0.076876	2.72373	0.00645502	0.037033
[truncated: 72 more rows]

## Sheet: MM-downregulated
gene_id	gene_symbol	baseMean	log2FoldChange	lfcSE	stat	pvalue	padj
[truncated: 1,171 more rows]

[truncated: 1 more sheets: AS-MM-Shared DE genes]
